# Supplementary material for: Acute appendicitis manifests as two microbiome state types with oral pathogens influencing severity
Source: Gut Microbes. 2023 Jan 23;15(1):2145845. doi: 10.1080/19490976.2022.2145845 (PMC9879201; doi:10.1080/19490976.2022.2145845)
Supplement: Supplemental Material [file KGMI_A_2145845_SM2440.zip › Supplementary Tables.xlsx]

## Sheet: Supplementary Table 1
Supplementary Table 1 | Sample metadata.
ID	Patient	Sampletype	Gender	Patient_age	PAS_score	Alvorado_score	Leukocytes	CRP	Antibiotic_treatment	Severity_score	CRP_rating	BB_rating	Alvorado_rating	severity_rating	Empyem	Faecalith	Perforated	CST
App_1	P1	Appendix	Female	16	5	5	12.45	31.7	no	4	high	leukocytosis	intermediate	complicated	yes	no	no	CST_1
App_2	P2	Appendix	Male	8	7	5	13.22	11.3	no	3	increased	leukocytosis	intermediate	phlegmonous	yes	no	no	CST_2
App_3	P3	Appendix	Female	9	4	3	16.96	4.1	no	2	normal	leukocytosis	low	acute	no	no	no	NA
App_4	P4	Appendix	Male	7	9	8	21.8	9.2	no	2	increased	leukocytosis	high	acute	no	yes	no	NA
App_5	P5	Appendix	Male	6	6	5	17.54	17	no	3	high	leukocytosis	intermediate	phlegmonous	yes	yes	no	CST_2
App_6	P6	Appendix	Female	12	7	7	18.65	2.3	no	3	normal	leukocytosis	high	phlegmonous	yes	no	no	CST_2
App_7	P7	Appendix	Male	9	7	7	12.48	35.2	yes	3	high	leukocytosis	high	phlegmonous	yes	no	no	NA
App_8	P8	Appendix	Male	11	9	9	19.26	66.1	no	3	high	leukocytosis	high	phlegmonous	yes	yes	no	CST_3
App_9	P9	Appendix	Male	14	6	6	11.48	7.4	no	3	increased	leukocytosis	intermediate	phlegmonous	yes	no	no	NA
App_10	P10	Appendix	Female	5	8	6	6.19	138.7	yes	5	high	normal	intermediate	complicated	yes	no	yes	CST_2
App_11	P11	Appendix	Male	14	7	6	10.93	13.2	no	3	increased	normal	intermediate	phlegmonous	no	no	no	NA
App_12	P12	Appendix	Male	16	4	4	5.17	24.4	no	3	high	normal	low	phlegmonous	no	no	no	CST_1
App_13	P13	Appendix	Male	10	3	3	7.69	14	yes	3	increased	normal	low	phlegmonous	yes	no	no	CST_2
App_14	P14	Appendix	Female	14	9	9	19.28	36.7	yes	5	high	leukocytosis	high	complicated	yes	yes	yes	CST_2
App_15	P15	Appendix	Male	16	6	5	9.4	22.7	no	3	high	normal	intermediate	phlegmonous	no	no	no	CST_3
App_16	P16	Appendix	Female	16	8	9	19.16	63.7	yes	5	high	leukocytosis	high	complicated	no	no	yes	CST_2
App_17	P17	Appendix	Female	11	6	6	9.45	116.7	no	4	high	normal	intermediate	complicated	yes	no	no	CST_3
App_18	P18	Appendix	Female	12	4	3	9.39	0.6	no	3	normal	normal	low	phlegmonous	yes	no	no	NA
App_19	P19	Appendix	Male	9	7	7	15.02	14.3	no	2	increased	leukocytosis	high	acute	no	no	no	NA
App_20	P20	Appendix	Male	13	6	6	18.21	21.6	no	3	high	leukocytosis	intermediate	phlegmonous	yes	yes	no	CST_3
App_21	P21	Appendix	Male	10	7	7	17.79	2.9	no	3	normal	leukocytosis	high	phlegmonous	yes	no	no	CST_2
App_22	P22	Appendix	Male	8	9	9	13.66	79.6	no	2	high	leukocytosis	high	acute	no	no	no	CST_3
App_23	P23	Appendix	Male	6	10	9	11.37	226.25	yes	5	high	leukocytosis	high	complicated	no	no	yes	CST_2
App_24	P24	Appendix	Male	13	8	7	8.06	5.1	no	3	increased	normal	high	phlegmonous	no	no	no	NA
App_25	P25	Appendix	Female	8	5	7	10.44	136	no	1	high	normal	high	none	no	no	no	NA
App_26	P26	Appendix	Male	12	0	0	6.39	0.7	no	3	normal	normal	low	phlegmonous	no	no	no	NA
App_27	P27	Appendix	Male	13	8	9	19.22	3.7	yes	5	normal	leukocytosis	high	complicated	no	no	yes	CST_2
App_28	P28	Appendix	Male	10	7	8	16.26	137.8	no	2	high	leukocytosis	high	acute	no	no	no	CST_3
App_29	P29	Appendix	Male	3	9	9	19.03	55.3	yes	5	high	leukocytosis	high	complicated	no	no	yes	CST_2
App_30	P30	Appendix	Male	6	10	10	20.07	13.3	yes	3	increased	leukocytosis	high	phlegmonous	no	no	no	CST_3
App_31	P31	Appendix	Male	7	8	7	8.59	59.5	yes	3	high	normal	high	phlegmonous	yes	no	no	NA
App_32	P32	Appendix	Male	7	7	6	8.56	10.4	no	3	increased	normal	intermediate	phlegmonous	yes	no	no	CST_3
App_33	P33	Appendix	Male	9	7	7	15.83	1.4	no	3	normal	leukocytosis	high	phlegmonous	yes	yes	no	CST_2
App_34	P34	Appendix	Male	14	9	8	13.41	108.7	no	1	high	leukocytosis	high	none	no	no	no	NA
App_35	P35	Appendix	Female	15	5	4	7.07	0.6	no	2	normal	normal	low	acute	no	no	no	CST_3
App_36	P36	Appendix	Male	14	9	9	13.18	116.9	no	5	high	leukocytosis	high	complicated	yes	no	yes	NA
App_37	P37	Appendix	Male	14	3	4	5.37	27.7	yes	3	high	normal	low	phlegmonous	yes	no	no	NA
App_38	P38	Appendix	Male	10	9	9	20.68	3.4	no	3	normal	leukocytosis	high	phlegmonous	yes	no	no	CST_1
App_39	P39	Appendix	Male	8	7	7	15.8	55.8	no	3	high	leukocytosis	high	phlegmonous	yes	no	no	CST_2
App_40	P40	Appendix	Male	12	8	8	18.24	73.2	yes	3	high	leukocytosis	high	phlegmonous	yes	no	no	CST_2
App_41	P41	Appendix	Male	13	5	5	9.02	5.08	no	3	increased	normal	intermediate	phlegmonous	no	no	no	CST_3
App_42	P42	Appendix	Female	4	10	10	21.58	183.3	yes	3	high	leukocytosis	high	phlegmonous	no	no	no	CST_2
App_43	P43	Appendix	Male	10	9	10	12.44	1.4	no	3	normal	leukocytosis	high	phlegmonous	yes	no	no	CST_2
App_44	P44	Appendix	Female	10	9	9	12.91	354.2	yes	4	high	leukocytosis	high	complicated	yes	no	no	CST_2
App_45	P45	Appendix	Female	13	9	10	15.43	7.2	no	3	increased	leukocytosis	high	phlegmonous	yes	no	no	CST_2
App_46	P46	Appendix	Female	13	9	9	19.28	4	yes	3	normal	leukocytosis	high	phlegmonous	yes	no	no	CST_2
App_47	P47	Appendix	Male	10	3	5	15.63	14.8	yes	3	increased	leukocytosis	intermediate	phlegmonous	no	yes	no	CST_2
App_48	P48	Appendix	Male	8	8	8	28.82	15.7	yes	3	high	leukocytosis	high	phlegmonous	yes	no	no	CST_3
App_49	P49	Appendix	Male	13	5	4	9.87	13.2	no	1	increased	normal	low	none	no	no	no	NA
App_50	P50	Appendix	Male	12	8	9	13.39	27.1	no	2	high	leukocytosis	high	acute	no	no	no	NA
App_51	P51	Appendix	Male	13	8	8	11.2	0	yes	2	normal	leukocytosis	high	acute	no	no	no	CST_1
App_52	P52	Appendix	Male	6	10	10	17.43	145.2	yes	5	high	leukocytosis	high	complicated	yes	no	yes	CST_2
App_53	P53	Appendix	Female	14	10	10	9.49	31.6	no	2	high	normal	high	acute	no	no	no	NA
App_54	P54	Appendix	Male	16	7	8	19.87	0.1	no	2	normal	leukocytosis	high	acute	no	no	no	CST_1
App_55	P55	Appendix	Male	17	8	9	14.96	8.4	no	3	increased	leukocytosis	high	phlegmonous	no	no	no	CST_2
App_56	P56	Appendix	Male	14	2	2	8.06	15.9	no	2	high	normal	low	acute	no	no	no	CST_3
App_57	P57	Appendix	Female	16	7	7	14	56.4	yes	2	high	leukocytosis	high	acute	no	no	no	CST_3
App_58	P58	Appendix	Female	5	7	8	27.74	16.1	no	1	high	leukocytosis	high	none	no	no	no	NA
App_59	P59	Appendix	Male	12	7	7	10.52	47	no	2	high	normal	high	acute	no	no	no	NA
App_60	P60	Appendix	Female	14	3	3	7.29	106.8	no	2	high	normal	low	acute	no	no	no	NA
peri-1	P1	Peritoneum	Female	16	5	5	12.45	31.7	no	4	high	leukocytosis	intermediate	complicated	yes	no	no	NA
peri-10	P10	Peritoneum	Female	5	8	6	6.19	138.7	yes	5	high	normal	intermediate	complicated	yes	no	yes	NA
peri-11	P11	Peritoneum	Male	14	7	6	10.93	13.2	no	3	increased	normal	intermediate	phlegmonous	no	no	no	NA
peri-13	P13	Peritoneum	Male	10	3	3	7.69	14	yes	3	increased	normal	low	phlegmonous	yes	no	no	NA
peri-14	P14	Peritoneum	Female	14	9	9	19.28	36.7	yes	5	high	leukocytosis	high	complicated	yes	yes	yes	NA
peri-16	P16	Peritoneum	Female	16	8	9	19.16	63.7	yes	5	high	leukocytosis	high	complicated	no	no	yes	NA
peri-2	P2	Peritoneum	Male	8	7	5	13.22	11.3	no	3	increased	leukocytosis	intermediate	phlegmonous	yes	no	no	NA
peri-21	P21	Peritoneum	Male	10	7	7	17.79	2.9	no	3	normal	leukocytosis	high	phlegmonous	yes	no	no	NA
peri-22	P22	Peritoneum	Male	8	9	9	13.66	79.6	no	2	high	leukocytosis	high	acute	no	no	no	NA
peri-23	P23	Peritoneum	Male	6	10	9	11.37	226.25	yes	5	high	leukocytosis	high	complicated	no	no	yes	NA
peri-25	P25	Peritoneum	Female	8	5	7	10.44	136	no	1	high	normal	high	none	no	no	no	NA
peri-26	P26	Peritoneum	Male	12	0	0	6.39	0.7	no	3	normal	normal	low	phlegmonous	no	no	no	NA
peri-27	P27	Peritoneum	Male	13	8	9	19.22	3.7	yes	5	normal	leukocytosis	high	complicated	no	no	yes	NA
peri-28	P28	Peritoneum	Male	10	7	8	16.26	137.8	no	2	high	leukocytosis	high	acute	no	no	no	NA
peri-33	P33	Peritoneum	Male	9	7	7	15.83	1.4	no	3	normal	leukocytosis	high	phlegmonous	yes	yes	no	NA
peri-34	P34	Peritoneum	Male	14	9	8	13.41	108.7	no	1	high	leukocytosis	high	none	no	no	no	NA
peri-36	P36	Peritoneum	Male	14	9	9	13.18	116.9	no	5	high	leukocytosis	high	complicated	yes	no	yes	NA
peri-38	P38	Peritoneum	Male	10	9	9	20.68	3.4	no	3	normal	leukocytosis	high	phlegmonous	yes	no	no	NA
peri-39	P39	Peritoneum	Male	8	7	7	15.8	55.8	no	3	high	leukocytosis	high	phlegmonous	yes	no	no	NA
peri-4	P4	Peritoneum	Male	7	9	8	21.8	9.2	no	2	increased	leukocytosis	high	acute	no	yes	no	NA
peri-40	P40	Peritoneum	Male	12	8	8	18.24	73.2	yes	3	high	leukocytosis	high	phlegmonous	yes	no	no	NA
peri-41	P41	Peritoneum	Male	13	5	5	9.02	5.08	no	3	increased	normal	intermediate	phlegmonous	no	no	no	NA
peri-42	P42	Peritoneum	Female	4	10	10	21.58	183.3	yes	3	high	leukocytosis	high	phlegmonous	no	no	no	NA
peri-44	P44	Peritoneum	Female	10	9	9	12.91	354.2	yes	4	high	leukocytosis	high	complicated	yes	no	no	NA
peri-45	P45	Peritoneum	Female	13	9	10	15.43	7.2	no	3	increased	leukocytosis	high	phlegmonous	yes	no	no	NA
peri-47	P47	Peritoneum	Male	10	3	5	15.63	14.8	yes	3	increased	leukocytosis	intermediate	phlegmonous	no	yes	no	NA
peri-49	P49	Peritoneum	Male	13	5	4	9.87	13.2	no	1	increased	normal	low	none	no	no	no	NA
peri-51	P51	Peritoneum	Male	13	8	8	11.2	0	yes	2	normal	leukocytosis	high	acute	no	no	no	NA
peri-53	P53	Peritoneum	Female	14	10	10	9.49	31.6	no	2	high	normal	high	acute	no	no	no	NA
peri-54	P54	Peritoneum	Male	16	7	8	19.87	0.1	no	2	normal	leukocytosis	high	acute	no	no	no	NA
peri-57	P57	Peritoneum	Female	16	7	7	14	56.4	yes	2	high	leukocytosis	high	acute	no	no	no	NA
peri-59	P59	Peritoneum	Male	12	7	7	10.52	47	no	2	high	normal	high	acute	no	no	no	NA
peri-6	P6	Peritoneum	Female	12	7	7	18.65	2.3	no	3	normal	leukocytosis	high	phlegmonous	yes	no	no	NA
peri-60	P60	Peritoneum	Female	14	3	3	7.29	106.8	no	2	high	normal	low	acute	no	no	no	NA
rectal-1	P1	Stool	Female	16	5	5	12.45	31.7	no	4	high	leukocytosis	intermediate	complicated	yes	no	no	NA
rectal-10	P10	Stool	Female	5	8	6	6.19	138.7	yes	5	high	normal	intermediate	complicated	yes	no	yes	NA
rectal-11	P11	Stool	Male	14	7	6	10.93	13.2	no	3	increased	normal	intermediate	phlegmonous	no	no	no	NA
rectal-12	P12	Stool	Male	16	4	4	5.17	24.4	no	3	high	normal	low	phlegmonous	no	no	no	NA
rectal-13	P13	Stool	Male	10	3	3	7.69	14	yes	3	increased	normal	low	phlegmonous	yes	no	no	NA
rectal-14	P14	Stool	Female	14	9	9	19.28	36.7	yes	5	high	leukocytosis	high	complicated	yes	yes	yes	NA
rectal-15	P15	Stool	Male	16	6	5	9.4	22.7	no	3	high	normal	intermediate	phlegmonous	no	no	no	NA
rectal-16	P16	Stool	Female	16	8	9	19.16	63.7	yes	5	high	leukocytosis	high	complicated	no	no	yes	NA
rectal-17	P17	Stool	Female	11	6	6	9.45	116.7	no	4	high	normal	intermediate	complicated	yes	no	no	NA
rectal-18	P18	Stool	Female	12	4	3	9.39	0.6	no	3	normal	normal	low	phlegmonous	yes	no	no	NA
rectal-19	P19	Stool	Male	9	7	7	15.02	14.3	no	2	increased	leukocytosis	high	acute	no	no	no	NA
rectal-2	P2	Stool	Male	8	7	5	13.22	11.3	no	3	increased	leukocytosis	intermediate	phlegmonous	yes	no	no	NA
rectal-20	P20	Stool	Male	13	6	6	18.21	21.6	no	3	high	leukocytosis	intermediate	phlegmonous	yes	yes	no	NA
rectal-21	P21	Stool	Male	10	7	7	17.79	2.9	no	3	normal	leukocytosis	high	phlegmonous	yes	no	no	NA
rectal-22	P22	Stool	Male	8	9	9	13.66	79.6	no	2	high	leukocytosis	high	acute	no	no	no	NA
rectal-23	P23	Stool	Male	6	10	9	11.37	226.25	yes	5	high	leukocytosis	high	complicated	no	no	yes	NA
rectal-24	P24	Stool	Male	13	8	7	8.06	5.1	no	3	increased	normal	high	phlegmonous	no	no	no	NA
rectal-25	P25	Stool	Female	8	5	7	10.44	136	no	1	high	normal	high	none	no	no	no	NA
rectal-26	P26	Stool	Male	12	0	0	6.39	0.7	no	3	normal	normal	low	phlegmonous	no	no	no	NA
rectal-27	P27	Stool	Male	13	8	9	19.22	3.7	yes	5	normal	leukocytosis	high	complicated	no	no	yes	NA
rectal-28	P28	Stool	Male	10	7	8	16.26	137.8	no	2	high	leukocytosis	high	acute	no	no	no	NA
rectal-29	P29	Stool	Male	3	9	9	19.03	55.3	yes	5	high	leukocytosis	high	complicated	no	no	yes	NA
rectal-3	P3	Stool	Female	9	4	3	16.96	4.1	no	2	normal	leukocytosis	low	acute	no	no	no	NA
rectal-30	P30	Stool	Male	6	10	10	20.07	13.3	yes	3	increased	leukocytosis	high	phlegmonous	no	no	no	NA
rectal-31	P31	Stool	Male	7	8	7	8.59	59.5	yes	3	high	normal	high	phlegmonous	yes	no	no	NA
rectal-32	P32	Stool	Male	7	7	6	8.56	10.4	no	3	increased	normal	intermediate	phlegmonous	yes	no	no	NA
rectal-33	P33	Stool	Male	9	7	7	15.83	1.4	no	3	normal	leukocytosis	high	phlegmonous	yes	yes	no	NA
rectal-34	P34	Stool	Male	14	9	8	13.41	108.7	no	1	high	leukocytosis	high	none	no	no	no	NA
rectal-35	P35	Stool	Female	15	5	4	7.07	0.6	no	2	normal	normal	low	acute	no	no	no	NA
rectal-36	P36	Stool	Male	14	9	9	13.18	116.9	no	5	high	leukocytosis	high	complicated	yes	no	yes	NA
rectal-37	P37	Stool	Male	14	3	4	5.37	27.7	yes	3	high	normal	low	phlegmonous	yes	no	no	NA
rectal-38	P38	Stool	Male	10	9	9	20.68	3.4	no	3	normal	leukocytosis	high	phlegmonous	yes	no	no	NA
rectal-39	P39	Stool	Male	8	7	7	15.8	55.8	no	3	high	leukocytosis	high	phlegmonous	yes	no	no	NA
rectal-4	P4	Stool	Male	7	9	8	21.8	9.2	no	2	increased	leukocytosis	high	acute	no	yes	no	NA
rectal-40	P40	Stool	Male	12	8	8	18.24	73.2	yes	3	high	leukocytosis	high	phlegmonous	yes	no	no	NA
rectal-41	P41	Stool	Male	13	5	5	9.02	5.08	no	3	increased	normal	intermediate	phlegmonous	no	no	no	NA
rectal-42	P42	Stool	Female	4	10	10	21.58	183.3	yes	3	high	leukocytosis	high	phlegmonous	no	no	no	NA
rectal-43	P43	Stool	Male	10	9	10	12.44	1.4	no	3	normal	leukocytosis	high	phlegmonous	yes	no	no	NA
rectal-44	P44	Stool	Female	10	9	9	12.91	354.2	yes	4	high	leukocytosis	high	complicated	yes	no	no	NA
rectal-45	P45	Stool	Female	13	9	10	15.43	7.2	no	3	increased	leukocytosis	high	phlegmonous	yes	no	no	NA
rectal-46	P46	Stool	Female	13	9	9	19.28	4	yes	3	normal	leukocytosis	high	phlegmonous	yes	no	no	NA
rectal-47	P47	Stool	Male	10	3	5	15.63	14.8	yes	3	increased	leukocytosis	intermediate	phlegmonous	no	yes	no	NA
rectal-48	P48	Stool	Male	8	8	8	28.82	15.7	yes	3	high	leukocytosis	high	phlegmonous	yes	no	no	NA
rectal-49	P49	Stool	Male	13	5	4	9.87	13.2	no	1	increased	normal	low	none	no	no	no	NA
rectal-5	P5	Stool	Male	6	6	5	17.54	17	no	3	high	leukocytosis	intermediate	phlegmonous	yes	yes	no	NA
rectal-50	P50	Stool	Male	12	8	9	13.39	27.1	no	2	high	leukocytosis	high	acute	no	no	no	NA
rectal-51	P51	Stool	Male	13	8	8	11.2	0	yes	2	normal	leukocytosis	high	acute	no	no	no	NA
rectal-52	P52	Stool	Male	6	10	10	17.43	145.2	yes	5	high	leukocytosis	high	complicated	yes	no	yes	NA
rectal-53	P53	Stool	Female	14	10	10	9.49	31.6	no	2	high	normal	high	acute	no	no	no	NA
rectal-54	P54	Stool	Male	16	7	8	19.87	0.1	no	2	normal	leukocytosis	high	acute	no	no	no	NA
rectal-55	P55	Stool	Male	17	8	9	14.96	8.4	no	3	increased	leukocytosis	high	phlegmonous	no	no	no	NA
rectal-56	P56	Stool	Male	14	2	2	8.06	15.9	no	2	high	normal	low	acute	no	no	no	NA
rectal-57	P57	Stool	Female	16	7	7	14	56.4	yes	2	high	leukocytosis	high	acute	no	no	no	NA
rectal-58	P58	Stool	Female	5	7	8	27.74	16.1	no	1	high	leukocytosis	high	none	no	no	no	NA
rectal-59	P59	Stool	Male	12	7	7	10.52	47	no	2	high	normal	high	acute	no	no	no	NA
rectal-6	P6	Stool	Female	12	7	7	18.65	2.3	no	3	normal	leukocytosis	high	phlegmonous	yes	no	no	NA
rectal-60	P60	Stool	Female	14	3	3	7.29	106.8	no	2	high	normal	low	acute	no	no	no	NA
rectal-7	P7	Stool	Male	9	7	7	12.48	35.2	yes	3	high	leukocytosis	high	phlegmonous	yes	no	no	NA
rectal-8	P8	Stool	Male	11	9	9	19.26	66.1	no	3	high	leukocytosis	high	phlegmonous	yes	yes	no	NA
rectal-9	P9	Stool	Male	14	6	6	11.48	7.4	no	3	increased	leukocytosis	intermediate	phlegmonous	yes	no	no	NA

## Sheet: Supplementary Table 2
Supplementary Table 2 | Primer pairs used for archaeal, bacterial and fungal PCR.
Approach and target	Name	Primer name*	Sequence (5’-3’)	Reference
PCR Universal	515FB	515F modified	GTGYCAGCMGCCGCGGTAA	Walters et al, 2016
	806RB	806R modified	GGACTACNVGGGTWTCTAAT	Walters et al, 2016
PCR Archaea	344F	S-D-Arch-0344-a-S-20	ACGGGGYGCAGCAGGCGCGA	Klindworth et al., 2013
	1041R	S-D-Arch-1041-a-A-18	GGCCATGCACCWCCTCTC	Klindworth et al., 2013
PCR Archaea	519F	S-D-Arch-0519-a-S-15	CAGCMGCCGCGGTAA	Klindworth et al., 2013
	806R	S-D-Arch-0786-a-A-20	GGACTACVSGGGTATCTAAT	Klindworth et al., 2013
PCR Fungi	ITS86	ITS86	GTGAATCATCGAATCTTTGAA	Turenne et al., 1999
	ITS4	ITS4	TCCTCCGCTTATTGATATGC	White et al., 1990

## Sheet: Supplementary Table 3
Supplementary Table 3 | PCR conditions for the three investigated approaches.
Target	Sample types analysed	Primer pair	Initial denaturation	Denaturation	Annealing	Elongation	Final Elongation	No. of cycles
Universal (16S rRNA gene)	Appendix, peritoneal, rectal swabs	515FB - 806RB	3’, 94°C	45”, 94°C	1’, 50°C	1’ 30”, 72°C	10’, 72°C	40
Archaea (16S rRNA gene)	Appendix, peritoneal, rectal swabs	344F-1041R	5’, 95°C	30'', 94°C	45'', 56°C	1’, 72°C	10’, 72°C	25
		519F-806R	5’, 95°C	40'', 95°C	2’, 63°C	1’,72°C	10’, 72°C	30
Fungi (ITS2 region)	Appendix	ITS86-ITS4	2’, 95°C	30”, 95°C	30”, 55°C	1’, 72°C	10’, 72°C	35

## Sheet: Supplementary Table 4
Supplementary Table 4 | R plugins and versions used.
Plugin	Version	Reference
ape	5.5	Paradis E. & Schliep K. 2019. ape 5.0: an environment for modern phylogenetics and evolutionary analyses in R. Bioinformatics 35: 526-528.
Biobase	2.52.0	W. Huber, V.J. Carey, R. Gentleman, ..., M. Morgan (2015) Orchestrating high-throughput genomic analysis with Bioconductor. Nature Methods, 2015:12, 115.
BiocGenerics	0.38.0	W. Huber, V.J. Carey, R. Gentleman, ..., M. Morgan (2015) Orchestrating high-throughput genomic analysis with Bioconductor. Nature Methods, 2015:12, 115.
cluster	2.1.2	Maechler, M., Rousseeuw, P., Struyf, A., Hubert, M., Hornik, K.(2021). cluster: Cluster Analysis Basics and Extensions. R package version 2.1.2.
cowplot	1.1.1	Claus O. Wilke (2020). cowplot: Streamlined Plot Theme and Plot Annotations for 'ggplot2'. R package version 1.1.1. https://CRAN.R-project.org/package=cowplot
DESeq2	1.32.0	Love, M.I., Huber, W., Anders, S. Moderated estimation of fold change and dispersion for RNA-seq data with DESeq2 Genome Biology 15(12):550 (2014)
dplyr	1.0.7	Hadley Wickham, Romain François, Lionel Henry and Kirill Müller (2021). dplyr: A Grammar of Data Manipulation. R package version 1.0.7. https://CRAN.R-project.org/package=dplyr
forcats	0.5.1	Hadley Wickham (2021). forcats: Tools for Working with Categorical Variables (Factors). R package version 0.5.1. https://CRAN.R-project.org/package=forcats
GenomeInfoDb	1.28.4	Sonali Arora, Martin Morgan, Marc Carlson and H. Pagès (2021). GenomeInfoDb: Utilities for manipulating chromosome names, including modifying them to follow a particular naming style. R package version 1.28.4. https://bioconductor.org/packages/GenomeInfoDb
GenomicRanges	1.44.0	Lawrence M, Huber W, Pages H, Aboyoun P, Carlson M, et al. (2013) Software for Computing and Annotating Genomic Ranges. PLoS Comput Biol 9(8): e1003118. doi:10.1371/journal.pcbi.1003118
ggdist	3.0.0	Kay M (2021). _ggdist: Visualizations of Distributions and Uncertainty_. doi: 10.5281/zenodo.3879620 (URL: https://doi.org/10.5281/zenodo.3879620), R package version 3.0.0, <URL: https://mjskay.github.io/ggdist/>.
ggplot2	3.3.5	H. Wickham. ggplot2: Elegant Graphics for Data Analysis. Springer-Verlag New York, 2016.
ggpubr	0.4.0	Alboukadel Kassambara (2020). ggpubr: 'ggplot2' Based Publication Ready Plots. R package version 0.4.0. https://CRAN.R-project.org/package=ggpubr
ggrepel	0.9.1	Kamil Slowikowski (2021). ggrepel: Automatically Position Non-Overlapping Text Labels with 'ggplot2'. R package version 0.9.1. https://CRAN.R-project.org/package=ggrepel
ggthemes	4.2.4	Jeffrey B. Arnold (2021). ggthemes: Extra Themes, Scales and Geoms for 'ggplot2'. R package version 4.2.4. https://github.com/jrnold/ggthemes
gridExtra	2.3	Baptiste Auguie (2017). gridExtra: Miscellaneous Functions for "Grid" Graphics. R package version 2.3. https://CRAN.R-project.org/package=gridExtra
gtable	0.3.0	Hadley Wickham and Thomas Lin Pedersen (2019). gtable: Arrange 'Grobs' in Tables. R package version 0.3.0. https://CRAN.R-project.org/package=gtable
igraph	1.2.6	Csardi G, Nepusz T: The igraph software package for complex network research, InterJournal, Complex Systems 1695. 2006. https://igraph.org
IRanges	2.26.0	Lawrence M, Huber W, Pag\`es H, Aboyoun P, Carlson M, et al. (2013) Software for Computing and Annotating Genomic Ranges. PLoS Comput Biol 9(8): e1003118. doi:10.1371/journal.pcbi.1003118
Maaslin2	1.6.0	Mallick H, Rahnavard A, McIver LJ (2020). MaAsLin 2: Multivariable Association in Population-scale Meta-omics Studies. R/Bioconductor package, http://huttenhower.sph.harvard.edu/maaslin2.
maps	3.4.0	Original S code by Richard A. Becker, Allan R. Wilks. R version by Ray Brownrigg. Enhancements by Thomas P Minka and Alex Deckmyn. (2021). maps: Draw Geographical Maps. R package version 3.4.0. https://CRAN.R-project.org/package=maps
markovchain	0.8.6	G.A. Spedicato (2017). Discrete Time Markov Chains with R. R package version 0.6.9.7. https://journal.r-project.org/archive/2017/RJ-2017-036/index.html
MatrixGenerics	1.4.3	Constantin Ahlmann-Eltze, Peter Hickey and Hervé Pagès (2021). MatrixGenerics: S4 Generic Summary Statistic Functions that Operate on Matrix-Like Objects. R package version 1.4.3. https://bioconductor.org/packages/MatrixGenerics
matrixStats	0.61.0	Henrik Bengtsson (2021). matrixStats: Functions that Apply to Rows and Columns of Matrices (and to Vectors). R package version 0.61.0. https://CRAN.R-project.org/package=matrixStats
microbiome	1.14.0	Leo Lahti et al. microbiome R package. URL: http://microbiome.github.io
microbiomeMarker	0.0.1.9000	Yang Cao (2021). microbiomeMarker: microbiome biomarker analysis. R package version 0.0.1.9000. https://github.com/yiluheihei/microbiomeMarker
microViz	0.7.10.9040	Barnett et al., (2021). microViz: an R package for microbiome data visualization and statistics. Journal of Open Source Software, 6(63), 3201, https://doi.org/10.21105/joss.03201
phyloseq	1.36.0	phyloseq: An R package for reproducible interactive analysis and graphics of microbiome census data. Paul J. McMurdie and Susan Holmes (2013) PLoS ONE 8(4):e61217.
phytools	0.7-90	Revell, L. J. (2012) phytools: An R package for phylogenetic comparative biology (and other things). Methods Ecol. Evol. 3 217-223. doi:10.1111/j.2041-210X.2011.00169.x
plyr	1.8.6	Hadley Wickham (2011). The Split-Apply-Combine Strategy for Data Analysis. Journal of Statistical Software, 40(1), 1-29. URL http://www.jstatsoft.org/v40/i01/.
psych	2.1.9	Revelle, W. (2021) psych: Procedures for Personality and Psychological Research, Northwestern University, Evanston, Illinois, USA, https://CRAN.R-project.org/package=psych Version = 2.1.9,.
purrr	0.3.4	Lionel Henry and Hadley Wickham (2020). purrr: Functional Programming Tools. R package version 0.3.4. https://CRAN.R-project.org/package=purrr
RColorBrewer	1.1-2	Erich Neuwirth (2014). RColorBrewer: ColorBrewer Palettes. R package version 1.1-2. https://CRAN.R-project.org/package=RColorBrewer
readr	2.1.0	Hadley Wickham and Jim Hester (2021). readr: Read Rectangular Text Data. R package version 2.1.0. https://CRAN.R-project.org/package=readr
reshape2	1.4.4	Hadley Wickham (2007). Reshaping Data with the reshape Package. Journal of Statistical Software, 21(12), 1-20. URL http://www.jstatsoft.org/v21/i12/.
rstatix	0.7.0	Alboukadel Kassambara (2021). rstatix: Pipe-Friendly Framework for Basic Statistical Tests. R package version 0.7.0. https://CRAN.R-project.org/package=rstatix
S4Vectors	0.30.0	H. Pagès, M. Lawrence and P. Aboyoun (2021). S4Vectors: Foundation of vector-like and list-like containers in Bioconductor. R package version 0.30.0. https://bioconductor.org/packages/S4Vectors
stringr	1.4.0	Hadley Wickham (2019). stringr: Simple, Consistent Wrappers for Common String Operations. R package version 1.4.0. https://CRAN.R-project.org/package=stringr
SummarizedExperiment	1.22.0	Martin Morgan, Valerie Obenchain, Jim Hester and Hervé Pagès (2021). SummarizedExperiment: SummarizedExperiment container. R package version 1.22.0. https://bioconductor.org/packages/SummarizedExperiment
tibble	3.1.5	Kirill Müller and Hadley Wickham (2021). tibble: Simple Data Frames. R package version 3.1.5. https://CRAN.R-project.org/package=tibble
tidyr	1.1.4	Hadley Wickham (2021). tidyr: Tidy Messy Data. R package version 1.1.4. https://CRAN.R-project.org/package=tidyr
tidyverse	1.3.1	Wickham et al., (2019). Welcome to the tidyverse. Journal of Open Source Software, 4(43), 1686, https://doi.org/10.21105/joss.01686

## Sheet: Supplementary Table 5a
Supplementary Table 5a | ASV table of rarefied amplicon sequencing results using the universal primer pair 515F and 806R on appendix samples.
OTU ID	Feature	App_1	App_2	App_5	App_6	App_8	App_10	App_12	App_13	App_14	App_15	App_16	App_17	App_20	App_21	App_22	App_23	App_25	App_27	App_28	App_29	App_30	App_32	App_33	App_35	App_38	App_39	App_40	App_41	App_42	App_43	App_44	App_45	App_46	App_47	App_48	App_51	App_52	App_54	App_55	App_56	App_57	App_58
2c982937754e6321f861027032db80f7	Bacteria;Bacteroidota;Bacteroidia;Bacteroidales;Bacteroidaceae;Bacteroides;;	0	30	49	67	13	120	14	88	35	28	4	169	49	27	11	81	145	11	120	0	39	69	13	0	198	21	14	0	105	74	7	0	33	40	16	0	52	0	0	54	10	7
0232b56c81bb04fb94bdcfdf8b073ae1	Bacteria;Bacteroidota;Bacteroidia;Bacteroidales;Porphyromonadaceae;Porphyromonas;;	0	0	0	146	7	104	0	0	222	0	0	0	0	177	0	105	0	0	0	0	0	0	198	0	0	0	0	0	0	133	161	0	310	0	0	0	0	0	0	0	0	0
394eda29c886632f514dd94b58381186	Bacteria;Proteobacteria;Gammaproteobacteria;Pasteurellales;Pasteurellaceae;Haemophilus;;	843	6	1	0	0	1	371	0	0	37	0	0	0	1	0	0	7	0	7	1	0	10	2	0	0	0	0	0	0	0	0	0	0	0	17	0	0	3	0	0	0	0
3219af75ee8056ed06ba81e873b0d0cb	Bacteria;Firmicutes;Clostridia;Oscillospirales;Oscillospiraceae;UCG-002;;	0	40	18	22	10	0	0	0	63	0	12	154	0	3	17	10	29	5	8	3	151	0	17	13	0	0	0	0	5	29	7	59	0	5	14	0	0	0	0	0	0	0
27f098662c8f87b4aaff903d9c0f28d3	Bacteria;Desulfobacterota;Desulfovibrionia;Desulfovibrionales;Desulfovibrionaceae;Bilophila;;	0	18	24	16	0	11	0	16	16	0	13	54	0	14	2	5	4	23	3	15	0	4	22	6	0	24	41	0	7	7	2	2	34	31	4	0	12	0	8	0	0	1
31f567f59096ed2d57feecc6c3621a58	Bacteria;Bacteroidota;Bacteroidia;Bacteroidales;Porphyromonadaceae;Porphyromonas;Porphyromonas_asaccharolytica;	0	61	0	31	0	0	0	16	0	0	0	0	0	0	12	0	0	0	0	14	0	0	0	0	0	0	0	0	21	0	0	206	0	0	0	0	8	0	0	0	0	1
1f0532e025d966a685fd0d1f3144bc8a	Bacteria;Firmicutes;Clostridia;Peptostreptococcales-Tissierellales;Peptostreptococcaceae;Peptostreptococcus;;	0	8	0	4	0	29	0	16	6	0	52	10	0	0	0	4	11	4	0	18	0	0	6	0	0	8	7	0	7	8	9	6	8	23	6	0	10	0	1	0	0	0
22d93a5440a1c97f06db10312de65173	Bacteria;Proteobacteria;Gammaproteobacteria;Pasteurellales;Pasteurellaceae;Aggregatibacter;;	0	20	0	0	0	0	0	0	0	0	7	0	0	0	0	0	0	0	0	0	0	0	46	0	66	0	0	0	0	0	11	0	0	0	0	27	0	0	53	0	0	0
263e41ea2c25dc87bd2ff5910cf30d40	Bacteria;Firmicutes;Clostridia;Lachnospirales;Lachnospiraceae;Agathobacter;;	0	0	0	0	19	0	0	0	8	34	0	0	27	1	1	0	0	0	5	0	0	39	0	36	0	0	0	0	0	0	0	1	0	0	3	0	1	0	0	32	4	4
21401b105dc53b367b8fdc0ec97a9f02	Bacteria;Proteobacteria;Gammaproteobacteria;Burkholderiales;Sutterellaceae;Sutterella;;	0	0	0	0	3	0	0	0	6	0	0	66	10	0	8	11	0	1	0	0	0	0	0	15	0	0	28	0	4	0	0	2	4	2	15	0	6	0	6	0	0	17
0548b11b6de90319756016a02baab332	Bacteria;Proteobacteria;Gammaproteobacteria;Pasteurellales;Pasteurellaceae;Aggregatibacter;;	0	0	0	0	0	0	0	0	0	0	0	0	0	4	0	0	0	0	0	0	0	0	0	0	87	0	4	0	0	0	0	0	0	47	0	0	0	0	0	52	0	0
26736c7ee02864e6bbab37424d69a4ed	Bacteria;Firmicutes;Clostridia;Christensenellales;Christensenellaceae;Christensenellaceae_R-7_group;;	0	19	0	30	24	0	0	0	0	0	42	0	0	0	12	1	0	52	0	0	0	0	2	4	0	0	0	0	0	0	2	0	0	0	3	0	0	0	0	0	0	0
333bbf9224442fc10cd497377d2b1d01	Bacteria;Bacteroidota;Bacteroidia;Bacteroidales;Bacteroidaceae;Bacteroides;;	0	1	1	4	2	1	0	0	2	43	1	0	0	1	0	0	3	0	0	0	31	0	1	0	0	0	5	0	2	0	2	7	0	0	2	0	1	0	0	45	20	0
35ea9460c84f1e75f939a7fa94bdb441	Bacteria;Firmicutes;Clostridia;Christensenellales;Christensenellaceae;Christensenellaceae_R-7_group;Clostridiales_bacterium;	0	0	0	0	0	0	0	0	0	0	0	0	0	0	0	0	0	0	0	0	0	0	0	0	0	0	0	0	0	0	169	0	0	0	0	0	0	0	0	0	0	0
08bd43071a06abf56df235fca6655bea	Bacteria;Firmicutes;Clostridia;Lachnospirales;Lachnospiraceae;[Ruminococcus]_torques_group;;	0	1	4	1	0	0	0	0	0	10	2	3	0	1	4	0	4	0	34	1	0	20	0	27	0	0	0	0	0	3	0	1	2	4	3	0	4	0	1	0	11	10
0fc347ddeec9cc831b70620614162de8	Bacteria;Bacteroidota;Bacteroidia;Bacteroidales;Porphyromonadaceae;Porphyromonas;Porphyromonas_gingivalis;	0	0	0	0	0	0	0	0	0	0	0	0	0	0	0	0	0	147	0	0	0	0	0	0	0	0	0	0	0	0	0	0	0	0	0	0	0	0	0	0	0	0
1b92901eaf73176b86069084ac8c13e3	Bacteria;Firmicutes;Clostridia;Lachnospirales;Lachnospiraceae;Lachnospiraceae_UCG-010;;	0	5	14	12	0	0	0	0	4	0	0	2	0	8	4	0	1	9	0	18	24	0	0	5	0	0	3	0	4	7	0	0	3	0	10	0	0	0	0	0	0	0
410e1eaa1468a3d40595898f671ba0b3	Bacteria;Firmicutes;Clostridia;Oscillospirales;[Eubacterium]_coprostanoligenes_group;[Eubacterium]_coprostanoligenes_group;;	0	25	0	0	0	0	0	0	3	0	0	0	0	0	7	0	0	0	0	1	0	0	0	0	0	0	2	0	6	0	0	39	11	0	0	0	0	0	0	0	1	18
3c7228b66038b74285cde6a69d28a4bd	Bacteria;Bacteroidota;Bacteroidia;Bacteroidales;Prevotellaceae;Alloprevotella;Alloprevotella_tannerae;	0	8	0	0	0	0	0	0	0	0	19	29	0	6	0	0	0	0	0	0	0	0	0	0	0	0	0	0	0	0	0	0	45	0	0	0	0	0	0	0	0	0
25f1cc3d03a39eae020ed5a1c1fd3ade	Archaea;Euryarchaeota;Methanobacteria;Methanobacteriales;Methanobacteriaceae;Methanobrevibacter;;	0	0	0	0	0	0	0	0	0	0	0	0	0	0	0	2	0	0	0	0	0	0	0	0	0	95	8	0	0	0	0	0	0	0	0	0	0	0	0	0	0	0
53b2e8677ee8134bbcb5396218d5b4dc	Bacteria;Firmicutes;Clostridia;Christensenellales;Christensenellaceae;Christensenellaceae_R-7_group;Clostridiales_bacterium;	0	72	0	30	0	0	0	0	0	0	0	0	0	0	0	0	0	0	0	0	0	0	0	0	0	0	0	0	0	0	0	0	0	0	0	0	0	0	0	0	0	0
09ba0dcc9d08747a09b3a4ec08c8d529	Bacteria;Firmicutes;Clostridia;Peptostreptococcales-Tissierellales;Anaerovoracaceae;[Eubacterium]_brachy_group;Eubacterium_brachy;	0	0	9	0	0	0	0	0	0	2	0	0	0	7	0	0	0	0	1	0	9	0	0	0	0	0	0	0	0	0	0	0	0	0	0	38	0	0	36	0	0	0
2e4f2b53b856c4def6d021d01f5abb70	Bacteria;Firmicutes;Clostridia;Lachnospirales;Lachnospiraceae;Dorea;;	0	0	0	0	5	0	0	1	0	0	0	0	19	4	2	1	0	1	3	0	0	4	0	9	0	0	0	31	0	0	0	0	0	0	5	0	1	0	1	0	5	4
332a6411ff00b4010ac2397f504c4695	Bacteria;Bacteroidota;Bacteroidia;Bacteroidales;Rikenellaceae;Alistipes;;	0	0	0	1	0	0	0	0	1	19	0	0	0	1	19	0	0	0	26	1	0	0	0	14	0	0	1	0	0	0	1	0	0	0	9	0	1	0	0	0	0	0
3aff0c61231473669fac5d530978d704	Bacteria;Proteobacteria;Alphaproteobacteria;Rhodospirillales;;;;	0	0	4	0	6	0	0	0	0	0	0	0	0	0	0	0	84	0	0	0	0	0	0	0	0	0	0	0	0	0	0	0	0	0	0	0	0	0	0	0	0	0
52d998a538496179968dec55950d1516	Bacteria;Proteobacteria;Gammaproteobacteria;Burkholderiales;Neisseriaceae;Eikenella;;	0	1	6	0	0	0	0	0	5	0	0	0	0	0	0	0	7	0	0	0	0	0	0	0	74	0	0	0	0	0	0	1	0	0	0	0	0	0	0	0	0	0
00a96fbd0ac34bfd245f9c24f8737f7d	Bacteria;Firmicutes;Clostridia;Lachnospirales;Lachnospiraceae;Blautia;;	0	0	0	0	3	0	0	0	1	15	0	0	19	0	3	0	0	1	5	0	0	3	0	2	0	0	0	0	0	0	0	0	0	0	9	0	0	0	0	7	13	5
1569f7ae988e26c905ab8fab427c8a0d	Bacteria;Firmicutes;Negativicutes;Acidaminococcales;Acidaminococcaceae;Phascolarctobacterium;;	0	0	0	0	0	6	0	0	0	0	0	0	0	0	0	0	0	11	3	6	0	0	0	0	0	3	53	0	1	0	0	0	0	0	0	0	3	0	0	0	0	0
517d3bc548fd07325c3ff50e823751ec	Bacteria;Firmicutes;Bacilli;Erysipelotrichales;Erysipelotrichaceae;Bulleidia;Bulleidia_extructa;	0	0	0	0	0	40	0	0	0	0	0	0	0	0	0	0	0	0	0	0	22	0	17	0	0	0	0	0	0	0	0	0	0	0	0	0	0	0	0	0	0	0
09ecf5a6ae593fbc03199102562aeb4b	Bacteria;Actinobacteriota;Actinobacteria;Actinomycetales;Actinomycetaceae;Actinomyces;;	0	10	0	0	0	0	0	0	2	0	1	0	0	0	3	1	14	0	1	8	0	0	0	0	0	0	0	0	1	10	6	19	0	0	0	0	0	0	0	0	0	0
1b8dec58597978264025b9eba656ffb5	Bacteria;Bacteroidota;Bacteroidia;Bacteroidales;Bacteroidaceae;Bacteroides;;	0	3	3	3	0	0	0	0	3	0	0	0	27	0	0	5	2	0	0	0	0	0	0	0	0	0	1	16	0	0	3	2	0	0	1	0	1	0	3	0	0	0
33518e48b174ac428cb7be1a216c6c6e	Bacteria;Firmicutes;Clostridia;Lachnospirales;Lachnospiraceae;Anaerostipes;;	0	0	0	0	4	0	0	0	1	17	0	0	0	0	1	0	1	0	5	0	0	3	0	9	0	0	0	0	0	0	0	0	0	0	5	0	1	0	0	15	8	3
506efac48dc5d5be2c0122c381639a3f	Bacteria;Bacteroidota;Bacteroidia;Bacteroidales;Rikenellaceae;Alistipes;Alistipes_shahii;	0	3	0	3	8	0	0	1	2	0	0	6	0	0	8	8	2	1	4	0	0	0	0	7	0	0	6	0	1	1	0	0	0	0	0	0	1	0	0	0	0	6
173c825a18291f2ba18b5e46d9db8408	Bacteria;Bacteroidota;Bacteroidia;Bacteroidales;Tannerellaceae;Parabacteroides;Parabacteroides_distasonis;	0	0	0	0	0	0	0	0	0	10	0	0	0	1	0	0	0	0	12	9	5	0	0	0	0	0	0	0	0	0	0	0	0	0	7	0	1	0	1	0	19	0
05cb86dba6dadcce1a445b08f885a499	Bacteria;Fusobacteriota;Fusobacteriia;Fusobacteriales;Fusobacteriaceae;Fusobacterium;Fusobacterium_nucleatum;	0	0	0	0	0	0	0	0	0	0	0	0	0	0	0	0	0	0	0	0	0	0	0	0	0	0	0	0	0	0	0	64	0	0	0	0	0	0	0	0	0	0
550e67990490201211cecffcea993240	Bacteria;Spirochaetota;Spirochaetia;Spirochaetales;Spirochaetaceae;Treponema;Treponema_denticola;	0	0	0	0	0	0	4	0	0	0	0	0	0	0	0	0	0	24	0	0	30	0	0	0	0	0	0	0	0	0	0	0	0	0	0	0	5	0	0	0	0	0
02df8598ac39f1ef54609afb19c8c450	Bacteria;Firmicutes;Bacilli;Lactobacillales;Streptococcaceae;Streptococcus;;	0	0	0	0	0	1	6	0	0	0	0	0	0	0	0	0	0	0	0	0	0	0	0	0	0	0	0	0	0	0	0	0	0	0	0	0	49	0	0	3	0	0
545897c06d99e94bc65d6bab8099d98a	Bacteria;Firmicutes;Negativicutes;Veillonellales-Selenomonadales;Veillonellaceae;Veillonella;;	0	0	0	0	0	0	58	0	0	0	0	0	0	0	0	0	0	0	0	0	0	0	0	0	0	0	0	0	0	0	0	0	0	0	0	0	0	0	0	0	0	0
35ffcc3b809d667286737d79670b8de5	Bacteria;Actinobacteriota;Actinobacteria;Bifidobacteriales;Bifidobacteriaceae;Bifidobacterium;;	0	0	0	5	8	1	0	0	1	0	0	0	0	2	2	0	11	1	0	0	0	6	0	0	0	0	0	0	0	0	0	0	0	0	0	0	1	0	0	0	14	4
0a68ec564e278b0246c920ad7de41880	Bacteria;Firmicutes;Clostridia;Lachnospirales;Lachnospiraceae;Blautia;;	0	0	0	0	4	0	0	0	0	0	0	0	0	1	1	0	0	0	4	0	0	6	0	6	0	0	0	5	0	0	0	0	0	0	11	0	0	0	0	3	10	3
5149bdbf03de13bb38557d48d5141b87	Bacteria;Firmicutes;Clostridia;Lachnospirales;Lachnospiraceae;Lachnoclostridium;[Clostridium]_scindens;	0	0	4	2	0	15	0	5	1	5	1	0	0	0	0	2	0	0	0	4	0	0	0	0	0	0	1	0	3	1	3	0	2	0	0	0	1	0	0	0	2	2
44396f15b10f6577d61a11c6047c939f	Archaea;Euryarchaeota;Methanobacteria;Methanobacteriales;Methanobacteriaceae;Methanobrevibacter;;	0	0	0	0	6	0	0	0	0	0	0	0	0	0	0	0	0	42	0	0	0	0	0	4	0	0	0	0	1	0	0	0	0	0	0	0	0	0	0	0	0	0
35cbb315e019e0a8768d4b73862df415	Bacteria;Actinobacteriota;Coriobacteriia;Coriobacteriales;Coriobacteriaceae;Collinsella;;	0	0	0	0	2	0	0	0	1	0	0	0	0	1	3	0	1	1	5	0	0	3	0	26	0	0	0	0	0	0	0	0	0	0	4	0	0	0	0	1	3	2
4102c0c9284b080a36ae312a7b497915	Bacteria;Desulfobacterota;Desulfovibrionia;Desulfovibrionales;Desulfovibrionaceae;Desulfovibrio;;	0	0	0	0	7	0	0	0	0	1	0	0	0	0	0	0	0	23	0	0	0	0	0	0	0	21	0	0	0	0	0	0	0	0	0	0	0	0	0	0	0	0
19715b1593c19aa6d35a4d1e3cd09374	Bacteria;Firmicutes;Clostridia;Lachnospirales;Lachnospiraceae;Lachnospiraceae_UCG-004;;	0	0	0	0	0	0	0	0	0	0	0	0	0	3	0	0	0	0	3	0	0	13	0	1	0	0	0	15	11	0	0	0	0	0	3	0	1	0	0	0	2	0
0b4aeb45916a24fd10e3655fe6481966	Bacteria;Firmicutes;Clostridia;Christensenellales;Christensenellaceae;Christensenellaceae_R-7_group;;	0	0	0	5	24	0	0	0	0	0	0	0	0	0	17	0	0	3	0	0	0	0	0	1	0	0	0	0	0	0	0	0	0	0	0	0	0	0	0	0	0	0
21b710f3297cde84ce60b9aee2c4d025	Bacteria;Fusobacteriota;Fusobacteriia;Fusobacteriales;Fusobacteriaceae;Fusobacterium;;	0	0	0	0	0	0	0	47	0	0	0	0	0	0	0	0	0	0	0	0	0	0	0	0	0	0	0	0	0	0	0	0	0	0	0	0	0	0	0	0	0	0
47f770032218f91b352999ff1f663807	Bacteria;Firmicutes;Clostridia;Lachnospirales;Lachnospiraceae;Lachnoclostridium;;	0	0	5	0	0	4	0	4	1	0	1	0	0	0	0	12	0	2	0	2	0	0	0	0	0	0	4	0	1	0	0	2	2	0	0	0	1	0	0	0	4	0
149465e40c1bdbc6230588a58a4d6eb0	Bacteria;Firmicutes;Clostridia;Oscillospirales;Ruminococcaceae;Incertae_Sedis;;	0	0	1	2	3	0	0	0	0	1	0	3	0	0	2	13	1	2	2	0	0	4	0	2	0	0	0	0	0	0	0	0	0	0	1	0	0	0	0	0	5	2
02546b593a2b2d42dc7cd3b3613546f9	Bacteria;Firmicutes;Bacilli;Lactobacillales;Enterococcaceae;Enterococcus;;	0	0	0	0	0	0	0	0	0	0	0	0	0	0	0	0	0	0	0	0	0	0	0	0	0	0	0	0	0	0	0	0	0	0	0	0	0	41	0	0	0	0
4bd01f90398375480101204bbcdd2ceb	Bacteria;Firmicutes;Clostridia;Oscillospirales;Oscillospiraceae;UCG-005;;	0	0	0	6	7	0	0	0	3	0	0	0	0	0	8	2	0	0	0	3	0	0	0	6	0	0	0	0	0	0	2	0	0	0	4	0	0	0	0	0	0	0
435c9a1dbda542c6adeec64047a4754f	Bacteria;Fusobacteriota;Fusobacteriia;Fusobacteriales;Fusobacteriaceae;Fusobacterium;;	0	0	0	0	0	0	0	0	0	0	41	0	0	0	0	0	0	0	0	0	0	0	0	0	0	0	0	0	0	0	0	0	0	0	0	0	0	0	0	0	0	0
315ca0a729f126b941ba111a16d4d97a	Bacteria;Actinobacteriota;Actinobacteria;Bifidobacteriales;Bifidobacteriaceae;Bifidobacterium;;	0	0	0	0	0	0	0	0	1	0	0	0	4	0	0	0	1	0	1	0	0	0	1	20	0	0	0	0	0	0	0	0	0	0	3	0	1	0	0	0	0	7
4e2e6735331ad01a30c94d2f4c285dc2	Bacteria;Firmicutes;Clostridia;Lachnospirales;Lachnospiraceae;CAG-56;;	0	0	0	0	8	0	0	0	0	19	0	0	0	4	1	0	0	0	2	0	0	0	0	0	0	0	0	0	0	0	0	0	0	0	0	0	0	0	0	0	3	0
2c0c62ea09b2efe01bacdcbcf558d2b8	Bacteria;Firmicutes;Clostridia;Lachnospirales;Lachnospiraceae;Lachnoclostridium;;	0	0	0	0	0	0	0	0	0	0	0	0	0	1	2	0	0	0	5	1	0	0	0	0	0	0	0	0	0	0	0	0	0	0	1	0	0	0	0	16	6	3
1aff7d29fca7e2bd806c3582ab5eb080	Bacteria;Spirochaetota;Spirochaetia;Spirochaetales;Spirochaetaceae;Treponema;Treponema_lecithinolyticum;	0	0	0	0	0	0	0	0	0	0	0	0	0	0	0	0	0	0	0	0	0	0	0	0	0	0	0	0	35	0	0	0	0	0	0	0	0	0	0	0	0	0
43a39fa4815bda79d6470002c8172dcb	Bacteria;Bacteroidota;Bacteroidia;Bacteroidales;Barnesiellaceae;Barnesiella;;	0	0	0	0	27	3	0	0	2	0	0	0	0	0	0	0	0	0	0	0	0	0	0	0	0	0	0	0	0	1	0	0	0	0	0	0	0	0	0	0	0	0
52573485a4521e007e4c5217fc5d7c68	Bacteria;Firmicutes;Clostridia;Lachnospirales;Lachnospiraceae;;;	0	0	0	26	0	6	0	0	0	0	1	0	0	0	0	0	0	0	0	0	0	0	0	0	0	0	0	0	0	0	0	0	0	0	0	0	0	0	0	0	0	0
1698908c8258419bb0280f935088f1e4	Bacteria;Actinobacteriota;Coriobacteriia;Coriobacteriales;Atopobiaceae;Olsenella;;	0	0	0	0	0	0	0	0	0	0	30	0	0	0	0	0	0	0	0	0	0	0	0	0	0	0	0	0	0	0	0	0	1	0	0	0	1	0	0	0	0	0
078e0fd51a7d5e5b908328591895ba58	Bacteria;Proteobacteria;Alphaproteobacteria;Rhodospirillales;;;;	0	0	0	0	0	0	0	0	0	0	0	0	0	0	29	0	0	0	0	2	0	0	0	0	0	0	0	0	0	0	0	0	0	0	0	0	0	0	0	0	0	0
2c5e87b291147c04e1b8d1c808b1aee0	Bacteria;Actinobacteriota;Actinobacteria;Bifidobacteriales;Bifidobacteriaceae;Bifidobacterium;;	0	0	0	0	0	0	0	0	0	0	0	0	0	0	0	0	0	0	1	0	0	4	0	0	0	0	0	0	0	0	0	0	0	0	17	0	0	0	0	0	8	0
02db09efa7c46a21be5fadc51cb17dd8	Bacteria;Firmicutes;Clostridia;Clostridia_UCG-014;Clostridia_UCG-014;Clostridia_UCG-014;;	0	0	0	0	23	0	0	0	0	0	0	0	0	0	6	0	0	0	0	0	0	0	0	0	0	0	0	0	0	0	0	0	0	0	0	0	0	0	0	0	0	0
0a035a7ec1f4a194dd7fbda3c5660db0	Bacteria;Firmicutes;Clostridia;Lachnospirales;Lachnospiraceae;Lachnoclostridium;;	0	0	0	0	0	0	0	0	0	0	0	0	27	0	0	0	0	0	0	0	0	0	0	1	0	0	0	0	0	0	0	0	0	0	1	0	0	0	0	0	0	0
021cec1991db0604b58a15c8568348c2	Bacteria;Bacteroidota;Bacteroidia;Sphingobacteriales;Lentimicrobiaceae;Lentimicrobium;;	0	0	0	0	0	0	0	0	0	0	0	0	0	0	0	0	0	0	0	0	0	0	0	0	0	27	0	0	0	0	0	0	0	0	0	0	0	0	0	0	0	0
04edaa963304c466674c30f9f9bb087e	Bacteria;Firmicutes;Clostridia;Peptostreptococcales-Tissierellales;Peptostreptococcaceae;Paeniclostridium;;	0	0	0	0	0	0	0	0	0	25	0	0	0	0	0	0	0	0	0	0	0	0	0	0	0	0	0	0	0	0	0	0	0	0	0	0	0	0	0	0	0	0
210df99c3dcaa6b4b1755ca980728c08	Bacteria;Acidobacteriota;Acidobacteriae;Acidobacteriales;Acidobacteriaceae_(Subgroup_1);Granulicella;;	0	0	0	0	0	0	0	0	0	0	0	0	0	0	0	0	0	0	0	0	0	0	0	0	0	24	0	0	0	0	0	0	0	0	0	0	0	0	0	0	0	0
07b148ebe6cc2c05b1faa8d187c51114	Bacteria;Verrucomicrobiota;Verrucomicrobiae;Verrucomicrobiales;Akkermansiaceae;Akkermansia;;	0	0	0	3	0	0	0	0	0	0	0	0	0	0	15	0	0	0	0	0	0	0	0	1	0	0	0	0	0	0	5	0	0	0	0	0	0	0	0	0	0	0
119eea33cb9f505d6a20297d132e792a	Bacteria;Firmicutes;Clostridia;Lachnospirales;Lachnospiraceae;;;	0	0	0	0	2	0	0	0	1	4	0	0	0	1	2	0	0	0	3	0	0	2	0	3	0	0	0	0	0	0	0	0	0	0	4	0	0	0	0	0	0	1
36d9ad396b85196c9b4cf68b81789585	Bacteria;Firmicutes;Clostridia;Lachnospirales;Lachnospiraceae;Lachnospira;;	0	0	0	0	2	0	0	0	0	5	0	0	0	0	0	0	0	1	0	0	0	4	0	0	0	0	0	0	0	0	0	0	0	0	0	0	0	0	0	2	9	0
0dcf5023e96fb8175d7bf02d900c9dd1	Bacteria;Firmicutes;Clostridia;Oscillospirales;[Eubacterium]_coprostanoligenes_group;[Eubacterium]_coprostanoligenes_group;;	0	0	0	1	1	1	0	0	0	0	0	0	0	0	0	0	0	0	3	0	0	1	0	0	0	0	0	0	0	0	16	0	0	0	0	0	0	0	0	0	0	0
30378216d32ba85285788e429647a561	Bacteria;Firmicutes;Bacilli;Erysipelotrichales;Erysipelotrichaceae;Solobacterium;Solobacterium_moorei;	0	0	0	0	0	0	3	0	0	0	0	0	0	0	0	0	0	0	0	0	0	0	0	0	0	0	0	0	0	0	0	0	0	0	0	0	17	0	0	1	0	0
1619b48906d097d8c3a8af893250385b	Bacteria;Firmicutes;Clostridia;Clostridia_vadinBB60_group;Clostridia_vadinBB60_group;Clostridia_vadinBB60_group;;	0	0	0	7	7	0	0	0	0	0	0	0	0	0	0	0	0	0	0	0	0	0	7	0	0	0	0	0	0	0	0	0	0	0	0	0	0	0	0	0	0	0
49cea13512b31cc9775530130632ee39	Bacteria;Firmicutes;Clostridia;Peptostreptococcales-Tissierellales;Anaerovoracaceae;[Eubacterium]_nodatum_group;;	0	0	0	0	0	0	0	0	0	0	0	0	0	0	0	21	0	0	0	0	0	0	0	0	0	0	0	0	0	0	0	0	0	0	0	0	0	0	0	0	0	0
448fb878dbc3c6dd453d30f03cda66bd	Bacteria;Firmicutes;Clostridia;Peptostreptococcales-Tissierellales;Anaerovoracaceae;Mogibacterium;Mogibacterium_timidum;	0	0	0	0	0	0	0	0	3	0	0	0	0	0	0	0	0	4	0	0	0	0	6	0	0	6	0	0	0	0	0	0	0	0	2	0	0	0	0	0	0	0
0243b68c76049aa1b8c51a20333da950	Bacteria;Firmicutes;Clostridia;Lachnospirales;Lachnospiraceae;Lachnospiraceae_ND3007_group;;	0	0	0	0	4	0	0	0	1	0	0	0	0	2	1	0	0	0	1	0	0	1	0	5	0	0	0	0	0	0	0	0	0	0	2	0	0	0	0	0	1	2
3f49f2e33639f81618c76b5807f6498c	Bacteria;Firmicutes;Clostridia;Oscillospirales;[Eubacterium]_coprostanoligenes_group;[Eubacterium]_coprostanoligenes_group;;	0	0	0	0	0	0	0	0	0	0	0	0	0	0	3	0	0	0	3	0	0	0	0	0	0	0	0	0	0	0	0	0	0	0	7	0	1	0	0	0	6	0
32cc17e12d08b4011ab0ec8c393fd12c	Bacteria;Firmicutes;Clostridia;Oscillospirales;Oscillospiraceae;UCG-002;;	0	1	0	6	0	0	0	0	0	0	0	0	0	0	0	0	0	0	13	0	0	0	0	0	0	0	0	0	0	0	0	0	0	0	0	0	0	0	0	0	0	0
29aae8b625298e07e7aee01534951d17	Bacteria;Firmicutes;Clostridia;Oscillospirales;Ruminococcaceae;Faecalibacterium;;	0	0	0	0	0	0	0	0	0	0	0	0	0	3	13	0	0	0	0	0	0	0	0	0	0	0	0	0	0	0	0	0	0	0	0	0	0	0	0	0	0	4
03f3cc93da6e5a3bcf73d679c1db38cf	Bacteria;Fusobacteriota;Fusobacteriia;Fusobacteriales;Fusobacteriaceae;Fusobacterium;;	0	0	0	0	0	0	0	0	0	0	0	20	0	0	0	0	0	0	0	0	0	0	0	0	0	0	0	0	0	0	0	0	0	0	0	0	0	0	0	0	0	0
444245d12a93978b1edfcb309739af14	Bacteria;Bacteroidota;Bacteroidia;Bacteroidales;Porphyromonadaceae;Porphyromonas;;	0	0	0	0	0	0	0	0	0	0	0	0	0	0	0	0	0	0	0	0	0	0	0	0	0	0	0	0	19	0	0	0	0	0	0	0	0	0	0	0	0	0
0b53415990b1e4435ba981cc617f6be0	Bacteria;Firmicutes;Clostridia;Lachnospirales;Lachnospiraceae;Lachnospiraceae_UCG-003;;	0	0	0	0	4	0	0	0	0	0	0	0	12	0	0	0	0	0	0	0	0	2	0	0	0	0	0	0	0	0	0	0	0	0	0	0	0	0	0	0	0	0
4bee696fe73dd78b503666ee61066e62	Bacteria;Synergistota;Synergistia;Synergistales;Synergistaceae;Pyramidobacter;Rarimicrobium_hominis;	0	0	0	17	0	0	0	0	0	0	0	0	0	0	0	0	0	0	0	0	0	0	0	0	0	0	0	0	0	0	0	0	0	0	0	0	0	0	0	0	0	0
16530e5b50b780018210dac05a471715	Bacteria;Firmicutes;Clostridia;Oscillospirales;Oscillospiraceae;UCG-002;;	0	0	0	0	0	0	0	0	0	0	0	0	0	0	4	0	0	12	0	0	0	0	0	0	0	0	0	0	0	0	0	0	0	0	0	0	0	0	0	0	0	0
25c5431877e9f525e1a9a6f0eca1d4d6	Bacteria;Proteobacteria;Gammaproteobacteria;Burkholderiales;Sutterellaceae;Sutterella;;	0	0	0	0	0	0	0	0	0	0	0	0	0	0	0	0	16	0	0	0	0	0	0	0	0	0	0	0	0	0	0	0	0	0	0	0	0	0	0	0	0	0
1c4f71b06ad9d613e117b633de27a107	Bacteria;Bacteroidota;Bacteroidia;Bacteroidales;Bacteroidaceae;Bacteroides;;	0	0	0	0	0	0	0	0	0	0	0	0	0	0	0	0	0	0	0	0	15	0	0	0	0	0	0	0	0	0	0	0	0	0	0	0	0	0	0	0	0	0
51d4f17b8dda9f7d972bf3dd0ecc4e59	Bacteria;Bacteroidota;Bacteroidia;Bacteroidales;Rikenellaceae;Alistipes;Alistipes_obesi;	0	0	0	0	1	0	0	0	0	11	0	0	0	0	1	0	0	0	0	0	0	0	0	1	0	0	0	0	0	0	0	0	0	0	1	0	0	0	0	0	0	0
139e832c69fb177d68bb0f5cb8594845	Bacteria;Campilobacterota;Campylobacteria;Campylobacterales;Campylobacteraceae;Campylobacter;;	0	0	0	0	0	0	0	0	0	0	0	0	3	0	0	0	0	0	0	0	0	0	0	0	6	0	0	0	0	0	0	0	0	0	0	0	0	0	0	6	0	0
1b0d19ee6490464dad20963f7f94d8b8	Bacteria;Desulfobacterota;Desulfovibrionia;Desulfovibrionales;Desulfovibrionaceae;Desulfovibrio;;	0	0	0	0	15	0	0	0	0	0	0	0	0	0	0	0	0	0	0	0	0	0	0	0	0	0	0	0	0	0	0	0	0	0	0	0	0	0	0	0	0	0
2752d60ef0782208475d8606e6442aa9	Bacteria;Actinobacteriota;Actinobacteria;Actinomycetales;Actinomycetaceae;Actinomyces;;	0	0	0	0	0	0	0	0	0	0	0	0	0	0	0	0	0	0	0	0	0	0	0	0	14	0	0	0	0	0	0	0	0	0	0	0	0	0	0	0	0	0
12c768e13c5234ba1c1b220fa6b7800b	Bacteria;Bacteroidota;Bacteroidia;Bacteroidales;Bacteroidaceae;Bacteroides;;	0	0	0	0	0	0	0	0	0	0	0	0	0	0	0	0	0	0	14	0	0	0	0	0	0	0	0	0	0	0	0	0	0	0	0	0	0	0	0	0	0	0
5671ffe52d7be2abf4de2df5ffdbd4f7	Bacteria;Firmicutes;Clostridia;Lachnospirales;Lachnospiraceae;[Ruminococcus]_torques_group;;	0	0	0	0	0	0	0	0	0	0	0	0	0	0	0	0	0	0	14	0	0	0	0	0	0	0	0	0	0	0	0	0	0	0	0	0	0	0	0	0	0	0
27335f508429bf2100f5dded19cea135	Bacteria;Firmicutes;Clostridia;Peptococcales;Peptococcaceae;Peptococcus;Peptococcus_niger;	0	2	0	0	0	0	0	0	0	0	0	0	0	0	0	0	0	0	0	0	0	0	0	0	0	0	0	0	2	0	7	3	0	0	0	0	0	0	0	0	0	0
0c4b245c4b7c443e975c79c61b5d6281	Bacteria;Bacteroidota;Bacteroidia;Bacteroidales;Marinifilaceae;Sanguibacteroides;Gabonibacter_massiliensis;	0	0	0	13	0	0	0	0	0	0	0	0	0	0	0	0	0	0	0	0	0	0	0	0	0	0	0	0	0	0	0	0	0	0	0	0	0	0	0	0	0	0
51b60856e30e559a0b954bbc23e74691	Bacteria;Firmicutes;Clostridia;Oscillospirales;Ruminococcaceae;Faecalibacterium;;	0	0	0	0	0	0	0	0	0	0	0	13	0	0	0	0	0	0	0	0	0	0	0	0	0	0	0	0	0	0	0	0	0	0	0	0	0	0	0	0	0	0
1f761e94c83ae87caff68f7dcd11e34c	Bacteria;Firmicutes;Clostridia;Peptostreptococcales-Tissierellales;Peptostreptococcales-Tissierellales;Parvimonas;;	0	0	0	0	0	0	0	0	0	0	0	0	0	0	0	5	0	8	0	0	0	0	0	0	0	0	0	0	0	0	0	0	0	0	0	0	0	0	0	0	0	0
2576f5582d28d9f578f16f4527139748	Bacteria;Proteobacteria;Gammaproteobacteria;Burkholderiales;Comamonadaceae;;;	0	0	0	0	2	0	0	0	0	0	0	0	0	0	0	0	0	0	0	0	0	0	0	0	0	0	0	0	0	0	6	0	0	5	0	0	0	0	0	0	0	0
412b0b2c43975195a230e493a7a2b763	Bacteria;Bacteroidota;Bacteroidia;Bacteroidales;Barnesiellaceae;Barnesiella;;	0	0	0	1	0	0	0	0	0	0	0	0	0	0	0	0	0	0	10	0	0	0	0	0	0	0	0	0	0	0	0	0	0	0	0	0	0	0	0	1	0	0
5322567d7de1d94e6cf65390deb29b1c	Bacteria;Firmicutes;Clostridia;Lachnospirales;Lachnospiraceae;[Eubacterium]_eligens_group;;	0	0	0	0	0	0	0	0	0	0	0	0	12	0	0	0	0	0	0	0	0	0	0	0	0	0	0	0	0	0	0	0	0	0	0	0	0	0	0	0	0	0
12596212f81c470bb18586314a5ea8e2	Bacteria;Firmicutes;Clostridia;Lachnospirales;Lachnospiraceae;Howardella;;	0	0	0	0	0	0	0	0	0	0	12	0	0	0	0	0	0	0	0	0	0	0	0	0	0	0	0	0	0	0	0	0	0	0	0	0	0	0	0	0	0	0
42ee6ce362dcb1df38b254bbb9727ef6	Bacteria;Actinobacteriota;Coriobacteriia;Coriobacteriales;Atopobiaceae;Atopobium;;	0	0	0	0	0	0	0	0	0	0	0	0	0	0	0	0	0	0	0	0	0	0	3	0	0	0	0	0	0	0	0	0	0	8	0	0	0	0	0	0	0	0
067db121b4732f5c2aa4086f5616c878	Bacteria;Bacteroidota;Bacteroidia;Bacteroidales;Prevotellaceae;Alloprevotella;Alloprevotella_tannerae;	0	0	0	0	0	0	0	0	0	0	0	0	0	0	0	0	0	0	0	0	0	0	11	0	0	0	0	0	0	0	0	0	0	0	0	0	0	0	0	0	0	0
533b6c05a74b2c25a94f884d6fe42f9d	Bacteria;Firmicutes;Bacilli;Erysipelotrichales;Erysipelatoclostridiaceae;Catenibacterium;;	0	0	0	0	0	0	0	0	0	0	0	0	0	0	8	0	0	2	0	0	0	0	0	0	0	0	0	0	0	0	1	0	0	0	0	0	0	0	0	0	0	0
208c0c43c7c5d4a6bb549e0c8365cd21	Bacteria;Firmicutes;Clostridia;Lachnospirales;Lachnospiraceae;[Eubacterium]_eligens_group;;	0	0	0	0	0	0	0	0	1	0	0	0	0	0	0	0	0	1	0	0	0	0	0	1	0	0	0	0	0	0	0	0	0	0	5	0	0	0	0	0	1	2
4a1c5fb315646700069f4c358a196b9f	Bacteria;Firmicutes;Clostridia;Peptostreptococcales-Tissierellales;Anaerovoracaceae;Family_XIII_AD3011_group;;	0	0	0	1	0	0	0	0	0	0	0	5	0	0	0	0	0	3	0	0	0	0	1	0	0	0	0	0	0	0	0	0	0	0	0	0	0	0	0	0	1	0
08ea1d1191e634047bd4f5d67c3e8b03	Bacteria;Firmicutes;Clostridia;Peptostreptococcales-Tissierellales;Peptostreptococcales-Tissierellales;Parvimonas;;	0	0	0	7	0	0	0	0	0	0	0	0	0	0	0	0	0	0	0	4	0	0	0	0	0	0	0	0	0	0	0	0	0	0	0	0	0	0	0	0	0	0
535c0035c8256175cc840f4170bb074c	Bacteria;Bacteroidota;Bacteroidia;Bacteroidales;Tannerellaceae;Parabacteroides;;	0	0	0	0	0	0	0	0	0	0	0	0	0	0	0	0	0	0	0	0	0	0	0	0	0	0	0	0	0	0	0	0	0	0	0	0	0	0	0	0	9	0
3aad083a4c822d27071d1ff6163cbfb2	Bacteria;Firmicutes;Bacilli;Izemoplasmatales;Izemoplasmatales;Izemoplasmatales;;	0	0	0	0	3	0	0	0	0	0	0	0	0	0	6	0	0	0	0	0	0	0	0	0	0	0	0	0	0	0	0	0	0	0	0	0	0	0	0	0	0	0
40874d61006874f7c87d904707d320d9	Bacteria;Firmicutes;Clostridia;Clostridiales;Clostridiaceae;Clostridium_sensu_stricto_1;;	0	0	0	2	1	0	0	0	0	0	0	0	0	0	0	0	0	0	0	0	0	6	0	0	0	0	0	0	0	0	0	0	0	0	0	0	0	0	0	0	0	0
1af612d90153f4aa10245d1e813d3dc3	Bacteria;Firmicutes;Clostridia;Oscillospirales;[Eubacterium]_coprostanoligenes_group;[Eubacterium]_coprostanoligenes_group;;	0	0	0	0	0	0	0	0	0	0	0	0	0	0	0	0	0	9	0	0	0	0	0	0	0	0	0	0	0	0	0	0	0	0	0	0	0	0	0	0	0	0
153da2475f28c318d92674a3adbc2d2d	Bacteria;Fusobacteriota;Fusobacteriia;Fusobacteriales;Fusobacteriaceae;Fusobacterium;;	0	0	0	0	0	0	0	0	0	0	0	0	0	0	0	0	0	0	0	0	0	0	0	0	0	0	0	0	0	0	0	0	0	0	0	0	0	0	9	0	0	0
03172685e15aeb0917d0822e8c4792a7	Bacteria;Bacteroidota;Bacteroidia;Bacteroidales;Bacteroidaceae;Bacteroides;Bacteroides_vulgatus;	0	0	0	0	0	0	0	0	0	0	0	0	0	8	0	0	0	0	0	0	0	0	0	0	0	0	0	0	0	0	0	0	0	0	0	0	0	0	0	0	0	0
4c92ffae9f09a8487a1d20d276ce442b	Bacteria;Bacteroidota;Bacteroidia;Bacteroidales;Marinifilaceae;Butyricimonas;;	0	0	0	0	0	0	0	0	0	0	0	0	0	0	0	0	0	0	4	0	0	0	0	0	0	0	0	0	0	0	0	4	0	0	0	0	0	0	0	0	0	0
2bd9309f2f97cae51d18d06ea1ca519a	Bacteria;Firmicutes;Bacilli;Lactobacillales;Carnobacteriaceae;Granulicatella;;	0	0	0	0	0	0	0	0	0	0	0	0	0	0	0	0	3	0	0	0	0	0	0	0	0	0	0	0	0	0	0	0	0	0	0	0	1	4	0	0	0	0
2506952af3d694ec68941353c83270d4	Bacteria;Proteobacteria;Gammaproteobacteria;Enterobacterales;Enterobacteriaceae;Escherichia-Shigella;;	0	0	0	0	0	0	0	0	0	0	0	8	0	0	0	0	0	0	0	0	0	0	0	0	0	0	0	0	0	0	0	0	0	0	0	0	0	0	0	0	0	0
4f6c9ee0f472b568270d7ed78278aa19	Bacteria;Synergistota;Synergistia;Synergistales;Synergistaceae;Fretibacterium;;	0	0	0	0	0	0	0	0	0	0	0	0	0	0	0	0	0	1	0	0	0	0	0	0	0	4	0	0	0	0	0	0	3	0	0	0	0	0	0	0	0	0
1c2edba6f16fd68a4972f9933d463941	Bacteria;Bacteroidota;Bacteroidia;Bacteroidales;Marinifilaceae;Butyricimonas;;	0	0	0	0	0	0	0	0	0	0	0	0	0	0	0	0	0	0	0	7	0	0	0	0	0	0	0	0	0	0	0	0	0	0	0	0	0	0	0	0	0	0
4fba6fef450158c1bd1cbcb5a0e8f5e5	Bacteria;Bacteroidota;Bacteroidia;Bacteroidales;Prevotellaceae;Prevotella;;	0	0	0	0	0	0	0	0	0	0	0	0	0	0	0	0	0	0	0	0	0	0	0	7	0	0	0	0	0	0	0	0	0	0	0	0	0	0	0	0	0	0
31ae90207edd94c7ec56db3a9778c2e7	Bacteria;Bacteroidota;Bacteroidia;Bacteroidales;Prevotellaceae;Prevotella;Prevotella_buccalis;	0	0	0	7	0	0	0	0	0	0	0	0	0	0	0	0	0	0	0	0	0	0	0	0	0	0	0	0	0	0	0	0	0	0	0	0	0	0	0	0	0	0
1873de0662813529002c53e0f8631e1c	Bacteria;Campilobacterota;Campylobacteria;Campylobacterales;Campylobacteraceae;Campylobacter;Campylobacter_curvus;	0	0	0	0	0	0	0	0	0	0	1	0	0	0	0	0	0	0	6	0	0	0	0	0	0	0	0	0	0	0	0	0	0	0	0	0	0	0	0	0	0	0
103c3f14abf946f37daa78195c99a002	Bacteria;Deinococcota;Deinococci;Deinococcales;Deinococcaceae;Deinococcus;Deinococcus_geothermalis;	0	0	0	0	0	0	0	0	0	0	0	0	0	0	0	0	0	0	0	0	0	0	0	0	0	7	0	0	0	0	0	0	0	0	0	0	0	0	0	0	0	0
23d6e67ff377b63cc8506920f662b5a5	Bacteria;Firmicutes;Clostridia;Lachnospirales;Lachnospiraceae;Anaerosporobacter;;	0	0	0	0	0	0	0	0	0	0	0	0	0	0	0	0	0	0	0	0	0	0	0	0	0	0	0	0	0	0	0	0	0	0	0	0	0	0	0	5	0	2
3526ceaeceb0dfab63b355182423a06e	Bacteria;Firmicutes;Clostridia;Lachnospirales;Lachnospiraceae;CAG-56;;	0	0	0	0	6	0	0	0	0	0	0	0	0	0	0	0	0	1	0	0	0	0	0	0	0	0	0	0	0	0	0	0	0	0	0	0	0	0	0	0	0	0
241a0c90cc40da29bc738d34b607f25f	Bacteria;Firmicutes;Clostridia;Lachnospirales;Lachnospiraceae;Lachnospira;;	0	0	0	0	0	0	0	0	0	6	0	0	0	0	0	0	0	0	0	0	0	0	0	0	0	0	0	0	0	0	0	0	0	0	0	0	0	0	1	0	0	0
2cd09da4dc472529f82ddf23ed461b7b	Bacteria;Fusobacteriota;Fusobacteriia;Fusobacteriales;Fusobacteriaceae;Fusobacterium;;	0	0	0	0	0	0	0	0	0	0	0	0	0	0	0	0	0	0	0	0	0	0	0	0	0	0	0	0	0	0	0	0	0	7	0	0	0	0	0	0	0	0
3ca10d31eb5dc34143e4dceeaca6494c	Bacteria;Bacteroidota;Bacteroidia;Bacteroidales;Barnesiellaceae;Coprobacter;;	0	0	0	0	0	0	0	0	0	0	0	0	0	0	0	0	0	0	6	0	0	0	0	0	0	0	0	0	0	0	0	0	0	0	0	0	0	0	0	0	0	0
19da890972569b6859c360e9b4c8751e	Bacteria;Bacteroidota;Bacteroidia;Bacteroidales;Porphyromonadaceae;Porphyromonas;Porphyromonas_somerae;	0	0	0	5	0	0	0	0	0	0	0	0	0	1	0	0	0	0	0	0	0	0	0	0	0	0	0	0	0	0	0	0	0	0	0	0	0	0	0	0	0	0
02d4ebb6e0d95cd401ff7f9b09f04c5f	Bacteria;Bacteroidota;Bacteroidia;Bacteroidales;Prevotellaceae;Prevotella;Prevotella_micans;	0	0	0	0	0	1	0	0	0	0	0	0	0	0	0	0	0	0	0	0	0	0	0	0	0	0	0	0	0	0	0	0	3	0	1	0	1	0	0	0	0	0
193702c1c1b0cb15a0a82326d87fff58	Bacteria;Firmicutes;Clostridia;Clostridia_UCG-014;Clostridia_UCG-014;Clostridia_UCG-014;;	0	0	0	0	6	0	0	0	0	0	0	0	0	0	0	0	0	0	0	0	0	0	0	0	0	0	0	0	0	0	0	0	0	0	0	0	0	0	0	0	0	0
12695f12ae8b1210e9d3acf090b554e3	Bacteria;Firmicutes;Clostridia;Eubacteriales;Eubacteriaceae;Pseudoramibacter;;	0	0	1	0	0	0	0	0	0	0	0	0	0	0	0	0	0	5	0	0	0	0	0	0	0	0	0	0	0	0	0	0	0	0	0	0	0	0	0	0	0	0
16521ade6114fee1f9ce260f13225634	Bacteria;Firmicutes;Clostridia;Lachnospirales;Lachnospiraceae;[Ruminococcus]_torques_group;;	0	0	0	0	0	0	0	0	0	0	0	0	0	0	0	0	0	0	0	0	0	6	0	0	0	0	0	0	0	0	0	0	0	0	0	0	0	0	0	0	0	0
53d2351a74c69dd99f19a791c81a9370	Bacteria;Firmicutes;Clostridia;Lachnospirales;Lachnospiraceae;Epulopiscium;;	0	0	0	0	0	0	0	0	0	6	0	0	0	0	0	0	0	0	0	0	0	0	0	0	0	0	0	0	0	0	0	0	0	0	0	0	0	0	0	0	0	0
1a9df3fbbc7fc8cecec4239cf801d2fc	Bacteria;Firmicutes;Clostridia;Monoglobales;Monoglobaceae;Monoglobus;;	0	0	0	0	0	0	0	0	0	0	0	0	0	0	0	0	0	0	0	0	0	0	0	0	0	0	0	0	0	0	0	0	0	0	1	0	0	0	0	0	4	1
39c746e6698d4935484f50bf45508965	Bacteria;Firmicutes;Clostridia;Oscillospirales;Oscillospiraceae;NK4A214_group;;	0	0	2	0	2	0	0	0	0	0	1	0	0	0	0	0	0	0	0	0	0	0	0	0	0	0	0	0	0	0	1	0	0	0	0	0	0	0	0	0	0	0
0f603a9018080b298f6f858569d3b3e2	Bacteria;Firmicutes;Clostridia;Oscillospirales;Oscillospiraceae;UCG-005;;	0	0	0	0	1	0	2	0	0	0	0	0	0	0	0	0	0	0	0	0	0	0	0	0	0	0	0	0	0	0	0	0	0	0	0	0	3	0	0	0	0	0
24cccadb274fef1f88113e8f019e2a63	Bacteria;Firmicutes;Clostridia;Peptostreptococcales-Tissierellales;Anaerovoracaceae;[Eubacterium]_nodatum_group;;	0	0	0	0	0	3	0	0	0	0	0	0	0	0	0	0	0	0	0	0	0	0	0	0	0	0	0	0	0	0	0	0	0	0	0	0	0	0	0	0	0	3
00c2e94a0f942c46ef68261c3b0122a6	Bacteria;Fusobacteriota;Fusobacteriia;Fusobacteriales;Fusobacteriaceae;Fusobacterium;;	0	0	0	0	0	0	0	0	0	0	0	0	0	0	0	0	0	0	0	0	0	0	6	0	0	0	0	0	0	0	0	0	0	0	0	0	0	0	0	0	0	0
4b5e020060afd2aa5cad92d035eec01b	Bacteria;Fusobacteriota;Fusobacteriia;Fusobacteriales;Fusobacteriaceae;Fusobacterium;Fusobacterium_necrophorum;	0	0	0	0	0	0	0	0	0	0	0	0	0	0	0	0	0	6	0	0	0	0	0	0	0	0	0	0	0	0	0	0	0	0	0	0	0	0	0	0	0	0
28b74938eb20e9e3d3eee5c4dc661227	Bacteria;Proteobacteria;Gammaproteobacteria;Burkholderiales;Neisseriaceae;Eikenella;;	0	0	0	0	0	0	0	0	0	0	0	0	0	0	0	0	0	0	0	0	0	0	0	0	0	0	0	0	0	0	0	0	0	0	0	0	0	0	6	0	0	0
2ba6fd42d2747428cad67ec783b4131d	Bacteria;Spirochaetota;Spirochaetia;Spirochaetales;Spirochaetaceae;Treponema;Treponema_socranskii;	0	0	0	0	0	1	0	0	0	0	0	0	0	0	0	0	0	4	0	0	0	0	0	0	0	0	0	0	0	0	0	0	0	0	1	0	0	0	0	0	0	0
370728253343344872efca7435882acb	Bacteria;;;;;;;	0	0	0	0	0	0	5	0	0	0	0	0	0	0	0	0	0	0	0	0	0	0	0	0	0	0	0	0	0	0	0	0	0	0	0	0	0	0	0	0	0	0
3f7474ec13a4facf2c8384794f003f2d	Bacteria;Actinobacteriota;Actinobacteria;Bifidobacteriales;Bifidobacteriaceae;Bifidobacterium;;	0	0	0	0	0	0	0	0	0	5	0	0	0	0	0	0	0	0	0	0	0	0	0	0	0	0	0	0	0	0	0	0	0	0	0	0	0	0	0	0	0	0
547ed9d63f007845c48db64ef3e5aab6	Bacteria;Bacteroidota;Bacteroidia;Bacteroidales;Bacteroidaceae;Bacteroides;Bacteroides_clarus;	0	0	0	0	0	0	0	0	0	0	0	0	0	0	2	0	0	0	0	0	0	0	0	0	0	0	0	0	0	0	3	0	0	0	0	0	0	0	0	0	0	0
275a7bf0c5f28f800faa652f086cbd0c	Bacteria;Bacteroidota;Bacteroidia;Bacteroidales;Marinifilaceae;Butyricimonas;;	0	0	0	0	0	0	0	0	0	0	0	0	0	0	2	0	0	0	2	0	0	0	0	0	0	0	0	0	0	0	0	1	0	0	0	0	0	0	0	0	0	0
551d3b69fa3804a02b09964267457ea2	Bacteria;Bacteroidota;Bacteroidia;Bacteroidales;Prevotellaceae;Prevotella;;	0	0	0	0	0	0	0	0	0	0	0	0	0	0	0	0	0	0	0	0	0	0	5	0	0	0	0	0	0	0	0	0	0	0	0	0	0	0	0	0	0	0
38223fd6f383530c0c519eeeb1b52371	Bacteria;Firmicutes;Clostridia;Christensenellales;Christensenellaceae;Christensenellaceae_R-7_group;;	0	0	0	0	0	0	0	0	0	0	0	0	0	0	0	0	0	5	0	0	0	0	0	0	0	0	0	0	0	0	0	0	0	0	0	0	0	0	0	0	0	0
421cbd1d71d34704c6d53377261e213c	Bacteria;Firmicutes;Clostridia;Lachnospirales;Lachnospiraceae;[Eubacterium]_ventriosum_group;;	0	0	0	0	1	0	0	0	0	0	0	0	0	0	0	0	0	0	0	0	0	0	0	2	0	0	0	0	0	0	0	0	0	0	0	0	0	0	0	0	1	1
2657f9d8c3531a6ddf828266f8d82ab6	Bacteria;Firmicutes;Clostridia;Oscillospirales;Oscillospiraceae;Oscillospira;;	0	0	0	0	0	0	0	0	0	0	0	1	0	0	0	0	0	0	0	0	0	0	0	0	0	0	0	0	0	0	0	0	0	0	0	4	0	0	0	0	0	0
55beed6d1a19ce34788b66488ffe3917	Bacteria;Firmicutes;Clostridia;Oscillospirales;Ruminococcaceae;;;	0	0	0	0	0	0	0	0	0	0	0	0	0	0	0	0	0	0	0	0	0	0	0	5	0	0	0	0	0	0	0	0	0	0	0	0	0	0	0	0	0	0
3ffe2f8531492c439876a1305e2fed32	Bacteria;Bacteroidota;Bacteroidia;Bacteroidales;Barnesiellaceae;Coprobacter;;	0	0	0	0	0	0	0	0	0	0	0	0	0	0	4	0	0	0	0	0	0	0	0	0	0	0	0	0	0	0	0	0	0	0	0	0	0	0	0	0	0	0
0ba1ab35f26bdef177c3341940c34c34	Bacteria;Bacteroidota;Bacteroidia;Bacteroidales;Rikenellaceae;Alistipes;;	0	0	0	0	0	0	0	0	0	0	0	0	0	0	0	0	0	0	0	0	0	0	0	4	0	0	0	0	0	0	0	0	0	0	0	0	0	0	0	0	0	0
2dd4add86c5c9fb1b0217f078e831c10	Bacteria;Firmicutes;Bacilli;Erysipelotrichales;Erysipelotrichaceae;Erysipelotrichaceae;Faecalitalea_sp.;	0	0	0	0	0	0	0	0	0	4	0	0	0	0	0	0	0	0	0	0	0	0	0	0	0	0	0	0	0	0	0	0	0	0	0	0	0	0	0	0	0	0
0f7b183901acd60418685b4fe37472c7	Bacteria;Firmicutes;Clostridia;Christensenellales;Christensenellaceae;Christensenella;Christensenella_minuta;	0	0	0	0	0	0	0	0	0	0	2	0	0	0	0	0	0	0	0	0	0	0	0	0	0	0	0	0	0	0	0	0	0	2	0	0	0	0	0	0	0	0
0ceb133d5f01ffcb51529fb703609a6d	Bacteria;Firmicutes;Clostridia;Clostridia_UCG-014;Clostridia_UCG-014;Clostridia_UCG-014;;	0	0	0	0	4	0	0	0	0	0	0	0	0	0	0	0	0	0	0	0	0	0	0	0	0	0	0	0	0	0	0	0	0	0	0	0	0	0	0	0	0	0
37952bec750d3b92caeb35ca0f3ec0d5	Bacteria;Firmicutes;Clostridia;Lachnospirales;Lachnospiraceae;Johnsonella;;	0	0	0	0	0	0	0	0	0	0	0	0	0	0	0	0	0	4	0	0	0	0	0	0	0	0	0	0	0	0	0	0	0	0	0	0	0	0	0	0	0	0
45d4edd0897f2ac111575c3cf577c229	Bacteria;Firmicutes;Clostridia;Oscillospirales;;;;	0	0	0	0	0	0	0	0	0	0	0	0	0	0	0	0	0	0	0	0	0	0	0	0	0	0	0	0	0	0	4	0	0	0	0	0	0	0	0	0	0	0
13e5e67a2599db5c3cdfa82c4c9ea6fd	Bacteria;Firmicutes;Clostridia;Oscillospirales;Oscillospiraceae;;;	0	0	0	0	0	0	0	0	0	0	0	0	0	0	0	0	0	2	0	2	0	0	0	0	0	0	0	0	0	0	0	0	0	0	0	0	0	0	0	0	0	0
369b694ff68a76de4cf9b9f3e531dfb4	Bacteria;Firmicutes;Clostridia;Oscillospirales;Oscillospiraceae;Flavonifractor;;	0	0	0	0	0	0	0	0	0	0	0	0	0	0	0	0	0	0	0	0	0	0	0	0	0	0	0	0	0	0	4	0	0	0	0	0	0	0	0	0	0	0
31654b0fabcee256ee93ddfc89c8b048	Bacteria;Firmicutes;Clostridia;Oscillospirales;Oscillospiraceae;NK4A214_group;;	0	0	0	0	0	0	0	0	0	0	0	0	0	0	0	0	0	0	0	0	0	0	0	4	0	0	0	0	0	0	0	0	0	0	0	0	0	0	0	0	0	0
3d675bc2e3ca7ae2dbd80044122f82b0	Bacteria;Firmicutes;Clostridia;Oscillospirales;Ruminococcaceae;Ruminococcus;;	0	0	0	0	0	0	0	0	0	0	0	0	0	0	0	0	0	0	0	0	0	0	0	1	0	0	0	0	0	0	0	0	0	0	0	0	0	0	0	0	3	0
2c353937b82f39126e9aeead6f624ac9	Bacteria;Firmicutes;Clostridia;Oscillospirales;Ruminococcaceae;Subdoligranulum;;	0	0	0	0	2	0	0	0	0	0	0	0	0	0	1	0	0	0	0	0	0	0	0	1	0	0	0	0	0	0	0	0	0	0	0	0	0	0	0	0	0	0
3b010dbd9eae72a79f11af5d24eb3ca3	Bacteria;Verrucomicrobiota;Verrucomicrobiae;Verrucomicrobiales;Akkermansiaceae;Akkermansia;;	0	0	0	0	0	4	0	0	0	0	0	0	0	0	0	0	0	0	0	0	0	0	0	0	0	0	0	0	0	0	0	0	0	0	0	0	0	0	0	0	0	0
172c0ae6a2dac03b88e1c6017da482f0	Bacteria;Bacteroidota;Bacteroidia;Bacteroidales;Bacteroidaceae;Bacteroides;;	0	3	0	0	0	0	0	0	0	0	0	0	0	0	0	0	0	0	0	0	0	0	0	0	0	0	0	0	0	0	0	0	0	0	0	0	0	0	0	0	0	0
3971f12074ab43063f75c7cf8030f49d	Bacteria;Firmicutes;Clostridia;Christensenellales;Christensenellaceae;Christensenellaceae_R-7_group;;	0	0	0	0	0	1	0	0	0	0	0	0	0	0	0	0	0	0	0	0	0	0	0	0	0	0	0	0	0	0	0	0	0	0	0	0	0	0	0	0	2	0
1b08b12bafe093ed7f856c25aa2bbcf8	Bacteria;Firmicutes;Clostridia;Lachnospirales;Lachnospiraceae;;;	0	0	0	0	0	0	0	0	0	0	0	0	0	0	0	0	0	0	0	0	0	0	0	0	0	0	0	0	3	0	0	0	0	0	0	0	0	0	0	0	0	0
2de0f958e30d26f04cba8d2a920bbe46	Bacteria;Firmicutes;Clostridia;Lachnospirales;Lachnospiraceae;Blautia;Ruminococcus_sp.;	0	0	0	0	0	0	0	0	0	0	0	0	0	1	0	0	0	0	1	0	0	0	0	1	0	0	0	0	0	0	0	0	0	0	0	0	0	0	0	0	0	0
21dcfff18d552ae0ca669d213652bda3	Bacteria;Firmicutes;Clostridia;Oscillospirales;[Eubacterium]_coprostanoligenes_group;[Eubacterium]_coprostanoligenes_group;;	0	0	0	0	3	0	0	0	0	0	0	0	0	0	0	0	0	0	0	0	0	0	0	0	0	0	0	0	0	0	0	0	0	0	0	0	0	0	0	0	0	0
0b2373bc317afc73c98ff6ab21829a8f	Bacteria;Firmicutes;Clostridia;Oscillospirales;Oscillospiraceae;Colidextribacter;;	0	0	0	0	0	0	0	0	0	0	0	3	0	0	0	0	0	0	0	0	0	0	0	0	0	0	0	0	0	0	0	0	0	0	0	0	0	0	0	0	0	0
3bae00d865b43e800a6f297f958ac2de	Bacteria;Firmicutes;Negativicutes;Veillonellales-Selenomonadales;Veillonellaceae;Veillonella;;	0	0	0	0	0	0	0	0	0	0	0	0	0	0	0	0	0	0	0	0	0	0	0	0	0	0	0	0	0	0	0	0	0	0	0	0	0	3	0	0	0	0
042e73d0087b53567556619f0ab021d9	Bacteria;Synergistota;Synergistia;Synergistales;Synergistaceae;Pyramidobacter;Rarimicrobium_hominis;	0	0	0	0	0	0	0	0	0	0	0	0	0	0	0	0	0	0	0	0	0	0	0	0	3	0	0	0	0	0	0	0	0	0	0	0	0	0	0	0	0	0
5509728c192071867b52bc7165eda7f3	Bacteria;Actinobacteriota;Actinobacteria;Bifidobacteriales;Bifidobacteriaceae;Bifidobacterium;;	0	0	0	0	0	0	0	0	1	0	0	0	0	0	0	0	0	1	0	0	0	0	0	0	0	0	0	0	0	0	0	0	0	0	0	0	0	0	0	0	0	0
0c579d21280801f02a641e1608606927	Bacteria;Actinobacteriota;Actinobacteria;Micrococcales;Micrococcaceae;Micrococcus;;	0	0	0	0	0	0	0	2	0	0	0	0	0	0	0	0	0	0	0	0	0	0	0	0	0	0	0	0	0	0	0	0	0	0	0	0	0	0	0	0	0	0
35195a80f6fb69ef8bd6827d1b045aad	Bacteria;Actinobacteriota;Coriobacteriia;Coriobacteriales;Eggerthellaceae;Senegalimassilia;;	0	0	0	0	0	0	0	0	0	0	0	0	0	0	0	0	0	1	1	0	0	0	0	0	0	0	0	0	0	0	0	0	0	0	0	0	0	0	0	0	0	0
3114d42cc9f862a2a18d7e5efde7fa9b	Bacteria;Actinobacteriota;Coriobacteriia;Coriobacteriales;Eggerthellaceae;Slackia;;	0	0	0	0	0	0	0	0	0	0	0	0	0	0	0	0	0	0	0	0	0	0	0	2	0	0	0	0	0	0	0	0	0	0	0	0	0	0	0	0	0	0
243a590b7a6c17e5a16dff4bc7033ac1	Bacteria;Bacteroidota;Bacteroidia;Bacteroidales;Bacteroidaceae;Bacteroides;Bacteroides_eggerthii;	0	0	0	0	0	0	0	0	0	0	0	0	0	0	0	0	0	0	0	0	0	0	0	0	0	0	2	0	0	0	0	0	0	0	0	0	0	0	0	0	0	0
4a4d6258b5991c1408fea76de0f506c4	Bacteria;Bacteroidota;Bacteroidia;Bacteroidales;Prevotellaceae;Alloprevotella;;	0	0	0	0	0	0	0	0	0	0	0	0	0	0	0	0	0	0	0	0	0	0	0	0	2	0	0	0	0	0	0	0	0	0	0	0	0	0	0	0	0	0
4bc7a01c9f3ae55e58c6018c2b47c3d8	Bacteria;Bacteroidota;Bacteroidia;Bacteroidales;Prevotellaceae;Prevotella;Prevotella_buccae;	0	0	0	0	0	0	0	0	0	0	0	0	0	1	0	0	0	0	0	0	0	0	1	0	0	0	0	0	0	0	0	0	0	0	0	0	0	0	0	0	0	0
1eaa3cb7baaac3220b0606e3621afd16	Bacteria;Bacteroidota;Bacteroidia;Bacteroidales;Rikenellaceae;Alistipes;Alistipes_sp.;	0	0	0	1	0	0	0	0	0	0	1	0	0	0	0	0	0	0	0	0	0	0	0	0	0	0	0	0	0	0	0	0	0	0	0	0	0	0	0	0	0	0
24cb328c9fd7acc137e16d564d2da79b	Bacteria;Campilobacterota;Campylobacteria;Campylobacterales;Campylobacteraceae;Campylobacter;Campylobacter_jejuni;	0	0	0	0	0	0	0	0	0	0	0	0	0	0	0	0	2	0	0	0	0	0	0	0	0	0	0	0	0	0	0	0	0	0	0	0	0	0	0	0	0	0
21dc56c306fbfb9967f86ff9d8e5614a	Bacteria;Cyanobacteria;Vampirivibrionia;Gastranaerophilales;Gastranaerophilales;Gastranaerophilales;;	0	0	0	0	0	0	0	0	0	0	0	0	0	0	2	0	0	0	0	0	0	0	0	0	0	0	0	0	0	0	0	0	0	0	0	0	0	0	0	0	0	0
15588f8f3f2a16a5ab1955723b92a003	Bacteria;Firmicutes;Bacilli;RF39;RF39;RF39;;	0	0	0	0	0	0	0	0	0	0	0	0	0	0	2	0	0	0	0	0	0	0	0	0	0	0	0	0	0	0	0	0	0	0	0	0	0	0	0	0	0	0
3de9c74cb0cb995a1c311ee7bdf36fd7	Bacteria;Firmicutes;Bacilli;RF39;RF39;RF39;;	0	0	0	1	0	0	0	0	0	0	0	0	0	0	1	0	0	0	0	0	0	0	0	0	0	0	0	0	0	0	0	0	0	0	0	0	0	0	0	0	0	0
22c159771ea409e7a5cf617dae2ec8f0	Bacteria;Firmicutes;Clostridia;Clostridia_UCG-014;Clostridia_UCG-014;Clostridia_UCG-014;;	0	0	0	0	0	0	0	0	0	0	0	0	0	0	0	0	0	0	2	0	0	0	0	0	0	0	0	0	0	0	0	0	0	0	0	0	0	0	0	0	0	0
2d2b38846749f7144e442751b7afe53f	Bacteria;Firmicutes;Clostridia;Clostridia_vadinBB60_group;Clostridia_vadinBB60_group;Clostridia_vadinBB60_group;;	0	0	0	0	0	0	0	0	0	0	1	0	0	0	1	0	0	0	0	0	0	0	0	0	0	0	0	0	0	0	0	0	0	0	0	0	0	0	0	0	0	0
454ff5fa8a3c6b293cea935aeb9cfb8e	Bacteria;Firmicutes;Clostridia;Clostridiales;Clostridiaceae;Clostridium_sensu_stricto_1;;	0	0	0	0	2	0	0	0	0	0	0	0	0	0	0	0	0	0	0	0	0	0	0	0	0	0	0	0	0	0	0	0	0	0	0	0	0	0	0	0	0	0
37f004671c936285c26471120596b2f5	Bacteria;Firmicutes;Clostridia;Clostridiales;Clostridiaceae;Sarcina;;	0	0	0	0	0	0	0	0	0	0	0	0	0	0	2	0	0	0	0	0	0	0	0	0	0	0	0	0	0	0	0	0	0	0	0	0	0	0	0	0	0	0
202fbe901b89ad25ca6fd6f2014bc635	Bacteria;Firmicutes;Clostridia;Eubacteriales;Eubacteriaceae;Eubacterium;Eubacterium_limosum;	0	0	0	0	0	0	0	0	0	0	0	0	0	0	0	0	0	0	0	2	0	0	0	0	0	0	0	0	0	0	0	0	0	0	0	0	0	0	0	0	0	0
2e49f7428faaedddc1afa59642458814	Bacteria;Firmicutes;Clostridia;Lachnospirales;Lachnospiraceae;;;	0	0	0	0	0	0	0	0	0	0	0	0	0	0	0	0	0	0	0	0	0	2	0	0	0	0	0	0	0	0	0	0	0	0	0	0	0	0	0	0	0	0
383d4a0528edd18fb0ddc225c36e99e1	Bacteria;Firmicutes;Clostridia;Lachnospirales;Lachnospiraceae;;;	0	0	0	0	0	0	0	0	1	0	0	0	0	1	0	0	0	0	0	0	0	0	0	0	0	0	0	0	0	0	0	0	0	0	0	0	0	0	0	0	0	0
496d7f479392def9414da33c9137e40a	Bacteria;Firmicutes;Clostridia;Lachnospirales;Lachnospiraceae;;;	0	0	0	0	0	0	0	0	0	0	0	0	0	0	1	0	0	0	1	0	0	0	0	0	0	0	0	0	0	0	0	0	0	0	0	0	0	0	0	0	0	0
4912cd4c1f9a773f88a73c258c25c825	Bacteria;Firmicutes;Clostridia;Lachnospirales;Lachnospiraceae;[Eubacterium]_fissicatena_group;;	0	0	0	0	0	0	0	0	0	0	0	0	0	0	0	1	0	0	0	1	0	0	0	0	0	0	0	0	0	0	0	0	0	0	0	0	0	0	0	0	0	0
55f1425dbc00e661ff9db229421170cc	Bacteria;Firmicutes;Clostridia;Lachnospirales;Lachnospiraceae;[Eubacterium]_hallii_group;;	0	0	0	0	0	0	0	0	0	0	0	0	0	0	0	0	0	0	0	0	0	0	0	2	0	0	0	0	0	0	0	0	0	0	0	0	0	0	0	0	0	0
1ebbfa974ff81b8542e9a548c4e38a17	Bacteria;Firmicutes;Clostridia;Lachnospirales;Lachnospiraceae;Agathobacter;Eubacterium_ramulus;	0	0	0	0	0	0	0	0	0	0	0	0	0	0	0	0	0	0	0	0	0	0	0	2	0	0	0	0	0	0	0	0	0	0	0	0	0	0	0	0	0	0
54ec3041ed02d098b3c5e4395466c441	Bacteria;Firmicutes;Clostridia;Oscillospirales;Oscillospiraceae;UCG-002;;	0	0	0	0	0	0	0	0	0	0	0	0	0	0	0	0	0	2	0	0	0	0	0	0	0	0	0	0	0	0	0	0	0	0	0	0	0	0	0	0	0	0
186f11d8dd08e499e181deddde2f47c8	Bacteria;Firmicutes;Clostridia;Oscillospirales;Ruminococcaceae;Ruminococcus;;	0	0	0	0	2	0	0	0	0	0	0	0	0	0	0	0	0	0	0	0	0	0	0	0	0	0	0	0	0	0	0	0	0	0	0	0	0	0	0	0	0	0
4d3f1d8f02b45e845e419a273f5b2386	Bacteria;Firmicutes;Clostridia;Oscillospirales;Ruminococcaceae;Ruminococcus;;	0	0	0	0	1	0	0	0	0	0	0	0	0	0	1	0	0	0	0	0	0	0	0	0	0	0	0	0	0	0	0	0	0	0	0	0	0	0	0	0	0	0
4e0a8ac6434b87de6ed53d016fd7c87c	Bacteria;Firmicutes;Clostridia;Peptostreptococcales-Tissierellales;Anaerovoracaceae;Family_XIII_AD3011_group;;	0	0	0	0	0	0	0	0	0	0	0	0	0	0	0	0	0	0	0	0	0	0	0	2	0	0	0	0	0	0	0	0	0	0	0	0	0	0	0	0	0	0
300568e1ddcb6356519af1a75ab2df4b	Bacteria;Firmicutes;Clostridia;Peptostreptococcales-Tissierellales;Anaerovoracaceae;Mogibacterium;Mogibacterium_diversum;	0	0	0	0	0	0	0	0	0	0	1	0	0	0	0	0	0	0	0	0	0	0	0	0	0	0	0	0	0	0	0	0	1	0	0	0	0	0	0	0	0	0
54051a661efd3ef044217f944eda4566	Bacteria;Firmicutes;Negativicutes;Veillonellales-Selenomonadales;Selenomonadaceae;Selenomonas;;	0	0	0	0	0	0	0	0	0	0	0	0	0	0	0	0	0	0	0	0	0	0	0	0	0	0	0	0	0	0	0	0	1	1	0	0	0	0	0	0	0	0
0fe8de7fb1344554d8417f3c4db2a8ee	Bacteria;Fusobacteriota;Fusobacteriia;Fusobacteriales;Fusobacteriaceae;Fusobacterium;;	0	0	0	0	0	0	0	0	0	0	0	0	0	0	0	0	0	0	0	0	0	0	0	2	0	0	0	0	0	0	0	0	0	0	0	0	0	0	0	0	0	0
08a8cdb239d13d32392a8d56c0cde406	Bacteria;Proteobacteria;Gammaproteobacteria;Enterobacterales;Enterobacteriaceae;;;	0	0	0	0	0	0	0	0	0	0	0	0	0	0	0	0	0	0	0	0	0	0	0	0	0	0	0	0	0	0	0	0	0	0	0	0	0	0	2	0	0	0
4d72007c70f4abc0bf9e8fe8b826d07d	Bacteria;Proteobacteria;Gammaproteobacteria;Enterobacterales;Enterobacteriaceae;;;	0	0	0	0	0	0	0	0	0	0	0	0	0	0	0	0	0	0	2	0	0	0	0	0	0	0	0	0	0	0	0	0	0	0	0	0	0	0	0	0	0	0
153a1c462f6c9cc86cb69c231e968272	Bacteria;Proteobacteria;Gammaproteobacteria;Pasteurellales;Pasteurellaceae;Actinobacillus;;	0	0	0	0	0	0	0	0	0	0	0	0	0	0	0	0	0	0	0	0	0	0	0	0	0	0	0	0	0	0	0	0	0	0	2	0	0	0	0	0	0	0
29e8338a24572b4a8d7cb64aac04f6fd	Bacteria;Verrucomicrobiota;Verrucomicrobiae;Opitutales;Puniceicoccaceae;;;	0	0	0	0	0	0	0	0	0	0	0	0	0	0	0	2	0	0	0	0	0	0	0	0	0	0	0	0	0	0	0	0	0	0	0	0	0	0	0	0	0	0
46cb070592a4533c02f452801663ed2e	Bacteria;Actinobacteriota;Coriobacteriia;Coriobacteriales;Coriobacteriaceae;Collinsella;Collinsella_sp.;	0	0	0	0	0	0	0	0	0	0	0	0	0	0	0	0	0	0	0	0	0	0	0	1	0	0	0	0	0	0	0	0	0	0	0	0	0	0	0	0	0	0
012d0fff09ffe4d2f43e1c3bb81a3d71	Bacteria;Bacteroidota;Bacteroidia;Bacteroidales;Barnesiellaceae;Coprobacter;Coprobacter_secundus;	0	0	0	0	0	0	0	0	0	0	0	0	0	0	0	0	0	0	0	0	0	0	0	1	0	0	0	0	0	0	0	0	0	0	0	0	0	0	0	0	0	0
310ab433faac5fab0765d87127d7578f	Bacteria;Campilobacterota;Campylobacteria;Campylobacterales;Campylobacteraceae;Campylobacter;;	0	0	0	0	0	0	0	0	0	0	0	0	0	0	0	0	0	0	0	0	0	0	0	0	0	0	1	0	0	0	0	0	0	0	0	0	0	0	0	0	0	0
4f351ba81c9372cba4052f87a6981423	Bacteria;Campilobacterota;Campylobacteria;Campylobacterales;Campylobacteraceae;Campylobacter;Campylobacter_fetus;	0	0	0	0	0	0	0	0	0	0	0	0	0	0	0	0	0	0	0	0	0	0	0	0	0	0	1	0	0	0	0	0	0	0	0	0	0	0	0	0	0	0
03321efea708182df63fb5d50d71c806	Bacteria;Cyanobacteria;Vampirivibrionia;Gastranaerophilales;Gastranaerophilales;Gastranaerophilales;;	0	0	0	0	1	0	0	0	0	0	0	0	0	0	0	0	0	0	0	0	0	0	0	0	0	0	0	0	0	0	0	0	0	0	0	0	0	0	0	0	0	0
10e51791c8dee561db8251780cf9ef0d	Bacteria;Cyanobacteria;Vampirivibrionia;Gastranaerophilales;Gastranaerophilales;Gastranaerophilales;Clostridium_sp.;	0	0	0	0	0	0	0	0	0	0	0	0	0	0	1	0	0	0	0	0	0	0	0	0	0	0	0	0	0	0	0	0	0	0	0	0	0	0	0	0	0	0
51ea85f428a5daaaf348c94671af386e	Bacteria;Firmicutes;Bacilli;Erysipelotrichales;Erysipelatoclostridiaceae;Erysipelatoclostridium;Massiliomicrobiota_timonensis;	0	0	0	0	0	0	0	0	0	0	0	0	0	0	0	0	0	0	0	0	0	0	0	1	0	0	0	0	0	0	0	0	0	0	0	0	0	0	0	0	0	0
25394a604bbcd078c80186b300dab8ee	Bacteria;Firmicutes;Bacilli;Erysipelotrichales;Erysipelotrichaceae;Holdemanella;;	0	0	0	0	0	0	0	0	0	0	0	0	0	0	0	0	0	1	0	0	0	0	0	0	0	0	0	0	0	0	0	0	0	0	0	0	0	0	0	0	0	0
251809d070faa7dea30ebac28d407b62	Bacteria;Firmicutes;Bacilli;Erysipelotrichales;Erysipelotrichaceae;Holdemania;;	0	0	0	0	0	0	0	0	0	0	0	0	0	0	0	0	0	0	0	0	0	0	0	1	0	0	0	0	0	0	0	0	0	0	0	0	0	0	0	0	0	0
06f825b512d903b9230e1a55d87359ee	Bacteria;Firmicutes;Bacilli;Lactobacillales;Streptococcaceae;Streptococcus;;	0	0	0	0	0	0	0	0	0	0	0	0	0	0	0	0	0	0	0	0	0	0	1	0	0	0	0	0	0	0	0	0	0	0	0	0	0	0	0	0	0	0
091a7023927df025f1e68af732dcc989	Bacteria;Firmicutes;Bacilli;RF39;RF39;RF39;;	0	0	0	0	1	0	0	0	0	0	0	0	0	0	0	0	0	0	0	0	0	0	0	0	0	0	0	0	0	0	0	0	0	0	0	0	0	0	0	0	0	0
177db53ded58fcf2915778bff9a04f2c	Bacteria;Firmicutes;Bacilli;RF39;RF39;RF39;;	0	0	0	0	1	0	0	0	0	0	0	0	0	0	0	0	0	0	0	0	0	0	0	0	0	0	0	0	0	0	0	0	0	0	0	0	0	0	0	0	0	0
06683916d7304ad38eb67cc5e55f521c	Bacteria;Firmicutes;Clostridia;Christensenellales;Christensenellaceae;Christensenellaceae_R-7_group;;	0	0	0	0	0	0	0	0	0	0	0	0	0	0	0	0	0	0	0	0	0	0	0	1	0	0	0	0	0	0	0	0	0	0	0	0	0	0	0	0	0	0
32946a13151283c45561a1d0ca4223a0	Bacteria;Firmicutes;Clostridia;Christensenellales;Christensenellaceae;Christensenellaceae_R-7_group;;	0	0	0	0	1	0	0	0	0	0	0	0	0	0	0	0	0	0	0	0	0	0	0	0	0	0	0	0	0	0	0	0	0	0	0	0	0	0	0	0	0	0
08c53fdf2c7b879ac5e38d5730b65fd9	Bacteria;Firmicutes;Clostridia;Christensenellales;Christensenellaceae;Christensenellaceae_R-7_group;bacterium_YE57;	0	0	0	0	0	0	0	0	0	0	0	0	0	0	0	0	0	0	0	0	0	0	0	1	0	0	0	0	0	0	0	0	0	0	0	0	0	0	0	0	0	0
063f282c172981235f8732cc047e2060	Bacteria;Firmicutes;Clostridia;Clostridia_UCG-014;Clostridia_UCG-014;Clostridia_UCG-014;;	0	0	0	0	0	0	0	0	1	0	0	0	0	0	0	0	0	0	0	0	0	0	0	0	0	0	0	0	0	0	0	0	0	0	0	0	0	0	0	0	0	0
0bae11e18b7d5b6f905fcb2cecf94bcf	Bacteria;Firmicutes;Clostridia;Clostridia_UCG-014;Clostridia_UCG-014;Clostridia_UCG-014;;	0	0	0	1	0	0	0	0	0	0	0	0	0	0	0	0	0	0	0	0	0	0	0	0	0	0	0	0	0	0	0	0	0	0	0	0	0	0	0	0	0	0
4876553b9fed8291dbf1c63b0ac0886a	Bacteria;Firmicutes;Clostridia;Clostridia_vadinBB60_group;Clostridia_vadinBB60_group;Clostridia_vadinBB60_group;;	0	0	0	0	0	0	0	0	0	0	0	0	0	0	1	0	0	0	0	0	0	0	0	0	0	0	0	0	0	0	0	0	0	0	0	0	0	0	0	0	0	0
452e8489334d0ba0cf7eeccea28f1364	Bacteria;Firmicutes;Clostridia;Lachnospirales;Lachnospiraceae;;;	0	0	0	0	0	0	0	0	0	0	0	0	0	0	1	0	0	0	0	0	0	0	0	0	0	0	0	0	0	0	0	0	0	0	0	0	0	0	0	0	0	0
29980081a8313894a8559273222673fa	Bacteria;Firmicutes;Clostridia;Lachnospirales;Lachnospiraceae;[Eubacterium]_hallii_group;;	0	0	0	0	0	0	0	0	0	0	0	0	0	0	0	0	0	0	0	0	0	0	0	0	0	0	0	0	0	0	0	0	0	0	0	0	0	0	0	0	0	1
1b5d50e4ae6a2cb153f3b2ca04699419	Bacteria;Firmicutes;Clostridia;Lachnospirales;Lachnospiraceae;[Eubacterium]_ventriosum_group;;	0	0	0	0	0	0	0	0	0	0	0	0	0	0	0	0	0	0	0	0	0	0	0	1	0	0	0	0	0	0	0	0	0	0	0	0	0	0	0	0	0	0
3525e8f55cd3355cc02bb9df648623e2	Bacteria;Firmicutes;Clostridia;Lachnospirales;Lachnospiraceae;Blautia;;	0	0	0	0	0	0	0	0	0	0	0	0	0	0	0	0	0	0	0	0	0	0	0	1	0	0	0	0	0	0	0	0	0	0	0	0	0	0	0	0	0	0
07699fa14cb8970eee5e8dda19dd5dbe	Bacteria;Firmicutes;Clostridia;Lachnospirales;Lachnospiraceae;Eisenbergiella;;	0	0	0	0	0	0	0	1	0	0	0	0	0	0	0	0	0	0	0	0	0	0	0	0	0	0	0	0	0	0	0	0	0	0	0	0	0	0	0	0	0	0
0e2573348777e55615736ca01785b7b4	Bacteria;Firmicutes;Clostridia;Lachnospirales;Lachnospiraceae;GCA-900066755;;	0	0	0	0	0	0	0	0	0	0	0	0	0	0	0	0	0	1	0	0	0	0	0	0	0	0	0	0	0	0	0	0	0	0	0	0	0	0	0	0	0	0
434eeffe5620fde65fd14a512be959a5	Bacteria;Firmicutes;Clostridia;Lachnospirales;Lachnospiraceae;Howardella;;	0	0	0	0	0	0	0	0	0	0	0	0	0	0	0	0	0	0	0	0	0	0	0	0	0	0	0	0	0	0	0	0	0	0	0	0	0	0	1	0	0	0
4205d93a032f445a1687829d22eaa2b2	Bacteria;Firmicutes;Clostridia;Lachnospirales;Lachnospiraceae;Hungatella;;	0	0	0	0	0	0	0	0	0	0	0	0	0	0	0	0	0	0	0	0	0	0	0	0	0	0	0	0	0	0	0	0	0	0	0	0	1	0	0	0	0	0
03d0319e5420b1360552b439576b2fd1	Bacteria;Firmicutes;Clostridia;Lachnospirales;Lachnospiraceae;Lachnoclostridium;;	0	0	0	0	0	0	0	0	0	0	0	0	0	1	0	0	0	0	0	0	0	0	0	0	0	0	0	0	0	0	0	0	0	0	0	0	0	0	0	0	0	0
360b8779251bfde96f1165e5202f83d6	Bacteria;Firmicutes;Clostridia;Lachnospirales;Lachnospiraceae;Lachnoclostridium;;	0	0	0	1	0	0	0	0	0	0	0	0	0	0	0	0	0	0	0	0	0	0	0	0	0	0	0	0	0	0	0	0	0	0	0	0	0	0	0	0	0	0
0e226d197c2f253bcee5f15026512f90	Bacteria;Firmicutes;Clostridia;Lachnospirales;Lachnospiraceae;Lachnoclostridium;Eubacterium_sp.;	0	0	0	0	0	0	0	0	0	0	0	0	0	0	0	0	0	0	0	0	0	0	0	1	0	0	0	0	0	0	0	0	0	0	0	0	0	0	0	0	0	0
5728dcbfa5bb43600af40abe0ccb90a3	Bacteria;Firmicutes;Clostridia;Lachnospirales;Lachnospiraceae;Lachnospiraceae_ND3007_group;;	0	0	0	0	1	0	0	0	0	0	0	0	0	0	0	0	0	0	0	0	0	0	0	0	0	0	0	0	0	0	0	0	0	0	0	0	0	0	0	0	0	0
2a2bd50dcf785ba3b6af7781e5b731a8	Bacteria;Firmicutes;Clostridia;Lachnospirales;Lachnospiraceae;Lachnospiraceae_UCG-010;;	0	0	0	0	0	0	0	0	0	0	0	0	0	0	0	0	1	0	0	0	0	0	0	0	0	0	0	0	0	0	0	0	0	0	0	0	0	0	0	0	0	0
12f9203b937a20a91b08aab804b28cd9	Bacteria;Firmicutes;Clostridia;Lachnospirales;Lachnospiraceae;Marvinbryantia;;	0	0	0	0	1	0	0	0	0	0	0	0	0	0	0	0	0	0	0	0	0	0	0	0	0	0	0	0	0	0	0	0	0	0	0	0	0	0	0	0	0	0
41bc79030d183e5861667959389e58d8	Bacteria;Firmicutes;Clostridia;Monoglobales;Monoglobaceae;Monoglobus;;	0	0	0	0	0	0	0	0	0	0	0	0	0	0	0	0	0	0	0	0	0	0	0	0	0	0	0	0	0	0	0	0	0	0	0	0	0	0	0	0	1	0
32e489d3a55671bd3595792cc0c34dfd	Bacteria;Firmicutes;Clostridia;Oscillospirales;[Eubacterium]_coprostanoligenes_group;[Eubacterium]_coprostanoligenes_group;;	0	0	0	0	0	0	0	0	0	0	0	0	0	0	0	0	0	0	0	0	0	0	0	0	0	0	0	0	0	0	0	0	0	0	0	0	0	0	0	0	1	0
507b5cceb8bbad6d67e5cd82a57ed3ed	Bacteria;Firmicutes;Clostridia;Oscillospirales;Butyricicoccaceae;;;	0	0	0	0	0	0	0	0	0	0	0	0	0	0	0	0	0	1	0	0	0	0	0	0	0	0	0	0	0	0	0	0	0	0	0	0	0	0	0	0	0	0
3a92ad918f065e226c7a2ca2ed514e64	Bacteria;Firmicutes;Clostridia;Oscillospirales;Butyricicoccaceae;Butyricicoccus;;	0	0	0	0	0	0	0	0	0	0	0	0	0	0	0	0	0	0	0	0	0	0	0	0	0	0	0	0	0	0	0	0	0	0	0	0	0	0	0	0	1	0
3f9afe17105dd0c33bf41ce08824f362	Bacteria;Firmicutes;Clostridia;Oscillospirales;Butyricicoccaceae;Butyricicoccus;;	0	0	0	0	0	0	0	0	0	0	0	0	0	0	0	0	0	0	0	0	0	0	0	0	0	0	0	0	0	0	0	0	0	0	0	0	0	0	0	0	1	0
17b542863da71820b2ba99164f7cdae1	Bacteria;Firmicutes;Clostridia;Oscillospirales;Oscillospiraceae;;;	0	0	0	0	0	0	0	0	0	0	0	0	0	0	0	0	0	0	0	0	0	0	0	0	0	0	0	0	0	0	0	0	0	0	0	0	0	0	0	0	0	1
3f2da15d254d40b2b0adf96544f2871c	Bacteria;Firmicutes;Clostridia;Oscillospirales;Oscillospiraceae;;;	0	0	0	0	0	0	0	0	0	0	0	0	0	0	0	0	0	1	0	0	0	0	0	0	0	0	0	0	0	0	0	0	0	0	0	0	0	0	0	0	0	0
11b7d5a0dd0446562be236a4a9144c75	Bacteria;Firmicutes;Clostridia;Oscillospirales;Oscillospiraceae;Colidextribacter;;	0	0	0	0	0	0	0	0	0	0	0	0	0	0	0	0	0	0	0	0	0	0	0	0	0	0	0	0	0	0	0	0	0	0	0	0	0	0	0	0	1	0
1a7a9d14747af9f14fcdabdef2549a77	Bacteria;Firmicutes;Clostridia;Oscillospirales;Oscillospiraceae;Colidextribacter;;	0	0	0	0	0	1	0	0	0	0	0	0	0	0	0	0	0	0	0	0	0	0	0	0	0	0	0	0	0	0	0	0	0	0	0	0	0	0	0	0	0	0
1b2b766f757de6ceb3644b7007286da8	Bacteria;Firmicutes;Clostridia;Oscillospirales;Oscillospiraceae;Oscillibacter;Oscillibacter_sp.;	0	0	0	0	0	0	0	0	0	0	0	0	0	0	0	0	0	1	0	0	0	0	0	0	0	0	0	0	0	0	0	0	0	0	0	0	0	0	0	0	0	0
092942f02fbf99b329623e9c1f8d324c	Bacteria;Firmicutes;Clostridia;Oscillospirales;Oscillospiraceae;UCG-005;;	0	0	0	0	0	0	0	0	0	0	0	0	0	0	0	0	0	1	0	0	0	0	0	0	0	0	0	0	0	0	0	0	0	0	0	0	0	0	0	0	0	0
341caff1300aa78cd6d20a52e037a0f7	Bacteria;Firmicutes;Clostridia;Oscillospirales;Oscillospiraceae;UCG-005;;	0	0	0	0	0	0	0	0	0	0	0	0	0	0	0	0	0	0	0	0	0	0	0	1	0	0	0	0	0	0	0	0	0	0	0	0	0	0	0	0	0	0
12acef5e0eba782d45fe9f038a99bf7b	Bacteria;Firmicutes;Clostridia;Oscillospirales;Ruminococcaceae;;;	0	0	0	0	0	0	0	0	0	0	1	0	0	0	0	0	0	0	0	0	0	0	0	0	0	0	0	0	0	0	0	0	0	0	0	0	0	0	0	0	0	0
3a3b61faf9a3f7bce28f17bfe73ee637	Bacteria;Firmicutes;Clostridia;Oscillospirales;Ruminococcaceae;;;	0	0	0	0	0	0	0	0	0	0	0	0	0	0	0	0	0	0	0	0	0	0	0	0	0	0	0	0	0	0	0	0	0	0	0	0	0	0	0	0	1	0
49a2ea7eebe52a4aed8f3126b7f72570	Bacteria;Firmicutes;Clostridia;Oscillospirales;Ruminococcaceae;;;	0	0	0	0	0	0	0	0	0	0	0	0	0	0	0	0	0	0	0	0	0	0	0	1	0	0	0	0	0	0	0	0	0	0	0	0	0	0	0	0	0	0
54a2bfb0a96adc52c4ccca239ad01466	Bacteria;Firmicutes;Clostridia;Oscillospirales;Ruminococcaceae;[Eubacterium]_siraeum_group;;	0	0	0	0	1	0	0	0	0	0	0	0	0	0	0	0	0	0	0	0	0	0	0	0	0	0	0	0	0	0	0	0	0	0	0	0	0	0	0	0	0	0
45c80843dac191f771b11018ff90d94c	Bacteria;Firmicutes;Clostridia;Oscillospirales;Ruminococcaceae;Ruminococcus;;	0	0	0	0	0	0	0	0	0	0	0	0	0	0	0	0	0	0	1	0	0	0	0	0	0	0	0	0	0	0	0	0	0	0	0	0	0	0	0	0	0	0
4b86d0750adaa67a8d6abcbf640c4a69	Bacteria;Firmicutes;Clostridia;Oscillospirales;Ruminococcaceae;Ruminococcus;;	0	0	0	0	0	1	0	0	0	0	0	0	0	0	0	0	0	0	0	0	0	0	0	0	0	0	0	0	0	0	0	0	0	0	0	0	0	0	0	0	0	0
25036ba135607cb2eb9f45c9b50bb4d5	Bacteria;Firmicutes;Clostridia;Oscillospirales;UCG-010;UCG-010;;	0	0	0	0	0	0	0	0	0	0	0	0	0	0	0	0	0	1	0	0	0	0	0	0	0	0	0	0	0	0	0	0	0	0	0	0	0	0	0	0	0	0
560b5a909bcd180523d8a636e4b72d07	Bacteria;Firmicutes;Clostridia;Peptococcales;Peptococcaceae;;;	0	0	0	0	1	0	0	0	0	0	0	0	0	0	0	0	0	0	0	0	0	0	0	0	0	0	0	0	0	0	0	0	0	0	0	0	0	0	0	0	0	0
2102f51f3591341a5e15fb5958ee321c	Bacteria;Firmicutes;Clostridia;Peptostreptococcales-Tissierellales;Anaerovoracaceae;Family_XIII_UCG-001;;	0	0	0	0	0	0	0	0	0	0	0	0	0	0	0	0	0	1	0	0	0	0	0	0	0	0	0	0	0	0	0	0	0	0	0	0	0	0	0	0	0	0
2bad0a11102fe9878b7586b363ee47c2	Bacteria;Firmicutes;Negativicutes;Veillonellales-Selenomonadales;Selenomonadaceae;Selenomonas;Veillonellaceae_bacterium;	0	0	0	0	0	0	0	0	0	0	0	0	0	0	0	0	0	0	0	0	0	0	0	0	0	0	0	0	0	0	0	0	1	0	0	0	0	0	0	0	0	0
0903cff89814ec3108093aba58db17ae	Bacteria;Firmicutes;Negativicutes;Veillonellales-Selenomonadales;Veillonellaceae;Anaeroglobus;;	0	0	0	0	0	0	0	0	0	0	0	0	0	0	0	0	0	0	0	0	0	0	0	0	0	0	1	0	0	0	0	0	0	0	0	0	0	0	0	0	0	0
02fc1f455a4d4d1a851b3752eef338d4	Bacteria;Firmicutes;Negativicutes;Veillonellales-Selenomonadales;Veillonellaceae;Anaeroglobus;Anaeroglobus_geminatus;	0	0	0	0	0	0	0	0	0	0	0	0	0	0	0	0	0	0	0	0	0	0	0	0	0	0	0	0	0	0	0	0	0	0	0	0	0	0	1	0	0	0
2740cf2417c92847cc298cbd71dd1fcd	Bacteria;Firmicutes;Negativicutes;Veillonellales-Selenomonadales;Veillonellaceae;Veillonella;;	0	0	0	0	0	0	0	0	0	0	0	0	0	0	0	0	0	0	0	0	0	0	0	0	0	0	0	0	0	0	0	0	0	0	0	0	0	1	0	0	0	0
44638281c0a8a53e37d1e4ef31260791	Bacteria;Fusobacteriota;Fusobacteriia;Fusobacteriales;Fusobacteriaceae;Fusobacterium;Fusobacterium_ulcerans;	0	0	0	0	0	0	0	0	0	0	0	0	0	0	0	0	0	0	0	0	0	0	0	0	0	0	0	0	1	0	0	0	0	0	0	0	0	0	0	0	0	0
04ecfad5772d2e09a84a0f5ef460536c	Bacteria;Proteobacteria;Alphaproteobacteria;Rhizobiales;Beijerinckiaceae;Methylobacterium-Methylorubrum;;	0	0	0	0	0	0	0	0	0	0	0	0	0	0	0	0	0	0	0	0	0	1	0	0	0	0	0	0	0	0	0	0	0	0	0	0	0	0	0	0	0	0
2b521c5dd6f1a2a7dcad9e3639e118d0	Bacteria;Proteobacteria;Gammaproteobacteria;Burkholderiales;Hydrogenophilaceae;Hydrogenophilus;;	0	0	0	0	0	0	0	0	0	0	0	0	0	0	0	0	0	0	0	0	0	0	0	0	0	0	0	0	0	0	1	0	0	0	0	0	0	0	0	0	0	0
378995741ab6e8f97a3b8d8595d0de97	Bacteria;Proteobacteria;Gammaproteobacteria;Burkholderiales;Sutterellaceae;Sutterella;;	0	0	0	0	0	0	0	0	0	0	0	0	0	0	0	0	0	0	0	0	0	0	0	0	0	0	0	0	0	0	0	0	0	0	0	0	1	0	0	0	0	0
5648dccee530d68ceb3e4d7d22cf8756	Bacteria;Proteobacteria;Gammaproteobacteria;Pseudomonadales;Pseudomonadaceae;Pseudomonas;;	0	0	0	0	0	0	0	0	0	0	0	0	0	0	0	0	0	0	0	0	0	0	0	0	0	0	0	0	0	0	1	0	0	0	0	0	0	0	0	0	0	0
0e21fe48299a9264a72142fb7c65cba9	Bacteria;Spirochaetota;Spirochaetia;Spirochaetales;Spirochaetaceae;Treponema;Treponema_medium;	0	0	0	0	0	0	0	0	0	0	0	0	0	0	0	0	0	0	0	0	0	0	0	0	0	0	0	0	0	0	0	0	0	0	0	0	1	0	0	0	0	0
3403478284bcb4c5702090aa6d26d133	Bacteria;Spirochaetota;Spirochaetia;Spirochaetales;Spirochaetaceae;Treponema;Treponema_socranskii;	0	0	0	0	0	0	0	0	0	0	0	0	0	0	0	0	0	0	0	0	0	0	0	0	0	0	0	0	0	0	0	0	0	0	1	0	0	0	0	0	0	0

## Sheet: Supplementary Table 5b
Supplementary Table 5b | ASV table of rarefied amplicon sequencing results using the universal primer pair 515F and 806R on peritoneum samples.
OTU ID	Feature	peri-1	peri-10	peri-14	peri-16	peri-21	peri-22	peri-23	peri-25	peri-26	peri-27	peri-33	peri-34	peri-36	peri-4	peri-42	peri-44	peri-45	peri-47	peri-53	peri-6
06f825b512d903b9230e1a55d87359ee	Bacteria;Firmicutes;Bacilli;Lactobacillales;Streptococcaceae;Streptococcus;;	0	0	0	0	0	28	0	0	0	0	0	135	0	327	34	0	0	40	0	0
0232b56c81bb04fb94bdcfdf8b073ae1	Bacteria;Bacteroidota;Bacteroidia;Bacteroidales;Porphyromonadaceae;Porphyromonas;;	0	89	0	0	0	0	0	0	0	122	0	0	88	0	0	0	0	0	16	15
162dcb3929e23b071e65fda88174be74	Bacteria;Actinobacteriota;Actinobacteria;Corynebacteriales;Corynebacteriaceae;Corynebacterium;;	0	0	2	0	152	0	0	0	0	0	0	77	0	0	44	0	0	7	0	0
0fc347ddeec9cc831b70620614162de8	Bacteria;Bacteroidota;Bacteroidia;Bacteroidales;Porphyromonadaceae;Porphyromonas;Porphyromonas_gingivalis;	0	0	0	0	0	0	167	0	0	0	0	0	0	0	0	0	0	0	0	0
1f0532e025d966a685fd0d1f3144bc8a	Bacteria;Firmicutes;Clostridia;Peptostreptococcales-Tissierellales;Peptostreptococcaceae;Peptostreptococcus;;	0	27	0	0	0	0	13	0	25	23	0	0	2	0	0	24	0	2	0	0
153a1c462f6c9cc86cb69c231e968272	Bacteria;Proteobacteria;Gammaproteobacteria;Pasteurellales;Pasteurellaceae;Actinobacillus;;	0	0	0	0	0	0	0	0	0	0	0	0	0	0	0	0	0	0	0	75
038d15f6192829cf0f90fb0bfda59afc	Bacteria;Firmicutes;Clostridia;Lachnospirales;Lachnospiraceae;Oribacterium;;	0	0	0	0	0	0	0	0	0	0	0	0	0	63	0	0	0	0	0	0
13c1b2a8c491cf3fba2fa50e45717450	Bacteria;Firmicutes;Clostridia;Peptostreptococcales-Tissierellales;Peptostreptococcales-Tissierellales;Anaerococcus;;	0	0	63	0	0	0	0	0	0	0	0	0	0	0	0	0	0	0	0	0
1e1178f3163cc9169597e95ff04f6ec6	Bacteria;Proteobacteria;Gammaproteobacteria;Burkholderiales;Comamonadaceae;;;	0	0	0	0	0	31	0	9	0	0	0	0	0	0	0	0	0	0	0	0
09ba0dcc9d08747a09b3a4ec08c8d529	Bacteria;Firmicutes;Clostridia;Peptostreptococcales-Tissierellales;Anaerovoracaceae;[Eubacterium]_brachy_group;Eubacterium_brachy;	0	0	0	0	0	0	0	0	0	0	0	0	0	0	0	0	0	4	0	34
1f761e94c83ae87caff68f7dcd11e34c	Bacteria;Firmicutes;Clostridia;Peptostreptococcales-Tissierellales;Peptostreptococcales-Tissierellales;Parvimonas;;	0	0	0	0	0	0	15	0	0	22	0	0	0	0	0	0	0	0	0	0
12322f15c5dcca422f121c2e90eb3566	Bacteria;Proteobacteria;Alphaproteobacteria;Caulobacterales;Caulobacteraceae;Brevundimonas;Brevundimonas_diminuta;	0	0	16	0	0	0	0	0	0	0	0	18	0	0	0	0	0	0	0	0
04fd367b2a07117063ec81971f721476	Bacteria;Firmicutes;Clostridia;Clostridia_UCG-014;Clostridia_UCG-014;Clostridia_UCG-014;;	0	0	0	0	0	0	0	0	0	0	0	0	0	0	0	0	0	0	0	0
00a96fbd0ac34bfd245f9c24f8737f7d	Bacteria;Firmicutes;Clostridia;Lachnospirales;Lachnospiraceae;Blautia;;	0	0	0	0	0	21	0	0	0	0	0	0	0	0	0	0	0	0	0	4
0a68ec564e278b0246c920ad7de41880	Bacteria;Firmicutes;Clostridia;Lachnospirales;Lachnospiraceae;Blautia;;	0	0	0	0	0	0	0	0	0	0	0	0	0	0	0	0	0	0	0	0
1b92901eaf73176b86069084ac8c13e3	Bacteria;Firmicutes;Clostridia;Lachnospirales;Lachnospiraceae;Lachnospiraceae_UCG-010;;	0	0	0	0	0	0	11	0	6	0	0	0	2	0	0	0	0	0	0	0
12d961f3ab34a03b92f2b5511631808f	Bacteria;Firmicutes;Bacilli;Lactobacillales;Carnobacteriaceae;Atopostipes;;	0	0	0	0	0	0	0	0	0	0	0	18	0	0	0	0	0	0	0	0
174a6b36ca8e85bd6d16c643d6e26fee	Bacteria;Proteobacteria;Gammaproteobacteria;Pseudomonadales;Pseudomonadaceae;Pseudomonas;;	0	0	0	0	0	0	0	0	0	0	0	0	0	18	0	0	0	0	0	0
03e382c7213d1dc7aa3fb4b1b012de40	Bacteria;Proteobacteria;Gammaproteobacteria;Pseudomonadales;Pseudomonadaceae;Pseudomonas;;	0	0	0	0	0	17	0	0	0	0	0	0	0	0	0	0	0	0	0	0
1354d8eddb9222983aca5a2fd2c6c7a5	Bacteria;Actinobacteriota;Actinobacteria;Micrococcales;Brevibacteriaceae;Brevibacterium;;	0	0	0	0	0	0	0	16	0	0	0	0	0	0	0	0	0	0	0	0
0e2d370f860f8262fe2d1fd778dd030f	Bacteria;Actinobacteriota;Actinobacteria;Corynebacteriales;Corynebacteriaceae;Corynebacterium;Corynebacterium_amycolatum;	0	0	15	0	0	0	0	0	0	0	0	0	0	0	0	0	0	0	0	0
056c30647beab5fbf11b97bf8e8650f1	Bacteria;Bacteroidota;Bacteroidia;Flavobacteriales;Weeksellaceae;Cloacibacterium;;	0	0	14	0	0	0	0	0	0	0	0	0	0	0	0	0	0	0	0	0
0562e97bf8665edd5ae85899297a44a8	Bacteria;Deinococcota;Deinococci;Thermales;Thermaceae;Thermus;;	0	0	0	0	0	0	0	0	0	0	0	0	0	0	0	0	0	12	0	0
149465e40c1bdbc6230588a58a4d6eb0	Bacteria;Firmicutes;Clostridia;Oscillospirales;Ruminococcaceae;Incertae_Sedis;;	0	0	0	0	0	0	0	0	0	0	0	0	3	0	0	1	0	0	0	0
09ecf5a6ae593fbc03199102562aeb4b	Bacteria;Actinobacteriota;Actinobacteria;Actinomycetales;Actinomycetaceae;Actinomyces;;	0	0	0	0	0	0	0	0	0	3	0	0	0	0	0	8	0	0	0	0
175539479751912ef3bbc0d1e2e6bec6	Bacteria;Proteobacteria;Gammaproteobacteria;Burkholderiales;Comamonadaceae;Tepidimonas;;	0	0	0	0	0	0	0	0	0	0	0	0	0	0	0	0	0	0	0	11
0dcf5023e96fb8175d7bf02d900c9dd1	Bacteria;Firmicutes;Clostridia;Oscillospirales;[Eubacterium]_coprostanoligenes_group;[Eubacterium]_coprostanoligenes_group;;	0	0	0	0	0	0	0	0	0	3	0	0	6	0	0	0	0	0	0	0
1734e89019e48b0f8a13bd1d1ed844fc	Bacteria;Proteobacteria;Gammaproteobacteria;Burkholderiales;Comamonadaceae;Tepidimonas;;	0	0	8	0	0	0	0	0	0	0	0	0	0	0	0	0	0	0	0	0
0df6c802966e8670279671824da4f10a	Bacteria;Firmicutes;Bacilli;Lactobacillales;Lactobacillaceae;Lactobacillus;;	0	0	0	0	0	0	0	0	0	0	0	0	0	0	0	0	7	0	0	0
149b3c17c1daf0de5c0d721a29222f88	Bacteria;Firmicutes;Bacilli;Bacillales;Bacillaceae;Geobacillus;;	0	0	6	0	0	0	0	0	0	0	0	0	0	0	0	0	0	1	0	0
0df9c543d4a02f555e46cdde62be6e07	Bacteria;Proteobacteria;Gammaproteobacteria;Pseudomonadales;Pseudomonadaceae;Pseudomonas;;	0	0	0	0	0	0	0	0	0	0	0	0	0	0	0	0	0	6	0	0
04e96f8e3e9a8aaea0cf71feba8b0e16	Bacteria;Firmicutes;Bacilli;Erysipelotrichales;Erysipelotrichaceae;Faecalibaculum;;	0	0	0	0	0	0	0	0	0	0	0	0	0	0	0	0	5	0	0	0
05c2d2963f606b1530be56ab8ce2e427	Bacteria;Actinobacteriota;Actinobacteria;Bifidobacteriales;Bifidobacteriaceae;Bifidobacterium;;	0	0	0	0	0	0	0	0	0	0	0	0	0	0	0	0	0	0	0	5
0e988a799991e737129af946ab30fbf0	Bacteria;Proteobacteria;Alphaproteobacteria;Sphingomonadales;Sphingomonadaceae;Sphingobium;;	0	0	0	0	0	0	0	0	0	0	0	0	0	0	0	0	0	0	0	4
1569f7ae988e26c905ab8fab427c8a0d	Bacteria;Firmicutes;Negativicutes;Acidaminococcales;Acidaminococcaceae;Phascolarctobacterium;;	0	4	0	0	0	0	0	0	0	0	0	0	0	0	0	0	0	0	0	0
1bb5e6e34eb1d0e21ea7379086f808f7	Bacteria;Firmicutes;Bacilli;Lactobacillales;Carnobacteriaceae;Atopostipes;;	0	0	0	0	0	0	0	0	0	0	0	0	0	0	0	0	0	4	0	0
056d44fbce755915ff342fc09778901e	Bacteria;Firmicutes;Clostridia;Oscillospirales;Ruminococcaceae;Incertae_Sedis;Ruminococcaceae_bacterium;	0	0	0	0	0	0	0	0	0	0	0	0	0	0	0	0	0	3	0	0
08bd43071a06abf56df235fca6655bea	Bacteria;Firmicutes;Clostridia;Lachnospirales;Lachnospiraceae;[Ruminococcus]_torques_group;;	0	1	0	0	0	0	0	0	0	1	0	0	1	0	0	0	0	0	0	0
0e2573348777e55615736ca01785b7b4	Bacteria;Firmicutes;Clostridia;Lachnospirales;Lachnospiraceae;GCA-900066755;;	0	1	0	0	0	0	0	0	0	0	0	0	2	0	0	0	0	0	0	0
119eea33cb9f505d6a20297d132e792a	Bacteria;Firmicutes;Clostridia;Lachnospirales;Lachnospiraceae;;;	0	0	0	0	0	0	0	0	3	0	0	0	0	0	0	0	0	0	0	0
1a36dc35b19b495bfa28fe72eee0610f	Bacteria;Proteobacteria;Alphaproteobacteria;Rhodospirillales;;;;	0	0	0	0	0	0	0	0	0	0	0	0	3	0	0	0	0	0	0	0
0f61248141ee7e8c0ce02edf797e130b	Bacteria;Proteobacteria;Alphaproteobacteria;Rhodospirillales;;;;	0	0	0	0	0	0	0	0	0	0	0	0	0	0	0	0	0	2	0	0
107dd3df84bbbf360e3b850c7791632e	Bacteria;Actinobacteriota;Actinobacteria;Frankiales;Geodermatophilaceae;Blastococcus;;	0	0	0	0	0	0	0	0	0	0	0	0	0	0	0	0	0	2	0	0
14eedeed85b3fc81b68e314a6baf9178	Bacteria;Actinobacteriota;Actinobacteria;Micrococcales;Micrococcaceae;Kocuria;;	0	0	0	0	0	0	0	0	0	0	0	0	0	0	0	0	0	2	0	0
16530e5b50b780018210dac05a471715	Bacteria;Firmicutes;Clostridia;Oscillospirales;Oscillospiraceae;UCG-002;;	0	0	0	0	0	0	2	0	0	0	0	0	0	0	0	0	0	0	0	0
1a9ae3da5d19f4c0709df1de28c7adcb	Bacteria;Planctomycetota;Planctomycetes;Pirellulales;Pirellulaceae;Pirellula;;	0	0	0	0	0	2	0	0	0	0	0	0	0	0	0	0	0	0	0	0
1b8dec58597978264025b9eba656ffb5	Bacteria;Bacteroidota;Bacteroidia;Bacteroidales;Bacteroidaceae;Bacteroides;;	0	0	0	0	0	0	0	0	0	0	0	0	0	0	0	2	0	0	0	0
021cec1991db0604b58a15c8568348c2	Bacteria;Bacteroidota;Bacteroidia;Sphingobacteriales;Lentimicrobiaceae;Lentimicrobium;;	0	1	0	0	0	0	0	0	0	0	0	0	0	0	0	0	0	0	0	0
02d4ebb6e0d95cd401ff7f9b09f04c5f	Bacteria;Bacteroidota;Bacteroidia;Bacteroidales;Prevotellaceae;Prevotella;Prevotella_micans;	0	0	0	0	0	0	0	0	1	0	0	0	0	0	0	0	0	0	0	0
02df8598ac39f1ef54609afb19c8c450	Bacteria;Firmicutes;Bacilli;Lactobacillales;Streptococcaceae;Streptococcus;;	0	1	0	0	0	0	0	0	0	0	0	0	0	0	0	0	0	0	0	0
092942f02fbf99b329623e9c1f8d324c	Bacteria;Firmicutes;Clostridia;Oscillospirales;Oscillospiraceae;UCG-005;;	0	0	0	0	0	0	1	0	0	0	0	0	0	0	0	0	0	0	0	0
0f7b183901acd60418685b4fe37472c7	Bacteria;Firmicutes;Clostridia;Christensenellales;Christensenellaceae;Christensenella;Christensenella_minuta;	0	0	0	0	0	0	0	0	0	0	0	0	1	0	0	0	0	0	0	0
14ecce8f866c51cec5d2706284104ef3	Bacteria;Firmicutes;Negativicutes;Veillonellales-Selenomonadales;Selenomonadaceae;Selenomonas;;	0	0	0	0	0	0	0	0	0	0	0	0	1	0	0	0	0	0	0	0
1543bde46a40605ae5c5bc8298dd4956	Bacteria;Firmicutes;Clostridia;Lachnospirales;Lachnospiraceae;;;	0	1	0	0	0	0	0	0	0	0	0	0	0	0	0	0	0	0	0	0
19715b1593c19aa6d35a4d1e3cd09374	Bacteria;Firmicutes;Clostridia;Lachnospirales;Lachnospiraceae;Lachnospiraceae_UCG-004;;	0	1	0	0	0	0	0	0	0	0	0	0	0	0	0	0	0	0	0	0
1eaa3cb7baaac3220b0606e3621afd16	Bacteria;Bacteroidota;Bacteroidia;Bacteroidales;Rikenellaceae;Alistipes;Alistipes_sp.;	0	0	0	0	0	0	0	0	0	0	0	0	1	0	0	0	0	0	0	0

## Sheet: Supplementary Table 5c
Supplementary Table 5c | ASV table of rarefied amplicon sequencing results using the universal primer pair 515F and 806R on stool samples.
OTU ID	Feature	rectal-1	rectal-10	rectal-11	rectal-12	rectal-13	rectal-14	rectal-15	rectal-16	rectal-17	rectal-18	rectal-19	rectal-2	rectal-20	rectal-21	rectal-22	rectal-23	rectal-24	rectal-25	rectal-26	rectal-27	rectal-28	rectal-29	rectal-3	rectal-30	rectal-31	rectal-32	rectal-33	rectal-34	rectal-35	rectal-36	rectal-37	rectal-38	rectal-39	rectal-4	rectal-40	rectal-41	rectal-42	rectal-43	rectal-44	rectal-45	rectal-46	rectal-47	rectal-48	rectal-49	rectal-5	rectal-50	rectal-51	rectal-52
052ed87a5bce8789c20b59effda065d6	Bacteria;Firmicutes;Clostridia;Peptostreptococcales-Tissierellales;Peptostreptococcales-Tissierellales;Fenollaria;;	201	0	62	93	2	92	271	128	37	49	31	162	118	0	1	1	109	0	227	59	111	11	81	2	56	163	4	170	34	1	75	118	204	0	2	234	4	92	25	50	18	1	86	101	5	95	55	2
8365c56e7d1f57079c8821b426206d94	Bacteria;Campilobacterota;Campylobacteria;Campylobacterales;Campylobacteraceae;Campylobacter;Campylobacter_hominis;	36	2	89	47	97	30	79	51	115	3	226	23	31	4	25	0	0	0	0	210	227	33	90	0	31	66	123	94	31	0	0	162	171	0	0	45	11	131	147	123	15	1	0	88	10	79	46	0
99deb3c5ecb022ec05609ebd1112a557	Bacteria;Bacteroidota;Bacteroidia;Bacteroidales;Bacteroidaceae;Bacteroides;Bacteroides_vulgatus;	10	59	3	33	0	2	11	9	21	0	17	17	0	94	18	99	0	128	34	12	26	0	82	0	48	52	36	0	79	87	5	57	3	13	192	21	103	15	4	0	83	196	45	8	46	14	59	66
d46e2205f0c6ecf67b51f83d111c509c	Bacteria;Proteobacteria;Gammaproteobacteria;Enterobacterales;Enterobacteriaceae;Escherichia-Shigella;;	3	138	2	2	24	8	14	0	4	9	0	4	9	42	8	210	0	16	0	33	21	28	2	8	8	3	6	17	1	146	1	13	1	0	314	1	234	1	22	4	155	14	54	13	0	7	30	6
f5f5e0da89730462abaf6301a9557193	Bacteria;Firmicutes;Clostridia;Oscillospirales;Ruminococcaceae;Faecalibacterium;;	7	3	3	15	14	6	1	1	10	0	13	12	29	37	42	32	27	39	4	6	7	18	1	21	10	20	21	16	28	3	48	14	1	7	19	14	14	22	6	25	5	43	25	1	22	15	15	68
22b3c70cdfb1714224e1bf8a6314bee9	Bacteria;Firmicutes;Clostridia;Peptostreptococcales-Tissierellales;Peptostreptococcales-Tissierellales;Finegoldia;;	11	4	11	66	168	7	9	17	61	46	61	8	5	19	2	0	5	0	17	13	8	1	4	33	1	19	1	25	14	1	14	14	13	2	33	22	0	7	4	11	0	4	2	6	2	11	17	1
8e175abe6a746b8f33bae9cd7c8192bb	Bacteria;Firmicutes;Clostridia;Oscillospirales;Ruminococcaceae;Faecalibacterium;;	3	78	3	3	27	2	9	1	2	40	7	46	15	33	5	82	3	22	13	2	6	3	8	13	44	11	12	3	4	6	6	4	1	2	9	7	7	13	7	25	23	56	13	7	11	2	10	17
31ae90207edd94c7ec56db3a9778c2e7	Bacteria;Bacteroidota;Bacteroidia;Bacteroidales;Prevotellaceae;Prevotella;Prevotella_buccalis;	68	1	4	3	32	3	1	10	32	3	0	30	2	0	0	0	53	0	0	70	12	0	1	0	1	38	48	11	4	0	17	16	29	4	0	6	2	37	8	43	0	1	1	25	0	105	38	1
fd44d4cb468fd7dc9b3227867714ed87	Bacteria;Bacteroidota;Bacteroidia;Bacteroidales;Bacteroidaceae;Bacteroides;Bacteroides_vulgatus;	0	16	0	0	16	0	0	0	0	35	0	0	69	4	13	0	42	0	0	0	8	104	0	39	0	0	0	18	9	8	4	0	0	0	0	3	0	22	37	52	0	0	16	22	0	7	13	0
7b28c20e72c6c95b3e604f0849245770	Bacteria;Verrucomicrobiota;Verrucomicrobiae;Verrucomicrobiales;Akkermansiaceae;Akkermansia;;	0	0	0	0	1	1	0	0	0	0	0	0	0	0	0	2	1	1	0	0	0	203	34	0	0	1	0	2	0	0	13	0	11	272	0	3	94	0	0	0	1	0	3	1	2	0	39	24
b2574632cd105083065793a728d40c81	Bacteria;Firmicutes;Clostridia;Peptostreptococcales-Tissierellales;Peptostreptococcales-Tissierellales;Peptoniphilus;;	39	0	2	48	0	4	15	37	28	24	34	11	15	9	1	0	10	0	40	2	10	3	18	5	6	19	12	0	11	0	16	15	27	0	8	1	2	33	8	35	2	1	1	22	0	32	3	2
7fae613f7cc102eb5599d1caa6893bb9	Bacteria;Firmicutes;Clostridia;Peptostreptococcales-Tissierellales;Peptostreptococcales-Tissierellales;Ezakiella;;	26	1	47	4	0	39	11	54	15	12	4	27	9	0	1	0	5	0	9	6	24	6	28	31	0	9	13	36	5	1	5	4	18	7	0	16	1	7	20	27	1	0	3	16	5	17	16	0
9ee9d7f1e7a96963f1ee2668f858fced	Bacteria;Firmicutes;Clostridia;Peptostreptococcales-Tissierellales;Peptostreptococcales-Tissierellales;Anaerococcus;;	14	2	17	7	86	13	21	8	9	30	68	23	0	1	2	0	19	0	13	5	18	1	9	50	1	8	4	37	2	2	3	4	2	2	13	22	0	10	1	8	7	2	4	1	5	20	9	0
2c982937754e6321f861027032db80f7	Bacteria;Bacteroidota;Bacteroidia;Bacteroidales;Bacteroidaceae;Bacteroides;;	0	42	0	0	38	2	22	0	25	24	1	21	0	0	18	14	6	8	0	6	27	0	0	7	47	1	10	28	0	0	0	5	0	240	14	0	5	1	0	0	39	0	1	0	0	0	0	2
21401b105dc53b367b8fdc0ec97a9f02	Bacteria;Proteobacteria;Gammaproteobacteria;Burkholderiales;Sutterellaceae;Sutterella;;	10	26	8	0	0	7	0	0	3	0	0	0	5	0	15	9	5	0	6	2	0	0	12	0	9	0	0	19	8	0	10	0	1	0	31	0	3	0	0	14	23	77	9	5	0	7	3	4
edb02840fe91e2472e2935917600da98	Bacteria;Bacteroidota;Bacteroidia;Bacteroidales;Prevotellaceae;Prevotella;Prevotella_corporis;	0	2	42	37	0	0	1	92	0	0	90	0	23	0	2	0	0	0	0	0	10	0	1	0	0	28	0	53	5	0	0	1	87	0	0	0	0	0	5	0	0	0	0	0	10	0	0	0
9d5054752ed33d6a22bd0f96b5618b1c	Bacteria;Bacteroidota;Bacteroidia;Bacteroidales;Bacteroidaceae;Bacteroides;;	1	80	3	0	0	3	4	0	0	0	1	0	5	17	13	18	2	37	4	1	5	29	2	13	27	0	8	0	0	76	27	0	1	4	0	2	28	0	4	2	0	12	40	30	5	6	1	17
6d860023f7cb5928a25af41e9f53ed30	Bacteria;Bacteroidota;Bacteroidia;Bacteroidales;Porphyromonadaceae;Porphyromonas;Porphyromonas_bennonis;	16	0	13	2	0	0	44	29	0	0	1	45	11	0	1	0	0	0	0	4	10	0	6	1	0	15	34	63	0	0	1	43	4	1	1	80	0	34	0	7	3	0	27	7	0	58	11	2
263e41ea2c25dc87bd2ff5910cf30d40	Bacteria;Firmicutes;Clostridia;Lachnospirales;Lachnospiraceae;Agathobacter;;	3	0	4	3	4	2	1	3	4	29	11	8	8	33	0	0	1	12	12	4	4	5	1	18	7	42	1	1	27	2	1	8	0	0	6	1	2	47	2	17	11	36	2	1	72	0	12	5
b484195da5a669012008758c2f88fb90	Bacteria;Firmicutes;Negativicutes;Veillonellales-Selenomonadales;Veillonellaceae;Dialister;;	13	1	4	21	0	4	14	10	13	24	25	36	5	1	1	0	10	0	4	3	25	1	23	40	13	36	3	7	5	2	7	5	12	1	2	0	1	0	5	7	5	1	3	6	0	27	0	0
31f567f59096ed2d57feecc6c3621a58	Bacteria;Bacteroidota;Bacteroidia;Bacteroidales;Porphyromonadaceae;Porphyromonas;Porphyromonas_asaccharolytica;	43	1	25	9	0	14	0	23	4	0	2	14	4	0	1	0	31	0	0	8	38	2	32	0	3	7	18	49	5	1	3	8	18	1	0	3	3	13	7	13	6	0	25	28	1	50	9	1
c48070f3061b086b60ff32f77e0002fa	Bacteria;Firmicutes;Clostridia;Oscillospirales;Ruminococcaceae;Subdoligranulum;;	1	0	5	3	3	1	0	2	2	0	2	0	1	4	17	4	20	12	3	2	5	1	0	23	38	13	12	0	30	9	8	32	1	9	1	30	0	14	1	1	5	2	7	2	90	11	13	0
818434292143daca42a3168f3728da82	Bacteria;Firmicutes;Negativicutes;Veillonellales-Selenomonadales;Veillonellaceae;Dialister;;	0	0	40	0	15	1	0	0	0	0	1	0	3	0	7	0	13	7	6	0	2	0	5	20	0	4	7	4	53	12	0	24	0	6	0	3	0	0	0	0	17	2	57	15	4	0	26	1
59777186ad2e0947e97615b5d6225136	Bacteria;Firmicutes;Clostridia;Oscillospirales;Ruminococcaceae;Faecalibacterium;;	5	0	3	5	0	3	0	3	11	0	18	4	4	16	15	9	20	6	8	12	3	6	4	4	19	15	13	0	16	5	6	5	1	7	2	7	0	5	21	14	16	17	2	1	22	11	19	9
e865f29a716e8d51f83931befa951240	Bacteria;Firmicutes;Bacilli;Erysipelotrichales;Erysipelatoclostridiaceae;Erysipelotrichaceae_UCG-003;;	4	4	2	1	6	1	0	0	5	0	6	13	12	19	2	12	13	12	1	0	7	16	0	4	26	11	5	0	20	1	4	0	0	0	16	7	12	19	3	7	0	60	13	1	60	1	4	17
e502ebea2a54a6f839d310d6d57e7d47	Bacteria;Fusobacteriota;Fusobacteriia;Fusobacteriales;Fusobacteriaceae;Fusobacterium;;	0	2	0	11	0	11	0	20	18	74	0	3	0	0	9	0	0	1	0	0	33	0	0	12	0	18	0	0	3	0	5	0	22	0	0	0	5	0	19	1	82	2	10	0	0	0	0	2
385197fd9f310da44597d7a6a8ad6916	Bacteria;Bacteroidota;Bacteroidia;Bacteroidales;Prevotellaceae;Prevotella;Prevotella_disiens;	26	0	0	0	0	47	13	1	11	76	0	12	0	4	0	0	8	0	0	0	0	4	0	0	6	29	0	0	0	0	0	0	1	0	21	0	0	0	0	1	32	0	0	30	0	0	3	0
9104e464668ba956eb9de3d3d2f9eb19	Bacteria;Campilobacterota;Campylobacteria;Campylobacterales;Campylobacteraceae;Campylobacter;Campylobacter_ureolyticus;	2	0	0	67	9	22	0	55	4	13	0	9	0	0	0	0	24	0	59	0	6	1	7	1	0	0	4	0	1	1	1	2	1	2	5	0	3	1	6	2	1	0	33	1	0	19	2	0
74d852d0838dc88b0c653a7955770ed3	Bacteria;Actinobacteriota;Actinobacteria;Actinomycetales;Actinomycetaceae;Varibaculum;;	34	0	0	0	21	0	0	0	19	0	0	25	0	0	3	0	0	0	29	3	16	0	18	0	10	7	0	0	0	11	10	0	10	10	0	2	1	0	0	12	0	1	0	3	5	66	27	0
332a6411ff00b4010ac2397f504c4695	Bacteria;Bacteroidota;Bacteroidia;Bacteroidales;Rikenellaceae;Alistipes;;	0	21	9	0	9	2	1	1	10	0	2	0	0	41	25	0	10	15	9	0	9	14	2	6	23	0	7	2	11	14	15	15	0	7	0	9	8	1	10	0	7	0	32	4	0	4	3	40
b15193fce14759d1c06728933e044af6	Bacteria;Bacteroidota;Bacteroidia;Bacteroidales;Bacteroidaceae;Bacteroides;;	0	4	0	6	29	2	0	0	1	16	3	0	61	2	3	16	34	0	2	0	16	10	0	0	18	3	0	1	0	9	13	9	1	3	1	0	0	4	2	0	7	9	8	0	13	2	11	32
195a6faf067d7e7afcefd42a76f1e1dc	Bacteria;Bacteroidota;Bacteroidia;Bacteroidales;Porphyromonadaceae;Porphyromonas;;	34	0	30	0	0	9	60	8	0	4	2	42	2	0	1	0	6	0	0	9	0	0	5	0	0	26	7	12	2	1	10	0	35	1	0	3	0	0	3	12	6	0	0	14	0	26	0	1
c6c3ab4e828fb40d6e05967b7aac9338	Bacteria;Firmicutes;Clostridia;Lachnospirales;Lachnospiraceae;Blautia;;	3	12	3	6	12	1	1	1	7	6	3	3	3	16	12	17	10	16	3	1	2	2	0	4	17	2	4	1	25	1	4	3	1	2	1	3	15	8	9	5	2	18	9	1	11	3	6	24
820f6693f569e339f183638cd73a7fe6	Bacteria;Actinobacteriota;Actinobacteria;Corynebacteriales;Corynebacteriaceae;Lawsonella;;	28	0	10	16	27	12	6	30	7	7	5	12	15	0	1	0	4	0	6	1	14	0	1	0	1	5	1	2	0	0	6	2	18	0	4	10	1	5	3	3	6	0	1	7	0	9	3	0
958d54f6c2724fdc04ad01d39d59aaca	Bacteria;Bacteroidota;Bacteroidia;Bacteroidales;Prevotellaceae;Prevotella;Prevotella_timonensis;	0	1	0	0	0	14	0	1	0	5	0	0	0	0	1	0	0	0	0	0	0	5	37	136	7	3	0	1	1	3	0	0	0	0	0	0	0	7	3	0	10	0	0	28	0	0	4	0
33518e48b174ac428cb7be1a216c6c6e	Bacteria;Firmicutes;Clostridia;Lachnospirales;Lachnospiraceae;Anaerostipes;;	2	26	3	3	3	1	0	0	1	1	1	6	2	19	1	0	6	17	1	0	2	4	0	4	6	4	5	0	5	3	4	13	0	9	3	6	12	6	2	5	1	27	3	2	25	1	8	19
7fb08fa9b7b2eef6a3db57d0de769227	Bacteria;Firmicutes;Clostridia;Peptostreptococcales-Tissierellales;Peptostreptococcales-Tissierellales;Peptoniphilus;;	4	1	2	0	20	14	10	11	14	3	13	13	10	0	1	0	3	0	3	0	3	0	2	3	0	12	3	27	1	1	1	6	14	0	7	2	0	0	2	6	0	1	7	9	2	2	5	0
ec6732c2e0d4cf64b3d0350e7fe3defb	Bacteria;Firmicutes;Clostridia;Lachnospirales;Lachnospiraceae;Roseburia;;	0	0	1	0	1	0	1	0	1	0	5	3	2	6	24	1	4	7	0	1	13	36	1	2	29	7	0	1	2	0	3	1	0	1	1	0	2	6	11	4	1	39	3	0	0	8	3	26
d8e7f9181e4d5a4a6453e9ca9996a43f	Bacteria;Bacteroidota;Bacteroidia;Bacteroidales;Tannerellaceae;Parabacteroides;Parabacteroides_merdae;	2	13	2	14	0	0	1	0	9	16	2	0	4	10	14	21	0	0	3	1	0	0	0	0	4	0	6	2	15	19	22	0	1	4	7	3	7	3	17	0	3	0	51	2	11	2	0	0
333bbf9224442fc10cd497377d2b1d01	Bacteria;Bacteroidota;Bacteroidia;Bacteroidales;Bacteroidaceae;Bacteroides;;	4	4	4	0	33	4	4	5	0	0	0	1	5	47	0	0	1	32	8	0	0	0	3	19	0	1	3	1	0	0	0	31	2	0	1	0	5	0	6	20	0	0	5	3	11	3	0	3
5a6c87d6a4eb5e114959f6192f29b641	Bacteria;Actinobacteriota;Actinobacteria;Bifidobacteriales;Bifidobacteriaceae;Bifidobacterium;;	6	6	3	2	6	1	0	6	4	0	2	0	0	26	8	0	2	17	13	1	1	1	0	5	9	3	4	2	0	15	17	13	0	2	2	14	0	3	0	9	17	8	15	2	26	2	5	1
6616dc3bd6aeb3e26b9b2218290ea574	Bacteria;Bacteroidota;Bacteroidia;Bacteroidales;Bacteroidaceae;Bacteroides;Bacteroides_massiliensis;	11	26	0	0	0	0	0	6	0	0	16	0	0	21	0	18	0	0	0	0	0	0	6	0	0	0	0	0	25	6	9	0	0	0	0	13	8	0	0	25	0	0	0	2	0	0	5	24
742e1f191223f58590661de80b9d6e3b	Bacteria;Bacteroidota;Bacteroidia;Bacteroidales;Rikenellaceae;Alistipes;;	2	40	0	1	10	6	0	0	1	2	1	0	1	0	44	0	26	26	8	0	6	6	0	16	0	0	0	2	1	6	23	11	0	6	0	1	1	0	6	0	0	1	7	8	3	0	4	25
836cd5ea357ad392c00a7e48d921be1d	Bacteria;Bacteroidota;Bacteroidia;Bacteroidales;Bacteroidaceae;Bacteroides;;	4	0	0	2	0	0	0	0	6	2	0	1	0	5	4	21	6	3	0	0	4	23	1	5	2	1	1	1	8	2	1	2	0	0	0	3	2	4	37	5	9	3	9	2	0	7	4	17
35ffcc3b809d667286737d79670b8de5	Bacteria;Actinobacteriota;Actinobacteria;Bifidobacteriales;Bifidobacteriaceae;Bifidobacterium;;	1	7	3	7	6	1	1	1	0	5	1	9	4	21	5	1	4	13	7	0	0	1	0	8	18	4	6	2	0	2	6	4	0	1	3	14	1	5	1	5	1	12	1	1	50	2	3	10
644fd07dc284e48b3f9bdbf76078fd2e	Bacteria;Firmicutes;Clostridia;Peptostreptococcales-Tissierellales;Anaerovoracaceae;S5-A14a;;	21	0	12	6	21	5	16	9	7	0	1	13	2	0	1	0	12	0	8	1	7	1	4	1	1	13	2	16	2	0	9	3	14	1	1	3	0	3	3	6	2	0	5	4	2	25	0	0
8135beec331a8d558070c38b580e4b8e	Bacteria;Firmicutes;Clostridia;Oscillospirales;Ruminococcaceae;CAG-352;;	0	2	4	0	0	0	0	1	0	0	1	0	0	0	1	0	0	0	5	0	5	0	3	13	45	0	11	2	21	0	4	9	0	14	0	12	0	9	2	8	15	2	0	2	32	1	0	0
fd142f8d5321b7cc15800fa19096a231	Bacteria;Firmicutes;Clostridia;Peptostreptococcales-Tissierellales;Peptostreptococcales-Tissierellales;Peptoniphilus;Peptoniphilus_urinimassiliensis;	21	0	5	7	9	9	2	18	9	5	3	9	12	2	0	0	8	0	9	2	3	0	7	16	0	8	2	12	2	0	2	4	13	2	2	13	1	5	2	6	2	0	0	2	1	5	3	1
b407c0316dbd17ba50708ee7a6bb48e6	Bacteria;Firmicutes;Clostridia;Peptostreptococcales-Tissierellales;Peptostreptococcales-Tissierellales;Peptoniphilus;Peptoniphilus_lacrimalis;	16	0	0	13	0	17	1	9	6	11	8	8	0	0	0	0	5	0	2	0	5	1	9	17	1	8	3	4	2	0	5	1	13	1	4	0	0	5	1	12	7	0	0	10	1	8	1	0
2359b6a4d6a1188eac7ed4daae3e165f	Bacteria;Actinobacteriota;Actinobacteria;Actinomycetales;Actinomycetaceae;Varibaculum;;	2	2	9	2	11	1	21	1	4	0	12	0	6	0	0	0	5	0	8	5	10	1	0	32	0	1	16	4	1	0	3	3	0	0	13	1	1	22	4	5	1	0	10	5	0	13	9	0
315ca0a729f126b941ba111a16d4d97a	Bacteria;Actinobacteriota;Actinobacteria;Bifidobacteriales;Bifidobacteriaceae;Bifidobacterium;;	3	0	12	18	0	1	0	0	0	0	1	16	2	0	0	0	8	13	1	0	1	2	0	0	18	19	7	0	22	0	0	0	0	1	3	0	0	1	0	0	1	13	13	1	0	2	0	14
19a779b06d85c489c23dcd3d3817226b	Bacteria;Firmicutes;Clostridia;Peptostreptococcales-Tissierellales;Peptostreptococcales-Tissierellales;Peptoniphilus;Peptoniphilus_duerdenii;	55	0	1	1	0	7	0	17	1	2	5	36	0	0	1	0	4	0	0	3	20	0	0	4	4	5	1	0	1	0	0	0	1	0	0	0	1	0	6	16	0	0	0	9	2	0	5	1
3b010dbd9eae72a79f11af5d24eb3ca3	Bacteria;Verrucomicrobiota;Verrucomicrobiae;Verrucomicrobiales;Akkermansiaceae;Akkermansia;;	0	8	2	0	0	0	0	0	2	0	0	0	0	0	0	0	0	0	0	0	0	0	0	0	0	0	0	0	0	208	0	30	1	0	0	0	0	0	0	0	0	0	0	0	0	0	0	0
c5e48d33cc9cb2091f9867c5937315dd	Bacteria;Actinobacteriota;Actinobacteria;Actinomycetales;Actinomycetaceae;Mobiluncus;Mobiluncus_curtisii;	1	0	1	7	0	10	9	4	5	0	0	1	2	0	0	0	1	0	11	15	1	4	5	4	4	1	14	0	2	0	42	0	5	0	0	0	1	6	6	3	5	0	4	14	1	11	5	0
f483115cf9def110ac01dc2ddc065a6c	Bacteria;Fusobacteriota;Fusobacteriia;Fusobacteriales;Fusobacteriaceae;Fusobacterium;;	0	0	0	0	0	85	37	0	0	0	0	0	0	0	0	0	0	0	0	0	0	0	0	0	0	0	0	0	0	0	0	0	0	0	0	0	56	0	8	0	0	0	0	0	0	0	0	0
d76d59ec71de0e3b22da0c9cd564d41a	Bacteria;Firmicutes;Clostridia;Lachnospirales;Lachnospiraceae;Fusicatenibacter;;	3	0	3	4	4	1	0	1	1	0	2	6	7	12	2	1	9	7	2	1	1	4	0	5	23	3	4	1	3	1	1	6	0	6	3	7	2	7	0	6	1	11	7	0	19	1	3	3
35cbb315e019e0a8768d4b73862df415	Bacteria;Actinobacteriota;Coriobacteriia;Coriobacteriales;Coriobacteriaceae;Collinsella;;	2	4	2	2	0	1	0	1	4	0	11	4	1	10	3	1	0	3	5	1	2	1	1	4	9	4	3	0	17	4	6	5	1	11	0	0	6	7	1	5	5	5	5	2	24	3	1	4
9639a3291729a3758207b47715d9205f	Bacteria;Firmicutes;Clostridia;Oscillospirales;Ruminococcaceae;Subdoligranulum;;	3	0	1	4	0	1	2	1	10	0	4	2	0	18	8	19	0	11	2	2	2	1	0	8	2	0	3	1	2	2	3	0	1	6	8	0	1	4	4	21	0	3	13	1	9	10	1	0
6851a4ee264b56be2fff4686ce269907	Bacteria;Firmicutes;Clostridia;Lachnospirales;Lachnospiraceae;[Eubacterium]_hallii_group;;	1	0	2	6	4	1	0	1	3	1	3	3	13	8	12	1	5	10	2	1	4	2	0	4	10	5	1	0	5	1	7	1	0	4	1	5	2	4	6	2	1	5	5	2	14	2	1	14
d639e9434c8f50838a4a89f78f19998f	Bacteria;Bacteroidota;Bacteroidia;Bacteroidales;Porphyromonadaceae;Porphyromonas;;	0	0	48	0	0	16	0	0	0	1	2	0	0	0	0	0	5	1	0	0	0	0	0	0	30	7	0	0	1	0	3	0	15	0	0	0	1	0	0	13	0	0	0	5	1	0	5	0
bf611493002f5918a68778bde2def567	Bacteria;Bacteroidota;Bacteroidia;Bacteroidales;Bacteroidaceae;Bacteroides;;	1	4	1	1	10	0	0	0	2	1	0	1	0	38	2	0	30	0	4	0	2	2	6	3	19	2	0	1	3	1	0	4	0	0	0	0	2	1	7	10	0	3	2	1	0	3	0	8
6420671c26eef32065e0275c8cd6701e	Bacteria;Firmicutes;Clostridia;Peptostreptococcales-Tissierellales;Peptostreptococcaceae;Intestinibacter;;	0	11	0	1	1	0	0	1	0	1	1	6	6	10	4	4	5	7	2	3	2	3	0	4	8	7	4	7	0	0	4	8	0	0	1	2	1	16	15	1	1	4	2	0	20	2	1	2
9e3226efaf559eb14a478f880462cb8a	Bacteria;Firmicutes;Clostridia;Lachnospirales;Lachnospiraceae;[Ruminococcus]_torques_group;;	1	0	1	6	2	0	0	1	2	7	2	6	4	5	2	2	4	0	1	2	2	1	1	3	9	2	3	0	7	0	2	3	0	2	0	5	24	0	3	0	0	8	3	0	1	1	2	4
bed671b4676144142cebd192b690f499	Bacteria;Firmicutes;Clostridia;Lachnospirales;Lachnospiraceae;Blautia;;	1	2	1	2	2	1	1	1	1	2	4	0	9	2	8	3	6	10	3	1	4	3	0	4	9	1	5	1	8	0	3	4	0	4	2	3	2	4	2	5	3	2	9	0	5	1	3	3
9192b3275c36e56540678451adfa601f	Bacteria;Firmicutes;Clostridia;Oscillospirales;Oscillospiraceae;UCG-002;;	0	3	1	0	0	13	0	3	3	0	0	0	28	6	13	2	11	8	2	9	7	1	1	0	16	0	4	0	0	6	9	0	0	1	0	2	0	1	3	2	0	2	7	8	0	0	4	0
06f825b512d903b9230e1a55d87359ee	Bacteria;Firmicutes;Bacilli;Lactobacillales;Streptococcaceae;Streptococcus;;	0	0	8	3	0	1	19	0	0	0	0	1	0	0	3	0	0	0	4	0	0	2	10	67	0	2	4	1	0	2	0	0	1	1	0	0	6	0	0	0	0	0	0	0	0	0	0	0
2e4f2b53b856c4def6d021d01f5abb70	Bacteria;Firmicutes;Clostridia;Lachnospirales;Lachnospiraceae;Dorea;;	1	0	1	3	1	1	0	1	1	3	6	2	4	7	4	1	2	3	1	3	2	1	1	3	0	3	1	0	9	0	3	6	0	6	2	2	17	5	3	5	1	6	6	0	3	1	1	5
e4fb0081d4b0d27e8f5f9c663cb660d5	Bacteria;Bacteroidota;Bacteroidia;Bacteroidales;Porphyromonadaceae;Porphyromonas;;	0	1	0	0	0	50	0	1	36	0	0	0	0	0	0	0	0	0	0	0	0	0	0	0	0	0	0	0	0	0	3	0	16	0	0	0	0	0	0	13	0	0	0	4	1	0	0	0
c66ec67719e54d2cb0afc3154b3c23af	Bacteria;Firmicutes;Clostridia;Christensenellales;Christensenellaceae;Christensenellaceae_R-7_group;;	0	0	9	0	0	2	0	2	2	0	0	0	2	0	0	0	12	35	0	2	0	4	0	12	7	0	1	0	0	0	7	5	0	1	0	0	0	2	6	7	5	0	1	3	0	0	12	0
dbcdaca3ee9e9fe75d8829e87b8551dc	Bacteria;Proteobacteria;Gammaproteobacteria;Burkholderiales;Sutterellaceae;Sutterella;;	0	0	0	16	0	0	0	6	0	16	12	4	0	0	0	38	0	0	0	0	0	18	0	0	0	0	0	0	0	0	4	0	4	0	0	3	35	0	0	0	0	0	0	0	0	0	0	8
fae6d0c5cd2a53341a4ec984541b1541	Bacteria;Fusobacteriota;Fusobacteriia;Fusobacteriales;Fusobacteriaceae;Fusobacterium;;	0	0	0	0	0	0	0	0	0	0	0	0	0	0	0	0	20	0	0	0	0	0	125	0	0	0	0	0	0	0	9	0	0	0	0	0	0	0	0	0	0	0	0	0	0	0	0	1
0a68ec564e278b0246c920ad7de41880	Bacteria;Firmicutes;Clostridia;Lachnospirales;Lachnospiraceae;Blautia;;	2	1	1	4	4	0	0	0	5	0	4	2	3	8	3	1	4	4	1	0	2	1	0	3	7	2	2	1	3	0	3	7	0	5	5	2	0	4	0	3	1	7	12	0	6	1	1	7
878fc53ff6f6333a92673b700951fa1b	Bacteria;Bacteroidota;Bacteroidia;Bacteroidales;Tannerellaceae;Parabacteroides;Parabacteroides_distasonis;	0	0	3	0	7	2	0	0	1	0	0	0	1	0	0	48	0	9	4	0	0	0	0	0	0	0	0	0	0	0	3	0	0	5	35	2	0	1	14	1	2	2	0	0	0	1	0	0
49f7701312ac7878e8c245d65760c2cf	Bacteria;Bacteroidota;Bacteroidia;Bacteroidales;Prevotellaceae;Prevotella;Prevotella_colorans;	0	0	0	0	0	11	0	0	0	0	0	0	0	0	0	0	0	0	0	0	0	0	23	0	0	0	0	0	10	0	0	0	0	0	0	0	0	0	0	0	0	0	0	0	0	0	0	0
3219af75ee8056ed06ba81e873b0d0cb	Bacteria;Firmicutes;Clostridia;Oscillospirales;Oscillospiraceae;UCG-002;;	0	0	22	0	0	4	0	1	15	0	1	0	6	2	1	1	0	9	0	18	0	3	2	17	5	0	1	0	0	2	0	0	0	1	0	0	0	0	5	2	0	0	0	0	2	1	21	0
a730ef0685ea600be854be1842a6b362	Bacteria;Bacteroidota;Bacteroidia;Bacteroidales;Marinifilaceae;Odoribacter;;	1	5	1	1	3	2	0	0	2	1	0	1	0	6	5	3	2	3	1	1	3	3	1	5	2	0	1	1	2	3	3	0	0	2	0	0	2	0	4	1	1	3	3	1	0	1	1	52
d900eb33f6b4bc449aab64df16ae18b2	Bacteria;Bacteroidota;Bacteroidia;Bacteroidales;Bacteroidaceae;Bacteroides;Bacteroides_stercoris;	0	2	0	37	0	0	4	0	10	0	0	0	0	0	13	0	0	0	9	0	5	0	0	0	14	0	13	0	0	0	0	0	0	0	0	9	22	1	0	0	0	0	0	0	0	3	3	0
08bd43071a06abf56df235fca6655bea	Bacteria;Firmicutes;Clostridia;Lachnospirales;Lachnospiraceae;[Ruminococcus]_torques_group;;	0	6	0	0	10	0	3	0	2	19	7	0	3	3	5	11	0	0	0	0	10	4	0	0	3	0	0	12	17	3	2	0	0	10	0	1	0	1	0	0	0	0	5	0	0	3	1	13
675c847bccbc53942ebb7b8cbb4efc4d	Bacteria;Bacteroidota;Bacteroidia;Bacteroidales;Prevotellaceae;Prevotella;;	0	0	2	0	0	0	0	0	12	2	0	0	0	0	0	28	0	0	0	6	0	0	0	0	0	0	0	0	13	0	36	0	0	0	0	0	0	0	0	0	0	0	15	0	0	0	0	0
bd4e0eaa49ce868df6ece608b3ab0d97	Bacteria;Bacteroidota;Bacteroidia;Bacteroidales;Porphyromonadaceae;Porphyromonas;Porphyromonas_bennonis;	0	0	25	0	0	0	2	0	0	0	0	0	0	0	0	0	0	0	115	0	0	0	0	1	0	0	0	0	0	0	1	0	0	0	0	0	0	0	0	9	0	0	0	0	0	0	0	0
27f098662c8f87b4aaff903d9c0f28d3	Bacteria;Desulfobacterota;Desulfovibrionia;Desulfovibrionales;Desulfovibrionaceae;Bilophila;;	0	6	3	3	14	2	1	2	4	4	2	2	0	8	2	7	7	4	1	1	1	5	0	0	3	1	2	1	8	1	1	0	1	5	0	0	1	0	2	1	11	6	2	3	1	0	0	5
394eda29c886632f514dd94b58381186	Bacteria;Proteobacteria;Gammaproteobacteria;Pasteurellales;Pasteurellaceae;Haemophilus;;	0	0	0	0	0	0	0	0	0	0	10	1	0	3	0	0	5	1	0	0	1	2	0	0	2	1	0	36	0	0	0	0	0	0	0	0	1	10	9	1	0	1	0	0	3	0	0	0
c24e0e391aa836b5eae25567c7eb89ee	Bacteria;Firmicutes;Clostridia;Lachnospirales;Lachnospiraceae;[Ruminococcus]_gnavus_group;;	0	21	0	0	1	0	0	0	0	7	0	7	0	1	0	15	1	0	0	0	0	33	0	0	1	1	0	1	1	0	1	0	0	0	0	0	26	0	0	0	7	5	2	0	0	0	0	9
410e1eaa1468a3d40595898f671ba0b3	Bacteria;Firmicutes;Clostridia;Oscillospirales;[Eubacterium]_coprostanoligenes_group;[Eubacterium]_coprostanoligenes_group;;	0	0	1	0	0	8	0	1	0	0	14	0	0	0	17	0	14	0	0	2	0	7	0	0	2	1	0	0	0	0	0	36	0	0	0	13	1	0	0	0	0	0	0	5	0	0	11	0
a333ee090a52b582e1a0e2dd776eb937	Bacteria;Firmicutes;Bacilli;Erysipelotrichales;Erysipelatoclostridiaceae;Coprobacillus;;	0	4	0	0	0	0	0	0	0	0	0	0	0	0	0	0	0	0	0	0	0	0	28	0	6	0	0	0	0	0	0	0	1	5	91	0	0	0	0	0	1	0	2	6	0	0	0	0
5c4563e3dd7e12dcdf279783af929eaa	Bacteria;Firmicutes;Clostridia;Lachnospirales;Lachnospiraceae;;;	0	0	0	0	1	1	0	0	1	0	2	0	0	13	1	0	3	3	0	0	0	0	0	0	0	1	0	0	1	0	1	12	0	1	0	1	0	8	0	6	4	0	10	0	15	2	0	0
efa1af4386010f7d05e16a663f32f792	Bacteria;Firmicutes;Clostridia;Peptostreptococcales-Tissierellales;Anaerovoracaceae;Mogibacterium;;	10	0	10	9	0	0	9	6	6	0	9	10	0	0	0	0	0	0	0	2	4	1	3	0	1	9	4	5	0	0	2	3	10	0	0	5	0	6	2	6	0	0	0	5	1	0	2	0
69a11f927915e2a3ba1f7b9c84486527	Bacteria;Proteobacteria;Gammaproteobacteria;Burkholderiales;Sutterellaceae;Parasutterella;;	0	2	0	0	11	0	1	0	0	0	1	0	0	21	1	0	0	1	0	0	14	0	0	15	0	8	5	0	0	0	0	32	0	3	0	0	0	2	1	1	3	1	0	0	5	0	0	0
603c708a04bad70ea8e5099a5197c62a	Bacteria;Firmicutes;Clostridia;Peptostreptococcales-Tissierellales;Peptostreptococcales-Tissierellales;Fenollaria;;	0	1	0	0	0	32	0	0	10	0	0	0	0	0	0	0	0	0	0	0	0	9	0	0	0	0	0	0	0	0	0	0	0	0	0	0	0	0	0	0	16	0	0	37	0	0	0	0
be0f17ccabbe709007e9b9f2260f2654	Bacteria;Bacteroidota;Bacteroidia;Bacteroidales;Prevotellaceae;Prevotella;Prevotella_corporis;	0	0	41	27	0	0	0	0	0	0	0	0	0	0	0	0	0	0	0	4	5	0	0	0	0	0	0	17	3	0	0	0	0	0	0	0	0	46	0	0	0	0	0	0	0	0	0	0
76b39e86c95e0c7dd8b9c57b974f6532	Bacteria;Bacteroidota;Bacteroidia;Bacteroidales;Bacteroidaceae;Bacteroides;;	4	8	0	0	16	0	0	0	1	2	1	0	0	0	0	2	0	3	1	0	5	13	1	7	0	0	0	0	2	1	1	9	0	0	2	2	11	0	0	1	2	5	1	0	15	0	0	0
86ff0efd7fd88b82809500c90c4a7832	Bacteria;Firmicutes;Clostridia;Oscillospirales;Ruminococcaceae;Faecalibacterium;;	1	0	1	1	0	1	0	0	0	0	2	2	0	10	3	2	2	17	0	0	2	1	0	1	3	1	1	0	0	0	0	0	0	0	0	2	0	3	2	0	0	1	4	0	0	1	1	9
306885bb108656641ce13c5a740ef46c	Bacteria;Firmicutes;Clostridia;Peptostreptococcales-Tissierellales;Peptostreptococcales-Tissierellales;Murdochiella;Murdochiella_asaccharolytica;	8	0	0	6	10	2	12	3	1	1	0	0	6	0	0	0	4	0	0	0	0	1	3	20	0	4	0	3	2	0	6	0	2	0	0	0	0	0	0	20	0	0	0	2	0	0	0	0
1569f7ae988e26c905ab8fab427c8a0d	Bacteria;Firmicutes;Negativicutes;Acidaminococcales;Acidaminococcaceae;Phascolarctobacterium;;	0	17	0	4	0	0	2	0	0	6	0	0	0	18	0	0	0	0	0	0	1	15	0	0	18	0	0	0	0	0	0	0	1	28	1	2	6	0	0	4	0	0	0	1	0	2	0	9
0e2d370f860f8262fe2d1fd778dd030f	Bacteria;Actinobacteriota;Actinobacteria;Corynebacteriales;Corynebacteriaceae;Corynebacterium;Corynebacterium_amycolatum;	1	0	1	3	0	1	50	11	2	0	0	0	45	0	0	0	0	0	0	3	0	0	0	0	0	0	0	11	1	0	0	0	0	0	0	0	0	0	1	0	0	0	0	0	0	0	1	0
90af3675c266d09bb7986147ac5885ec	Bacteria;Firmicutes;Clostridia;Christensenellales;Christensenellaceae;Christensenellaceae_R-7_group;;	0	0	1	0	0	0	0	1	18	0	0	0	0	0	12	0	0	0	0	20	0	1	3	0	0	0	0	0	22	4	7	0	0	23	0	0	0	0	6	0	0	0	5	1	3	0	2	0
0dcf5023e96fb8175d7bf02d900c9dd1	Bacteria;Firmicutes;Clostridia;Oscillospirales;[Eubacterium]_coprostanoligenes_group;[Eubacterium]_coprostanoligenes_group;;	0	0	16	0	0	0	0	1	7	0	0	0	35	0	0	0	0	0	0	2	6	0	1	5	0	0	15	0	0	6	0	0	0	15	0	2	0	0	1	0	0	0	0	0	4	0	5	0
6f824b7c90f7e6f9f761b446247e9ec5	Bacteria;Firmicutes;Clostridia;Peptostreptococcales-Tissierellales;Peptostreptococcales-Tissierellales;Fenollaria;;	0	0	0	0	0	0	0	0	0	0	0	0	0	0	0	0	0	0	70	0	0	0	0	0	0	0	63	0	0	0	0	0	0	0	0	0	0	0	0	0	0	0	0	0	0	0	0	0
84f9cf6d08ccc7adb4e945c4fd8be494	Bacteria;Firmicutes;Clostridia;Oscillospirales;Oscillospiraceae;UCG-002;;	0	0	4	0	0	0	0	0	5	0	0	0	0	0	16	5	0	10	0	10	0	0	0	0	13	0	2	0	1	4	0	0	0	17	0	0	0	0	4	0	0	0	5	9	0	0	12	0
2ddd42722497082a323c3317657ae6c0	Bacteria;Firmicutes;Clostridia;Peptostreptococcales-Tissierellales;Peptostreptococcales-Tissierellales;Anaerococcus;;	0	3	2	0	3	0	0	7	7	5	9	0	1	0	0	0	0	0	7	2	0	0	2	1	0	0	1	0	0	0	1	3	11	0	8	30	0	5	1	1	0	1	0	0	1	1	1	0
eebdf542c58b46b9406e8329ec3c4637	Bacteria;Firmicutes;Clostridia;Peptostreptococcales-Tissierellales;Peptostreptococcales-Tissierellales;Anaerococcus;;	4	0	4	0	1	0	3	0	0	0	3	6	6	0	0	0	2	0	16	2	4	0	2	1	0	6	4	6	0	0	0	2	2	1	5	21	0	4	0	0	1	0	1	1	1	6	4	0
3aff0c61231473669fac5d530978d704	Bacteria;Proteobacteria;Alphaproteobacteria;Rhodospirillales;;;;	0	0	0	0	0	0	0	1	0	0	0	0	0	0	0	0	0	106	0	0	0	0	0	0	0	0	0	0	0	0	0	0	1	0	0	0	0	1	1	0	0	0	0	0	1	0	15	0
506efac48dc5d5be2c0122c381639a3f	Bacteria;Bacteroidota;Bacteroidia;Bacteroidales;Rikenellaceae;Alistipes;Alistipes_shahii;	0	0	2	0	2	1	1	1	3	3	1	0	0	1	7	13	0	10	1	0	2	4	2	0	4	0	1	0	4	2	0	1	0	3	0	1	2	1	0	0	0	1	0	0	1	1	1	5
ad507e5af33142b0fa3228bd0eb25923	Bacteria;Bacteroidota;Bacteroidia;Bacteroidales;Porphyromonadaceae;Porphyromonas;Porphyromonas_uenonis;	0	0	0	2	0	22	0	11	2	3	0	5	0	0	0	0	0	0	0	8	0	0	10	0	1	0	0	0	0	0	1	0	6	0	0	1	0	8	2	2	6	0	0	2	0	7	3	0
b2062ae94fb00a931014b67b499295a8	Bacteria;Bacteroidota;Bacteroidia;Bacteroidales;Bacteroidaceae;Bacteroides;Bacteroides_vulgatus;	0	0	0	0	0	0	0	0	2	0	2	1	0	20	7	0	0	0	0	0	0	0	0	0	0	0	0	0	0	0	1	0	0	0	29	0	0	0	2	0	0	0	0	0	0	3	9	0
598d37aa0ecec87f152ac33f00540309	Bacteria;Bacteroidota;Bacteroidia;Bacteroidales;Porphyromonadaceae;Porphyromonas;;	3	0	0	0	0	35	0	15	1	0	0	3	0	0	0	0	0	0	0	0	0	0	0	0	0	1	2	12	1	0	2	0	5	0	0	0	0	1	0	2	0	0	0	7	0	0	0	0
9fcec8cede65c4ee615159628e314a35	Bacteria;Firmicutes;Clostridia;Peptostreptococcales-Tissierellales;Peptostreptococcales-Tissierellales;Murdochiella;Murdochiella_vaginalis;	0	0	13	0	0	0	0	1	0	0	0	1	0	0	0	0	0	0	6	5	11	0	0	0	0	0	8	21	0	0	0	0	0	2	0	1	0	4	5	0	0	0	0	3	2	14	5	1
19715b1593c19aa6d35a4d1e3cd09374	Bacteria;Firmicutes;Clostridia;Lachnospirales;Lachnospiraceae;Lachnospiraceae_UCG-004;;	1	1	0	5	0	0	0	0	0	0	1	2	0	2	0	0	2	0	0	1	1	1	1	1	1	4	1	0	0	0	1	3	0	0	3	0	1	2	1	3	1	6	0	0	1	1	1	1
f4c2587bbaa6e03cd0452af030d28bb5	Bacteria;Bacteroidota;Bacteroidia;Bacteroidales;Prevotellaceae;Prevotella;Prevotella_bivia;	0	0	0	0	0	1	3	1	17	27	0	15	0	0	0	0	0	0	0	0	0	0	0	0	0	0	0	0	0	0	0	0	0	0	0	0	0	0	0	0	10	0	0	0	0	0	0	0
78e485ed362e52c2dd1ea76bad6f001c	Bacteria;Firmicutes;Negativicutes;Veillonellales-Selenomonadales;Veillonellaceae;Dialister;;	6	0	0	0	0	1	0	1	4	0	0	9	0	0	0	0	7	0	11	0	0	0	7	0	0	0	0	0	0	0	7	0	1	0	0	0	0	0	1	4	2	0	0	3	0	24	0	0
9db6065dfa5f306778c1a370f3267d73	Bacteria;Bacteroidota;Bacteroidia;Bacteroidales;Bacteroidaceae;Bacteroides;Bacteroides_plebeius;	0	0	0	6	0	0	0	0	0	0	0	0	0	0	0	0	0	0	0	0	0	0	0	0	0	0	0	0	0	0	0	0	0	4	0	0	0	0	0	0	0	0	0	0	0	0	0	99
ad1171e25c458f68ef7a3b40b45dc9e5	Bacteria;Bacteroidota;Bacteroidia;Bacteroidales;Porphyromonadaceae;Porphyromonas;;	0	0	0	20	0	0	0	6	15	0	0	0	0	0	0	0	7	0	45	0	0	3	5	0	0	2	0	0	1	0	0	0	0	0	0	0	0	0	3	0	0	0	0	0	0	0	1	0
1b8dec58597978264025b9eba656ffb5	Bacteria;Bacteroidota;Bacteroidia;Bacteroidales;Bacteroidaceae;Bacteroides;;	2	14	0	4	6	1	0	0	0	3	4	1	3	2	0	0	0	1	0	1	0	0	0	3	0	2	1	0	0	0	0	0	1	1	0	2	7	1	10	1	0	1	2	0	0	2	0	2
00a96fbd0ac34bfd245f9c24f8737f7d	Bacteria;Firmicutes;Clostridia;Lachnospirales;Lachnospiraceae;Blautia;;	1	1	0	0	1	0	1	0	3	0	3	0	9	2	1	1	2	6	0	1	1	2	0	3	1	1	2	1	3	2	2	1	0	7	1	0	2	4	1	1	1	5	6	0	2	1	1	4
8795c5a86013864dc11f24b89e8cdd8c	Bacteria;Bacteroidota;Bacteroidia;Bacteroidales;Rikenellaceae;Alistipes;;	0	7	0	0	0	0	0	0	2	0	0	0	0	7	17	5	6	0	1	0	2	0	1	4	2	0	3	0	1	1	2	1	0	4	0	2	0	0	0	0	2	2	8	0	0	0	3	4
9acb555d3c5dd77e9035a661e7ad1bb6	Bacteria;Firmicutes;Clostridia;Clostridiales;Clostridiaceae;Clostridium_sensu_stricto_1;;	0	1	0	0	0	0	0	0	0	0	0	2	0	3	0	2	0	1	0	3	0	0	0	2	0	1	1	0	0	0	1	1	0	1	2	1	1	7	0	4	0	0	0	0	19	0	0	0
cec5a19c0bc75874dbf4cba133b10815	Bacteria;Bacteroidota;Bacteroidia;Bacteroidales;Prevotellaceae;Prevotella;Prevotella_buccalis;	0	0	0	0	0	0	0	4	0	0	0	0	0	0	0	0	0	0	0	0	0	0	0	0	0	0	22	0	0	0	0	0	0	0	0	0	0	19	11	0	0	0	0	45	0	0	0	0
2e0153baf73c39ef129e2b1f30eec231	Bacteria;Firmicutes;Clostridia;Peptostreptococcales-Tissierellales;Peptostreptococcales-Tissierellales;Peptoniphilus;;	0	0	19	0	0	0	0	0	0	0	10	2	0	0	0	0	0	0	5	9	0	0	0	0	0	0	0	0	0	0	0	2	0	1	2	32	0	7	0	0	0	0	0	0	0	2	0	0
e617358af0b4a2029693b6d525a121d5	Bacteria;Firmicutes;Clostridia;Peptostreptococcales-Tissierellales;Peptostreptococcales-Tissierellales;Parvimonas;;	3	0	0	2	0	23	0	1	1	0	0	4	0	0	0	0	0	1	0	0	0	0	16	0	0	2	0	0	0	0	0	0	6	0	0	0	1	0	0	3	20	0	0	4	0	0	0	0
c53e42b981a64c89c69a5e6032bf49a2	Bacteria;Bacteroidota;Bacteroidia;Bacteroidales;Prevotellaceae;Prevotella;;	2	0	0	0	0	0	0	5	12	0	0	18	0	0	0	0	0	0	0	0	14	0	5	0	0	10	0	0	0	0	7	0	11	0	0	2	0	3	0	4	0	0	0	6	0	0	1	0
d380b9ae91e3875a70ff329e4889cb72	Bacteria;Firmicutes;Clostridia;Lachnospirales;Lachnospiraceae;Anaerostipes;;	0	21	0	0	0	0	0	0	0	0	0	3	0	6	0	0	1	4	0	0	0	0	0	3	5	4	0	0	0	0	1	0	0	0	0	0	10	0	0	0	0	2	3	0	3	0	3	9
e021b1d10d3d00e2ef45a16fce40938e	Bacteria;Firmicutes;Negativicutes;Veillonellales-Selenomonadales;Veillonellaceae;Dialister;;	0	0	0	0	0	4	0	0	0	1	10	1	0	0	0	0	0	0	0	0	0	0	0	0	0	0	6	0	0	0	0	0	17	3	5	0	1	0	2	9	3	0	0	9	0	0	8	0
65990c74559e4adfaa672a884ad7d464	Bacteria;Firmicutes;Clostridia;Lachnospirales;Lachnospiraceae;Coprococcus;;	1	0	1	0	0	2	0	1	3	0	0	1	2	0	4	1	1	5	1	3	0	1	1	0	0	0	2	0	1	0	3	1	1	6	0	0	6	1	7	1	0	12	0	1	2	0	2	0
19da890972569b6859c360e9b4c8751e	Bacteria;Bacteroidota;Bacteroidia;Bacteroidales;Porphyromonadaceae;Porphyromonas;Porphyromonas_somerae;	0	0	0	0	0	14	0	3	0	0	0	3	0	0	0	0	0	0	12	0	0	0	22	0	0	0	0	0	0	0	0	0	0	0	0	1	1	0	4	0	0	0	19	0	0	0	0	0
a6f150307a48d996f282bab7ffe7405f	Bacteria;Campilobacterota;Campylobacteria;Campylobacterales;Campylobacteraceae;Campylobacter;Campylobacter_hominis;	0	0	0	0	0	0	0	0	0	0	0	0	0	0	0	0	0	0	0	0	0	0	0	0	0	0	0	0	0	0	65	0	0	0	0	0	0	0	0	0	0	0	0	0	0	0	0	0
1a36dc35b19b495bfa28fe72eee0610f	Bacteria;Proteobacteria;Alphaproteobacteria;Rhodospirillales;;;;	0	0	0	0	0	0	0	0	0	0	0	0	0	0	0	0	0	0	0	0	0	0	0	0	0	0	0	0	0	98	0	0	0	0	0	0	0	0	0	0	0	0	0	0	0	0	0	0
bd5ef8f372e09bcf6ec35825be4f053c	Bacteria;Firmicutes;Clostridia;Lachnospirales;Lachnospiraceae;Coprococcus;;	1	0	1	4	0	1	0	1	1	0	5	1	2	7	1	0	2	0	0	1	1	0	0	2	0	0	1	1	3	1	3	5	1	3	1	2	2	2	1	3	2	2	3	0	1	2	1	1
601101d33cdf43a40bd674a50711af52	Bacteria;Firmicutes;Clostridia;Lachnospirales;Lachnospiraceae;Roseburia;;	0	0	0	1	0	0	0	0	0	0	2	2	0	0	1	0	5	3	0	0	0	0	0	2	0	14	0	0	0	0	1	1	0	0	0	2	0	8	0	6	0	16	0	0	22	1	0	0
119eea33cb9f505d6a20297d132e792a	Bacteria;Firmicutes;Clostridia;Lachnospirales;Lachnospiraceae;;;	1	0	0	2	3	1	0	0	2	1	1	3	0	2	2	4	1	1	0	1	2	2	0	1	3	1	2	4	3	0	2	3	0	0	0	1	0	1	2	0	1	4	3	1	0	0	0	3
9639ca37e5214345658dd3d1087b4404	Bacteria;Bacteroidota;Bacteroidia;Bacteroidales;Porphyromonadaceae;Porphyromonas;Porphyromonas_bennonis;	0	0	0	17	0	0	39	19	0	0	0	0	0	0	0	0	0	0	0	3	0	0	5	0	0	1	0	0	0	0	0	0	0	0	0	0	0	0	1	0	0	0	2	7	0	0	0	0
5fbc483f79cd97d3a7253931f37c33e8	Bacteria;Firmicutes;Clostridia;Oscillospirales;Oscillospiraceae;Flavonifractor;;	0	10	0	1	3	0	1	0	1	11	0	0	0	6	1	2	0	1	0	0	1	3	3	1	1	0	1	0	1	1	0	5	0	5	1	0	1	0	1	3	0	1	5	0	0	0	1	4
528ab10d1f4195ae040d8149f1be1af4	Bacteria;Firmicutes;Clostridia;Peptostreptococcales-Tissierellales;Peptostreptococcales-Tissierellales;Anaerococcus;;	4	0	10	9	0	0	0	0	19	0	12	0	0	0	0	0	0	0	0	0	0	0	1	0	0	0	0	2	0	0	0	0	8	0	0	0	0	0	3	3	0	0	0	1	0	7	0	1
8001826dafd338cf078dd28c2eae05ed	Bacteria;Bacteroidota;Bacteroidia;Bacteroidales;Bacteroidaceae;Bacteroides;Bacteroides_vulgatus;	0	0	0	0	0	0	0	0	0	0	0	4	0	0	0	9	0	0	2	0	0	0	0	0	10	0	0	0	0	0	2	0	0	0	0	0	0	0	0	0	0	0	0	0	0	3	0	0
df37b62e507e32409df4885c1ad2ce14	Bacteria;Bacteroidota;Bacteroidia;Bacteroidales;Bacteroidaceae;Bacteroides;Bacteroides_coprocola;	0	0	1	0	0	0	0	2	3	0	0	0	0	0	0	0	0	0	0	0	0	0	0	0	0	0	28	0	35	0	0	0	0	0	0	0	0	0	0	0	23	0	0	0	0	0	0	0
2c0c62ea09b2efe01bacdcbcf558d2b8	Bacteria;Firmicutes;Clostridia;Lachnospirales;Lachnospiraceae;Lachnoclostridium;;	0	7	1	1	2	0	0	0	1	2	0	0	0	1	0	12	0	0	0	0	2	18	0	0	2	0	1	0	0	0	1	1	0	0	0	0	1	0	2	0	0	1	0	0	1	0	0	5
68d79c3035521e82b504b081a197d2ed	Bacteria;Firmicutes;Clostridia;Oscillospirales;Oscillospiraceae;UCG-002;;	0	3	0	1	0	8	0	1	1	0	1	0	3	4	3	0	4	0	2	0	0	1	1	10	0	0	1	2	5	0	5	0	5	2	0	0	1	1	0	0	3	0	1	1	1	0	0	4
4bd01f90398375480101204bbcdd2ceb	Bacteria;Firmicutes;Clostridia;Oscillospirales;Oscillospiraceae;UCG-005;;	0	0	1	0	0	1	0	0	3	0	0	0	8	0	14	0	0	3	0	4	0	1	1	4	3	0	1	1	1	3	8	0	0	4	0	0	0	0	1	1	0	0	1	1	3	0	4	0
d80ecd40c3ec6b9051c0011e0d666990	Bacteria;Actinobacteriota;Coriobacteriia;Coriobacteriales;Atopobiaceae;Atopobium;;	9	0	0	0	0	6	0	2	1	11	0	6	2	0	0	0	0	0	0	0	0	0	2	0	0	4	0	0	0	0	0	0	0	0	2	0	0	0	0	1	1	0	0	1	0	0	0	0
aac0099991c8518a5268b1a19a84550b	Bacteria;Firmicutes;Clostridia;Lachnospirales;Lachnospiraceae;[Eubacterium]_hallii_group;;	1	7	1	0	1	0	0	0	1	0	1	0	0	4	4	0	2	1	0	0	2	1	0	3	2	0	0	0	3	1	2	2	0	0	1	4	1	2	0	3	1	2	2	1	3	1	1	7
f4cc6e4932f507b33d1335d801f54563	Bacteria;Firmicutes;Clostridia;Lachnospirales;Lachnospiraceae;Dorea;;	1	0	1	0	1	0	0	0	2	2	1	1	2	1	2	1	1	2	0	1	0	2	0	0	2	1	1	0	4	3	1	1	1	2	1	0	4	1	4	2	0	8	1	0	1	0	1	3
6b2ddef408d50cd0e2dcf59cb7c65dac	Bacteria;Proteobacteria;Alphaproteobacteria;Rhodospirillales;;;;	0	0	0	0	0	0	0	0	0	0	0	0	0	0	10	0	54	0	0	0	0	0	0	0	0	0	0	0	0	0	0	0	0	0	0	0	0	0	0	0	0	0	19	0	0	0	0	0
36d9ad396b85196c9b4cf68b81789585	Bacteria;Firmicutes;Clostridia;Lachnospirales;Lachnospiraceae;Lachnospira;;	1	0	0	0	0	0	0	0	0	0	0	1	1	7	0	0	3	1	1	0	0	0	0	2	1	2	5	0	1	0	1	1	0	0	4	1	0	4	0	2	3	21	0	0	0	0	2	0
782a79a0725adc6ac22fc1fd15933a12	Bacteria;Firmicutes;Bacilli;Erysipelotrichales;Erysipelotrichaceae;Holdemanella;;	0	0	0	0	0	0	0	0	9	0	0	0	0	0	0	3	0	0	0	6	0	0	0	0	0	0	4	0	0	0	16	0	0	0	0	0	29	0	0	0	0	0	0	0	0	0	0	0
f5d8a80d3113182796c3d7061e260d73	Bacteria;Firmicutes;Clostridia;Peptostreptococcales-Tissierellales;Peptostreptococcales-Tissierellales;Gallicola;;	11	0	4	0	0	0	2	2	0	1	1	1	0	0	0	0	0	0	2	4	3	0	2	0	0	0	5	1	1	0	0	0	1	0	0	22	0	5	0	3	0	0	0	1	0	5	0	0
9e1f282914b07cd79711ce21e7cf4aff	Bacteria;Firmicutes;Clostridia;Lachnospirales;Lachnospiraceae;[Eubacterium]_eligens_group;;	1	3	0	0	0	0	0	0	1	0	0	1	0	6	0	0	1	6	1	1	1	0	0	3	3	1	0	0	1	1	1	1	0	0	2	0	0	2	0	0	3	1	1	0	11	0	2	0
d9eea834805833ac21a86fdabedd8556	Bacteria;Firmicutes;Clostridia;Oscillospirales;Ruminococcaceae;Ruminococcus;;	1	0	0	3	1	1	0	0	0	0	1	0	0	5	0	0	2	12	4	0	1	0	0	0	1	0	9	0	0	1	0	8	0	5	1	2	0	0	0	6	0	1	0	0	4	1	0	2
09ecf5a6ae593fbc03199102562aeb4b	Bacteria;Actinobacteriota;Actinobacteria;Actinomycetales;Actinomycetaceae;Actinomyces;;	3	0	0	1	2	1	0	0	0	1	1	3	0	0	1	0	1	0	0	19	2	0	9	0	0	0	0	0	0	0	1	0	0	0	2	0	0	0	1	1	4	0	0	3	0	3	1	0
b0074af6b9640c09199843a3114c6a6c	Bacteria;Bacteroidota;Bacteroidia;Bacteroidales;Porphyromonadaceae;Porphyromonas;Porphyromonas_bennonis;	14	0	0	15	0	0	6	1	0	0	0	0	8	0	0	0	2	0	0	0	7	0	0	0	0	0	0	0	0	0	0	5	0	2	0	0	0	0	0	0	0	0	0	0	0	0	0	0
0243b68c76049aa1b8c51a20333da950	Bacteria;Firmicutes;Clostridia;Lachnospirales;Lachnospiraceae;Lachnospiraceae_ND3007_group;;	1	0	0	1	1	0	0	0	1	0	0	0	3	6	2	0	1	3	0	0	0	1	0	3	2	2	2	0	2	1	1	2	0	1	0	2	1	4	0	2	1	4	1	0	5	1	2	0
824b9c5e131ccef5ab3286cfde31640c	Bacteria;Bacteroidota;Bacteroidia;Bacteroidales;Bacteroidaceae;Bacteroides;;	0	12	0	0	2	0	0	0	0	6	0	0	0	0	8	2	0	3	1	0	0	18	0	11	2	0	0	0	0	0	0	0	0	1	0	0	0	0	0	1	0	0	1	0	0	1	1	0
fc00ed40b15cd5fa384b672502a3adc3	Bacteria;Firmicutes;Clostridia;Lachnospirales;Lachnospiraceae;Agathobacter;Eubacterium_ramulus;	1	0	1	1	0	0	0	0	1	0	4	0	0	2	2	1	3	2	0	0	3	3	0	1	2	2	0	0	7	0	1	0	0	2	0	2	1	1	0	0	1	1	2	0	0	2	0	4
14d0d57ff9ee90927a8c2ea4bc946ba0	Bacteria;Firmicutes;Clostridia;Peptostreptococcales-Tissierellales;Peptostreptococcales-Tissierellales;Fenollaria;;	0	0	0	0	0	0	0	0	0	0	0	0	0	0	0	0	0	0	0	0	0	0	0	0	0	0	69	0	0	0	0	0	3	0	0	0	2	0	0	0	0	0	0	0	0	0	0	0
4e2e6735331ad01a30c94d2f4c285dc2	Bacteria;Firmicutes;Clostridia;Lachnospirales;Lachnospiraceae;CAG-56;;	0	0	0	0	2	0	0	0	0	0	4	2	5	1	2	1	0	8	1	0	0	1	0	2	1	0	2	0	0	0	0	0	0	2	2	0	0	1	6	1	1	13	0	1	1	2	2	1
5e0cc78647a8a34fc3bb336b6bdf20c0	Bacteria;Firmicutes;Negativicutes;Veillonellales-Selenomonadales;Veillonellaceae;Dialister;;	0	0	0	0	0	22	0	0	0	0	0	0	0	0	0	0	0	0	0	0	0	0	0	0	0	0	0	0	0	0	0	0	0	0	0	2	0	0	0	0	3	0	0	35	0	0	0	0
6e6bf831e6f7e98cffe6824ba27a738e	Bacteria;Firmicutes;Bacilli;Lactobacillales;Streptococcaceae;Streptococcus;;	0	0	0	0	0	0	0	0	0	0	1	0	0	0	0	0	0	0	0	0	9	0	0	0	5	0	0	0	12	0	0	0	0	0	0	0	0	0	34	0	11	0	0	0	0	0	2	0
8dda459cc6a36c5cafef39150f5bff56	Bacteria;Fusobacteriota;Fusobacteriia;Fusobacteriales;Fusobacteriaceae;Fusobacterium;;	0	0	0	3	0	2	0	5	4	16	0	1	0	0	2	0	0	0	0	0	0	0	0	0	0	4	0	0	1	0	0	0	6	0	0	0	1	0	4	0	20	0	0	0	0	0	0	0
5edd946e0a26ae1c85ed8c498c328387	Bacteria;Firmicutes;Clostridia;Oscillospirales;Ruminococcaceae;Faecalibacterium;;	0	0	0	4	0	0	0	0	0	0	3	0	0	0	5	16	0	0	0	0	0	0	1	0	0	6	0	0	0	1	0	2	0	0	0	0	0	0	16	0	0	2	0	0	12	0	0	0
e708751e62639cc0951c413f92ea7620	Bacteria;Fusobacteriota;Fusobacteriia;Fusobacteriales;Fusobacteriaceae;Fusobacterium;;	0	0	0	0	0	0	0	0	0	0	0	0	0	0	0	1	0	0	0	0	0	1	0	0	0	0	0	0	0	0	5	0	0	0	0	0	0	0	0	0	0	0	0	62	1	0	0	1
948a960b3f069d6eaabc5f61d6e74516	Bacteria;Bacteroidota;Bacteroidia;Bacteroidales;Barnesiellaceae;Barnesiella;;	0	0	0	2	0	0	0	1	2	0	0	0	0	0	35	0	0	0	0	0	0	0	0	0	0	0	4	0	0	0	12	0	0	0	0	3	0	0	0	0	0	0	0	0	0	0	5	7
a8e53bd66879cd51ecb4e7daf552accb	Bacteria;Actinobacteriota;Actinobacteria;Bifidobacteriales;Bifidobacteriaceae;Gardnerella;;	0	0	0	0	0	0	0	0	0	70	0	0	0	0	0	0	0	0	0	0	0	0	0	0	0	0	0	0	0	0	0	0	0	0	0	0	0	0	0	0	0	0	0	0	0	0	0	0
df14354ec277348c54d0c9dd49eb4da0	Bacteria;Firmicutes;Clostridia;Oscillospirales;Ruminococcaceae;[Eubacterium]_siraeum_group;[Eubacterium]_siraeum;	0	0	1	0	0	0	0	0	1	0	0	0	0	0	0	0	0	0	0	0	0	0	0	1	0	0	0	0	2	0	4	0	0	0	0	0	0	0	0	0	6	0	1	0	0	1	15	2
c532c2c02cdb1cec71b6500c5d6c2edf	Bacteria;Bacteroidota;Bacteroidia;Bacteroidales;Porphyromonadaceae;Porphyromonas;Porphyromonas_asaccharolytica;	10	0	3	13	0	0	0	0	0	0	1	0	0	0	0	0	0	0	0	0	0	0	0	0	0	0	27	0	0	0	1	0	2	2	0	0	0	0	4	0	0	0	0	3	0	0	0	0
fd2eb1fe2266eed160a855f715f7c77e	Bacteria;Firmicutes;Bacilli;Lactobacillales;Streptococcaceae;Streptococcus;Streptococcus_anginosus;	12	0	0	0	3	0	1	0	2	28	0	0	0	0	0	0	1	1	0	0	0	0	2	0	0	3	0	0	0	0	0	0	0	0	0	0	0	0	1	1	4	0	0	0	0	3	0	0
07b148ebe6cc2c05b1faa8d187c51114	Bacteria;Verrucomicrobiota;Verrucomicrobiae;Verrucomicrobiales;Akkermansiaceae;Akkermansia;;	0	0	0	0	0	0	0	0	0	0	0	0	0	0	13	0	0	0	0	0	0	0	0	0	0	0	0	0	5	0	0	0	0	0	0	0	0	0	48	0	0	0	0	0	0	0	0	0
a53b030ab802586ef4014da52ab48507	Bacteria;Firmicutes;Bacilli;Lactobacillales;Streptococcaceae;Streptococcus;Streptococcus_dysgalactiae;	0	0	0	0	0	0	0	0	0	0	0	0	0	0	0	0	0	0	0	0	0	0	0	0	0	0	0	0	0	0	0	0	0	0	0	0	0	0	0	0	0	0	0	0	0	0	0	0
ca647fe90e501808421954e5fbf9faa6	Bacteria;Firmicutes;Clostridia;Peptostreptococcales-Tissierellales;Peptostreptococcaceae;Peptostreptococcus;;	1	0	0	0	0	4	0	0	0	0	0	0	0	0	0	0	1	0	0	0	0	0	0	0	0	0	0	0	0	0	0	0	0	0	0	0	0	0	0	0	5	0	0	3	0	0	0	0
8343cf4c26bb977e05e4d9c5125441ef	Bacteria;Bacteroidota;Bacteroidia;Bacteroidales;Tannerellaceae;Parabacteroides;Parabacteroides_distasonis;	1	0	0	0	0	0	0	0	7	0	0	0	0	0	13	0	0	0	0	0	0	0	1	0	0	0	1	0	21	0	0	5	0	3	0	0	4	0	0	0	0	0	0	5	0	0	0	2
5d08d1eb4b8a0672652dd0fc0af2dcf0	Bacteria;Firmicutes;Clostridia;Oscillospirales;Oscillospiraceae;UCG-003;;	0	0	1	0	0	2	0	1	0	0	1	1	5	1	4	1	0	4	0	1	0	2	1	2	4	3	2	0	0	1	0	0	0	1	0	0	0	1	2	0	0	1	0	0	1	2	2	4
02db09efa7c46a21be5fadc51cb17dd8	Bacteria;Firmicutes;Clostridia;Clostridia_UCG-014;Clostridia_UCG-014;Clostridia_UCG-014;;	0	0	9	0	0	0	0	0	0	0	0	0	0	0	41	0	0	0	0	0	0	0	0	0	0	0	0	0	0	0	0	0	0	0	0	0	0	0	0	0	0	0	0	0	0	0	9	0
0b4aeb45916a24fd10e3655fe6481966	Bacteria;Firmicutes;Clostridia;Christensenellales;Christensenellaceae;Christensenellaceae_R-7_group;;	0	0	5	0	0	0	0	0	0	0	0	0	0	0	44	0	0	0	0	3	0	0	0	0	0	0	0	0	1	0	0	0	0	0	0	0	0	0	1	0	0	0	0	4	0	0	0	0
5f25904e073fe5c114cadfde74349518	Bacteria;Firmicutes;Clostridia;Lachnospirales;Lachnospiraceae;Lachnospiraceae_UCG-004;;	1	0	0	0	0	0	0	0	1	0	1	2	2	0	5	0	2	4	1	0	1	1	0	1	0	0	0	0	0	0	1	1	0	0	0	0	0	1	1	0	0	5	0	0	4	1	1	0
a663a01aeb4dbb88bbe0a9840e8f64dc	Bacteria;Firmicutes;Bacilli;Erysipelotrichales;Erysipelatoclostridiaceae;Erysipelatoclostridium;;	0	8	0	0	0	0	0	0	0	2	0	0	0	0	0	0	0	0	0	0	0	0	0	0	0	0	0	3	0	25	0	0	0	1	2	0	11	0	0	0	0	0	0	3	0	0	0	0
ee72ee97db064e5d745356f479b9e576	Bacteria;Firmicutes;Clostridia;Oscillospirales;Ruminococcaceae;CAG-352;;	0	0	0	1	0	1	0	0	0	0	0	0	41	0	0	0	0	0	0	1	0	7	0	0	0	0	0	0	0	0	0	0	0	0	0	0	0	0	0	0	0	0	0	0	0	2	0	0
9ea77e95fbfd1a99c9c28db3b03a01a8	Bacteria;Bacteroidota;Bacteroidia;Bacteroidales;Barnesiellaceae;Barnesiella;;	0	0	0	0	0	0	2	0	3	0	0	0	4	3	0	0	8	12	0	0	0	6	0	0	10	0	0	1	2	0	0	7	0	0	0	0	2	0	0	0	0	0	0	0	0	0	0	0
b621d4b3cca1ec89ceca12efca8a94fb	Bacteria;Firmicutes;Clostridia;Christensenellales;Christensenellaceae;Christensenellaceae_R-7_group;;	0	0	0	1	0	0	0	1	1	0	2	0	6	0	3	1	2	4	1	0	1	1	0	2	3	0	2	0	0	3	0	3	0	2	0	0	0	0	3	1	1	1	4	1	2	0	2	3
ca94cbcccd3ab51b3784a6aed45a4a04	Bacteria;Firmicutes;Clostridia;Oscillospirales;Ruminococcaceae;Ruminococcus;Clostridiaceae_bacterium;	0	0	0	0	0	0	0	0	0	0	0	0	0	0	0	0	9	8	0	0	0	0	0	0	0	12	0	0	0	7	0	0	0	0	0	0	0	0	0	0	0	0	0	0	0	0	24	0
7af6fc12809fdafab918881f836460f8	Bacteria;Firmicutes;Clostridia;Lachnospirales;Lachnospiraceae;Tyzzerella;;	0	14	0	0	0	0	2	0	0	0	0	0	0	0	0	0	0	2	0	0	0	0	2	0	0	1	0	0	0	0	0	2	0	0	0	1	0	0	0	0	3	0	0	7	0	0	0	0
cf540862b011b178f7f5616cd15d3267	Bacteria;Firmicutes;Clostridia;Clostridia_UCG-014;Clostridia_UCG-014;Clostridia_UCG-014;;	0	0	0	0	0	0	0	0	0	0	0	0	0	0	0	0	0	0	0	0	0	0	0	0	0	0	0	0	0	0	38	0	0	0	0	0	0	0	0	0	0	0	0	0	0	0	0	0
26736c7ee02864e6bbab37424d69a4ed	Bacteria;Firmicutes;Clostridia;Christensenellales;Christensenellaceae;Christensenellaceae_R-7_group;;	0	0	8	0	0	0	0	0	1	0	0	0	0	0	14	0	0	0	0	3	0	0	1	1	0	0	1	0	5	3	6	0	0	0	0	0	0	0	5	0	0	0	0	2	0	0	2	0
b4d07c2a22af0c99c73cf9722200d878	Bacteria;Firmicutes;Clostridia;Lachnospirales;Lachnospiraceae;Lachnospiraceae_NK4A136_group;;	0	0	0	0	0	0	0	0	1	0	0	0	0	1	3	0	1	7	0	4	0	2	0	1	0	0	1	0	0	4	0	0	0	0	0	0	0	1	1	0	0	0	1	0	1	1	2	2
43a39fa4815bda79d6470002c8172dcb	Bacteria;Bacteroidota;Bacteroidia;Bacteroidales;Barnesiellaceae;Barnesiella;;	0	16	0	0	0	0	0	0	0	0	2	0	0	0	0	0	0	0	2	0	0	0	0	0	0	0	0	0	0	0	0	0	0	0	0	0	0	1	0	0	6	2	0	0	0	0	0	0
f479c23321346918723839e33a3544f4	Bacteria;Firmicutes;Clostridia;Oscillospirales;Ruminococcaceae;UBA1819;;	0	2	0	0	0	0	1	0	2	2	0	0	0	0	1	0	0	0	0	0	0	0	6	0	1	0	0	0	1	20	1	0	0	12	0	0	0	0	0	0	0	0	3	0	0	0	1	3
656fc22d077cc5d6ef83285bcd081cbe	Bacteria;Proteobacteria;Alphaproteobacteria;Rhodospirillales;;;;	0	0	0	0	0	0	0	0	0	0	0	0	0	0	0	0	0	0	0	0	0	0	0	0	0	0	0	0	2	0	0	0	0	0	0	0	0	0	0	0	0	0	0	0	0	0	1	0
c0044f57ec04cd70905d690c5b7bd147	Bacteria;Firmicutes;Clostridia;Lachnospirales;Lachnospiraceae;Coprococcus;Lachnospiraceae_bacterium;	0	0	0	0	0	0	0	1	0	0	0	0	0	0	0	0	0	14	0	0	1	0	0	3	0	0	0	0	0	0	8	0	0	0	0	0	0	1	0	3	0	0	0	0	13	0	0	0
ca9c66d47347c03d0343d6fe03ed8636	Bacteria;Proteobacteria;Gammaproteobacteria;Pasteurellales;Pasteurellaceae;Haemophilus;;	0	0	0	0	0	0	0	0	0	0	0	0	0	0	0	0	0	0	1	0	0	0	6	0	0	0	0	3	0	0	0	0	0	0	0	0	0	0	0	0	0	0	0	0	0	0	0	0
209b0f9c375da503e050c43a24e70855	Bacteria;Firmicutes;Negativicutes;Veillonellales-Selenomonadales;Veillonellaceae;Negativicoccus;;	1	0	0	3	0	0	4	0	1	0	3	3	3	0	0	0	0	0	5	1	0	0	0	0	0	1	0	2	0	0	0	2	0	0	1	4	0	1	0	2	0	0	0	2	0	0	0	0
d622c6bc1d5e3a4f0403d7d208981372	Bacteria;Firmicutes;Clostridia;Lachnospirales;Lachnospiraceae;Lachnospiraceae_NK4A136_group;;	1	0	0	1	0	0	0	0	0	0	0	0	11	1	1	0	3	2	1	0	0	0	0	4	4	1	2	0	1	1	2	1	0	0	0	0	0	0	0	1	0	3	1	0	0	1	0	3
61535a40adb8221483821e3984d0b1ac	Bacteria;Firmicutes;Clostridia;Lachnospirales;Lachnospiraceae;[Ruminococcus]_gauvreauii_group;;	0	0	1	1	0	0	0	0	1	0	1	2	0	3	0	0	1	2	0	0	1	0	0	2	0	2	0	0	6	0	3	2	0	1	0	0	1	3	0	1	0	3	0	0	0	0	1	0
533b6c05a74b2c25a94f884d6fe42f9d	Bacteria;Firmicutes;Bacilli;Erysipelotrichales;Erysipelatoclostridiaceae;Catenibacterium;;	0	0	0	9	0	0	0	0	0	0	0	0	0	0	21	0	0	0	0	8	0	0	0	0	0	0	0	0	0	0	0	0	0	0	0	0	0	0	3	0	10	0	0	0	0	0	0	1
d37c35f73fc21285f14723633ad2fbcd	Bacteria;Proteobacteria;Gammaproteobacteria;Burkholderiales;Sutterellaceae;Sutterella;;	1	0	0	0	21	1	0	2	0	3	0	1	0	0	1	0	3	0	0	0	0	0	0	0	0	5	0	0	0	0	0	0	2	0	0	0	0	0	0	2	1	0	0	0	0	0	0	0
4245fe74d6dc62e222f933d3dc8502f5	Bacteria;Firmicutes;Clostridia;Peptostreptococcales-Tissierellales;Peptostreptococcales-Tissierellales;Anaerococcus;;	0	0	0	0	7	0	0	0	1	1	5	2	0	0	0	0	0	0	1	1	0	0	0	1	0	2	0	0	0	0	0	1	5	0	2	7	0	2	0	0	0	0	0	1	0	0	2	0
6addbdcf8cdad8201770ae689f90e870	Bacteria;Bacteroidota;Bacteroidia;Bacteroidales;Porphyromonadaceae;Porphyromonas;Porphyromonas_uenonis;	0	0	0	0	0	5	0	0	1	0	0	0	0	0	0	0	5	0	0	0	0	2	0	0	8	1	0	0	2	0	0	0	1	0	0	0	0	9	0	0	0	0	0	0	0	0	0	0
9a76c2c2904fcae623e236b6818a712e	Bacteria;Bacteroidota;Bacteroidia;Bacteroidales;Tannerellaceae;Parabacteroides;Parabacteroides_distasonis;	0	28	0	2	1	0	0	0	0	0	0	0	0	0	0	0	2	0	0	0	0	0	0	0	0	0	0	0	0	0	0	0	0	0	0	0	0	0	0	3	0	6	2	1	0	0	4	0
fcffedae608fe4871be42936a1cb523a	Bacteria;Firmicutes;Clostridia;Lachnospirales;Lachnospiraceae;[Ruminococcus]_torques_group;Ruminococcus_lactaris;	2	0	0	0	1	0	0	0	0	0	0	0	0	0	6	1	2	0	0	1	0	1	0	2	8	0	1	0	0	0	3	0	0	0	0	0	3	5	0	1	0	0	0	0	0	0	4	2
1b92901eaf73176b86069084ac8c13e3	Bacteria;Firmicutes;Clostridia;Lachnospirales;Lachnospiraceae;Lachnospiraceae_UCG-010;;	0	0	3	0	0	0	0	0	1	0	2	0	0	1	8	0	3	2	0	0	0	3	0	0	1	0	0	0	1	0	1	0	1	0	1	0	0	0	3	0	1	3	3	1	1	0	2	0
fbd67349783ebeacc69814257b694d56	Bacteria;Bacteroidota;Bacteroidia;Bacteroidales;Bacteroidaceae;Bacteroides;Bacteroides_ovatus;	0	8	1	0	9	0	0	0	0	1	0	0	16	2	1	2	0	0	0	0	0	0	0	0	0	0	0	0	1	0	0	0	0	0	0	0	2	0	0	1	0	0	1	0	0	0	1	0
a18c0c17fce3d52dc60506e8730bc996	Bacteria;Firmicutes;Clostridia;Oscillospirales;Butyricicoccaceae;Butyricicoccus;;	1	0	0	1	1	1	0	0	1	0	1	0	0	0	1	1	0	1	0	1	1	0	1	1	1	1	0	0	1	0	1	1	0	0	4	0	5	0	0	0	1	3	2	0	0	0	1	0
078e0fd51a7d5e5b908328591895ba58	Bacteria;Proteobacteria;Alphaproteobacteria;Rhodospirillales;;;;	0	0	0	0	0	0	0	0	0	0	0	0	0	0	13	0	0	0	0	0	0	30	0	0	0	0	0	0	0	0	0	0	0	0	0	0	0	0	0	0	0	0	0	0	0	0	3	0
13c1b2a8c491cf3fba2fa50e45717450	Bacteria;Firmicutes;Clostridia;Peptostreptococcales-Tissierellales;Peptostreptococcales-Tissierellales;Anaerococcus;;	1	0	0	0	0	3	0	9	6	0	0	0	0	0	0	0	0	0	0	0	0	1	0	0	0	0	0	0	2	0	0	0	0	0	0	0	0	0	1	1	0	0	0	0	0	0	0	0
149465e40c1bdbc6230588a58a4d6eb0	Bacteria;Firmicutes;Clostridia;Oscillospirales;Ruminococcaceae;Incertae_Sedis;;	0	1	0	0	1	0	4	0	1	1	0	0	4	1	1	0	0	0	0	1	1	0	1	0	0	0	0	0	0	3	1	0	0	0	6	0	3	0	1	0	4	5	1	0	0	1	0	0
87c18e8ee3789954404f2c1a35079a09	Bacteria;Firmicutes;Clostridia;Lachnospirales;Lachnospiraceae;[Eubacterium]_hallii_group;;	0	6	0	2	0	1	0	0	0	0	0	0	2	2	2	1	0	2	1	1	0	1	0	0	3	0	0	0	3	1	1	2	0	1	0	1	1	0	0	0	1	0	2	0	0	0	0	5
8523b98a8304aef5a4b0a9e36c453bf5	Bacteria;Firmicutes;Clostridia;Peptostreptococcales-Tissierellales;Peptostreptococcales-Tissierellales;Peptoniphilus;;	0	0	4	0	1	0	4	4	0	0	2	5	0	0	0	0	0	0	0	1	2	0	0	0	0	0	0	4	0	1	1	0	0	0	0	4	0	2	0	0	0	0	0	1	0	2	0	0
a85414d00d7f63d6e200967b1ba7d397	Bacteria;Firmicutes;Clostridia;Lachnospirales;Lachnospiraceae;[Ruminococcus]_torques_group;;	0	0	0	0	0	0	0	0	1	0	2	2	12	0	0	0	2	4	0	0	0	0	0	2	0	1	5	0	0	0	0	0	0	0	0	0	0	2	0	3	1	1	0	1	1	1	0	0
e335f74033bc634af43ee6baa84fa247	Bacteria;Firmicutes;Clostridia;Peptostreptococcales-Tissierellales;Peptostreptococcaceae;Romboutsia;;	0	1	1	0	0	0	0	0	0	0	0	1	0	2	0	0	1	0	1	1	0	0	0	1	1	0	2	0	3	1	1	1	0	1	0	2	0	0	0	2	1	2	3	1	11	0	1	0
11c6abaafa7ba53a4d1a06ea9f7db98a	Bacteria;Firmicutes;Bacilli;Lactobacillales;Streptococcaceae;Streptococcus;Streptococcus_pyogenes;	0	0	0	0	0	0	0	0	0	0	0	0	0	0	0	0	0	0	0	0	0	0	0	0	0	0	0	0	0	0	0	0	0	0	0	0	0	0	0	0	0	0	0	0	0	0	0	0
40874d61006874f7c87d904707d320d9	Bacteria;Firmicutes;Clostridia;Clostridiales;Clostridiaceae;Clostridium_sensu_stricto_1;;	0	0	1	0	0	0	0	0	0	0	0	2	2	8	0	0	0	1	1	3	0	0	0	2	1	2	0	0	0	1	1	1	0	0	0	1	0	0	0	2	0	0	1	0	11	0	0	0
8f4dea09ecd34aac65b4fdf5d1c37ff1	Bacteria;Firmicutes;Bacilli;Erysipelotrichales;Erysipelatoclostridiaceae;Erysipelatoclostridium;;	0	2	0	0	0	0	0	0	0	0	0	0	0	0	7	0	1	2	0	0	0	12	0	1	0	1	0	0	0	0	1	0	0	1	0	0	2	1	1	0	0	1	1	0	0	0	0	5
08a0cf376add32f3f4b57ec1e82a7a27	Bacteria;Firmicutes;Negativicutes;Veillonellales-Selenomonadales;Selenomonadaceae;Megamonas;;	0	0	0	0	0	0	0	0	4	23	0	0	0	0	0	0	0	0	0	0	0	0	0	0	0	0	0	0	0	0	0	0	1	0	0	0	9	0	0	6	0	0	0	0	0	0	0	0
a1b31da3a50890aadc04fca003e3e007	Bacteria;Firmicutes;Bacilli;Lactobacillales;Streptococcaceae;Streptococcus;Streptococcus_anginosus;	0	0	0	0	0	5	0	0	0	0	0	0	0	1	0	0	0	0	0	0	0	0	0	1	0	0	0	0	0	0	0	0	2	0	3	0	0	0	0	0	15	0	0	16	0	0	0	0
412b0b2c43975195a230e493a7a2b763	Bacteria;Bacteroidota;Bacteroidia;Bacteroidales;Barnesiellaceae;Barnesiella;;	0	0	0	0	0	0	0	0	0	1	0	0	0	0	0	0	0	0	0	0	3	0	0	0	0	0	0	0	0	0	0	0	0	0	0	0	0	0	0	0	0	0	0	0	0	2	0	0
625305f2606f4b51ae832a2a1ec34c06	Bacteria;Firmicutes;Clostridia;Peptostreptococcales-Tissierellales;Peptostreptococcales-Tissierellales;Peptoniphilus;Peptoniphilus_obesi;	1	0	2	0	0	0	1	2	1	0	1	2	2	0	0	0	0	0	3	2	0	0	1	0	0	1	1	1	0	0	0	1	1	0	0	11	0	3	0	1	0	0	0	1	0	0	1	0
6ec1023583647a401269990c4e8ad716	Bacteria;Firmicutes;Clostridia;Lachnospirales;Lachnospiraceae;Lachnospira;;	1	0	0	0	0	0	0	0	0	0	0	0	0	1	0	0	0	0	0	0	0	0	0	2	0	1	2	0	0	0	0	1	0	0	0	0	0	3	0	1	1	0	0	0	3	0	0	0
f42309a74e8f72143785a7207584b6f7	Bacteria;Firmicutes;Clostridia;Peptostreptococcales-Tissierellales;Peptostreptococcales-Tissierellales;Anaerococcus;;	0	0	0	3	0	0	5	1	0	0	1	0	4	0	0	0	0	0	0	1	0	0	0	0	0	0	1	3	0	0	0	0	0	0	0	1	0	0	0	0	0	0	0	2	0	0	1	0
f8bcef2b701bb3b9bdf3187f149c62fb	Bacteria;Bacteroidota;Bacteroidia;Bacteroidales;Bacteroidaceae;Bacteroides;Bacteroides_salyersiae;	0	0	0	0	0	0	0	0	0	0	0	0	6	0	0	0	0	12	0	0	0	13	0	0	0	0	0	0	0	0	0	0	0	0	0	0	8	0	0	0	0	0	0	0	0	0	0	0
36fd6eb75e24fe3e4e6d664b393e88a4	Bacteria;Firmicutes;Negativicutes;Veillonellales-Selenomonadales;Veillonellaceae;Negativicoccus;;	2	0	0	0	0	10	0	8	0	1	0	0	0	0	0	0	0	0	0	0	0	1	1	0	0	0	8	0	0	0	1	0	0	1	0	0	0	0	1	0	0	0	0	0	0	0	0	0
51d4f17b8dda9f7d972bf3dd0ecc4e59	Bacteria;Bacteroidota;Bacteroidia;Bacteroidales;Rikenellaceae;Alistipes;Alistipes_obesi;	1	0	0	0	0	0	0	0	0	0	0	0	0	0	2	0	0	0	1	0	0	0	0	3	2	0	1	0	2	2	2	4	0	0	0	0	0	0	0	2	1	0	2	0	1	0	6	0
6bbff26a22040581ff0e24f9b5b40830	Bacteria;Firmicutes;Negativicutes;Acidaminococcales;Acidaminococcaceae;Acidaminococcus;;	0	0	0	0	0	0	0	0	0	0	21	0	0	0	0	0	0	0	0	0	0	0	0	0	6	0	0	2	0	0	0	0	0	0	0	0	0	0	0	0	0	0	0	0	0	0	0	0
8646bffa210e3f061cc57f1b1cf2f751	Bacteria;Firmicutes;Clostridia;Lachnospirales;Lachnospiraceae;Hungatella;;	0	0	0	0	2	0	0	0	0	0	0	0	0	0	0	0	0	0	0	0	0	0	0	0	0	0	0	0	0	11	0	0	0	18	0	0	0	0	0	0	0	0	9	0	0	0	0	0
2c5e87b291147c04e1b8d1c808b1aee0	Bacteria;Actinobacteriota;Actinobacteria;Bifidobacteriales;Bifidobacteriaceae;Bifidobacterium;;	0	0	1	2	0	1	0	0	1	0	2	0	0	7	0	0	1	1	0	0	0	0	0	0	0	0	0	0	0	1	0	1	0	0	0	0	0	0	0	0	0	0	3	0	12	0	0	0
ed0b2c436e0aa37c7501df9927eca476	Bacteria;Proteobacteria;Gammaproteobacteria;Burkholderiales;Sutterellaceae;Sutterella;;	0	0	0	15	0	0	0	0	0	2	3	6	0	0	0	0	0	0	0	1	0	2	0	0	0	0	0	0	0	0	0	0	0	0	0	2	0	0	0	0	0	0	0	0	0	0	0	8
239eda4159d23aa5951554dc8cb732e7	Bacteria;Firmicutes;Bacilli;Lactobacillales;Streptococcaceae;Streptococcus;Streptococcus_dysgalactiae;	0	0	0	0	0	0	0	0	0	0	0	0	0	0	0	0	0	0	0	0	0	0	0	0	0	0	0	0	0	0	0	0	0	0	0	0	0	0	0	0	0	0	0	0	0	0	0	0
a891fb44241e433fa8acf251ef4d328f	Bacteria;Firmicutes;Clostridia;Lachnospirales;Lachnospiraceae;;;	0	1	0	0	0	0	0	0	0	0	1	0	1	2	1	0	0	1	0	0	0	18	0	1	0	1	1	0	0	0	0	0	0	0	0	0	0	2	0	1	0	2	0	0	0	0	0	0
aa9b3a1418d146c262ec63305292065a	Bacteria;Actinobacteriota;Actinobacteria;Corynebacteriales;Corynebacteriaceae;Corynebacterium;;	2	0	0	1	1	0	0	0	2	1	1	0	0	0	0	0	0	0	0	1	0	0	0	0	0	0	0	0	0	0	1	0	0	0	1	4	0	1	0	7	0	0	0	0	0	1	0	0
f3384f1f36a908bd09b3c265bac26f8c	Bacteria;Proteobacteria;Gammaproteobacteria;Pasteurellales;Pasteurellaceae;;;	0	0	0	0	0	0	0	0	0	0	0	2	0	1	0	0	0	0	0	1	0	0	0	0	0	0	0	1	0	0	0	0	0	0	0	0	0	1	5	0	0	0	0	0	0	0	0	0
27a18663c7f9d9f7bd1ddd023670a3d0	Bacteria;Bacteroidota;Bacteroidia;Bacteroidales;Prevotellaceae;Prevotella;;	0	0	0	0	0	0	0	0	0	0	0	0	0	0	0	37	0	0	0	0	0	0	0	0	0	0	0	0	0	0	0	0	0	0	0	0	0	0	0	0	0	0	0	0	0	0	0	0
caea322863a57bb2b14c7317fa120dc4	Bacteria;Firmicutes;Clostridia;Lachnospirales;Lachnospiraceae;Lachnospiraceae_NK4A136_group;;	0	0	0	0	0	1	0	0	1	0	0	0	0	1	0	1	4	4	0	0	0	1	0	4	0	2	0	0	1	0	0	0	0	0	0	1	0	1	0	2	0	0	3	0	1	1	0	2
dc40d3b4d095aca589b10532b470c45c	Bacteria;Bacteroidota;Bacteroidia;Bacteroidales;Bacteroidaceae;Bacteroides;Bacteroides_coprocola;	0	0	0	0	0	0	0	0	6	0	0	0	0	0	0	0	0	0	0	0	0	0	0	0	0	0	31	0	0	0	0	0	0	0	0	0	0	0	0	0	0	0	0	0	0	0	0	0
f1ce4897644877cf6f1235176866dfed	Bacteria;Firmicutes;Negativicutes;Veillonellales-Selenomonadales;Veillonellaceae;Dialister;Dialister_micraerophilus;	0	0	0	2	0	7	0	0	2	2	0	0	0	0	0	0	0	0	0	0	0	1	0	0	0	0	0	0	0	0	0	0	0	0	0	0	0	0	1	0	5	0	0	0	0	0	0	0
8d1761da3df16fe43e34eea0112ba8fd	Bacteria;Bacteroidota;Bacteroidia;Bacteroidales;Tannerellaceae;Parabacteroides;Parabacteroides_johnsonii;	0	0	0	0	5	0	0	0	0	0	0	0	0	0	0	0	0	0	0	0	0	0	0	0	0	0	0	0	0	0	0	1	0	0	0	0	0	0	0	0	0	0	0	0	0	0	0	14
8d703908c09c7cb0da2a4398dd74f9f8	Bacteria;Firmicutes;Clostridia;Peptostreptococcales-Tissierellales;Peptostreptococcaceae;Terrisporobacter;;	0	0	0	0	0	0	0	0	0	0	0	2	0	8	0	0	2	0	0	1	0	1	0	1	3	1	1	0	0	0	1	1	0	0	0	1	0	2	0	0	0	1	0	0	4	0	0	0
b726627e18f29e0da5289f81ca294f92	Bacteria;Firmicutes;Clostridia;Oscillospirales;Ruminococcaceae;Subdoligranulum;;	0	0	0	0	0	0	0	0	0	0	1	0	0	2	2	0	3	0	0	0	0	0	0	0	1	0	2	0	0	0	3	1	1	1	0	2	0	1	0	0	0	0	0	0	0	2	0	0
27335f508429bf2100f5dded19cea135	Bacteria;Firmicutes;Clostridia;Peptococcales;Peptococcaceae;Peptococcus;Peptococcus_niger;	1	0	1	1	0	0	5	3	0	0	2	1	0	0	0	0	0	0	0	1	2	0	5	0	0	2	1	3	0	0	0	1	2	0	0	0	0	0	1	0	0	0	0	1	0	0	0	0
77c2dc197e6b3dbebc4ee240c6a1c559	Bacteria;Firmicutes;Clostridia;Oscillospirales;Oscillospiraceae;Oscillibacter;;	0	2	0	2	1	1	0	0	1	4	0	0	0	0	0	0	0	0	1	0	0	1	1	1	1	0	0	0	1	2	1	2	0	2	0	0	0	0	0	1	0	0	2	0	0	0	0	3
a1f9cfde6161fd628689e6a401f94f26	Bacteria;Firmicutes;Clostridia;Peptostreptococcales-Tissierellales;Peptostreptococcales-Tissierellales;Peptoniphilus;Peptoniphilus_koenoeneniae;	1	0	0	1	0	7	0	1	0	2	0	0	0	0	0	0	0	0	0	0	0	0	1	3	0	0	0	0	0	0	2	0	0	0	0	0	0	0	0	1	2	0	0	3	0	0	0	0
1f3d20f8f9bfb29a4ae7eaf2962cd4b4	Bacteria;Firmicutes;Clostridia;Clostridia_UCG-014;Clostridia_UCG-014;Clostridia_UCG-014;;	0	0	3	0	0	0	0	0	0	0	0	0	0	0	0	0	0	0	0	13	0	1	0	0	0	0	0	0	0	0	0	0	0	1	0	0	0	0	6	0	0	0	0	0	0	0	8	0
997697a39b4f8a14b67e210a7a0337df	Bacteria;Firmicutes;Clostridia;Peptostreptococcales-Tissierellales;Peptostreptococcales-Tissierellales;Murdochiella;;	1	0	6	0	0	0	7	1	0	0	0	0	0	0	0	0	0	0	3	0	0	0	2	0	0	0	0	0	0	0	0	1	0	0	0	8	0	0	0	0	0	0	0	2	0	1	0	0
efd90b9656ce4a8030584e0beea0390c	Bacteria;Firmicutes;Clostridia;Clostridia;Hungateiclostridiaceae;Fastidiosipila;Clostridiales_bacterium;	0	0	2	4	0	0	0	0	0	0	0	0	0	0	0	0	0	0	0	0	1	0	11	0	0	0	1	2	0	0	1	0	4	0	0	1	0	0	0	1	0	0	0	3	0	0	0	0
136d7660236f555e2218c16aa08cfabd	Bacteria;Bacteroidota;Bacteroidia;Bacteroidales;Porphyromonadaceae;Porphyromonas;Bacteroidales_bacterium;	0	0	0	0	0	15	0	0	0	0	0	0	0	0	0	0	0	0	0	0	0	0	0	0	0	0	0	0	0	0	1	0	3	0	0	0	0	0	0	0	6	0	0	1	0	0	0	0
3f49f2e33639f81618c76b5807f6498c	Bacteria;Firmicutes;Clostridia;Oscillospirales;[Eubacterium]_coprostanoligenes_group;[Eubacterium]_coprostanoligenes_group;;	0	0	0	0	0	0	0	0	1	0	0	0	0	0	4	0	0	0	2	0	1	1	0	0	0	2	0	0	0	0	6	0	0	0	0	0	0	0	0	0	1	0	5	0	0	1	0	5
421cbd1d71d34704c6d53377261e213c	Bacteria;Firmicutes;Clostridia;Lachnospirales;Lachnospiraceae;[Eubacterium]_ventriosum_group;;	0	0	0	0	1	0	0	0	1	0	0	0	0	1	0	0	3	1	0	0	0	0	0	1	2	1	1	0	3	0	0	1	0	0	0	1	0	3	1	0	0	1	1	0	0	0	1	0
4d72007c70f4abc0bf9e8fe8b826d07d	Bacteria;Proteobacteria;Gammaproteobacteria;Enterobacterales;Enterobacteriaceae;;;	0	0	0	0	0	0	0	0	0	0	0	0	0	3	0	0	0	0	0	0	0	0	0	0	0	0	0	0	0	0	0	0	0	0	0	0	0	0	0	0	0	0	0	0	0	0	0	0
4ddcfae7911092976b66d0799c96d4d7	Bacteria;Bacteroidota;Bacteroidia;Bacteroidales;Muribaculaceae;Muribaculaceae;Porphyromonadaceae_bacterium;	0	0	0	2	0	13	0	0	1	1	0	0	0	0	0	0	0	0	0	0	0	0	0	0	0	3	0	0	0	0	0	0	6	0	0	0	0	0	0	0	0	0	0	3	0	0	3	0
5cae10424570f575a812a5a31f5f1483	Bacteria;Actinobacteriota;Coriobacteriia;Coriobacteriales;Atopobiaceae;Atopobium;Atopobium_minutum;	0	0	0	1	0	0	0	0	0	0	0	0	0	0	0	0	0	0	0	0	0	0	0	0	0	5	0	0	0	0	0	0	3	0	0	0	0	0	0	0	0	0	0	0	0	0	0	0
6928971040e6116b9a3f5c9c9bf41adb	Bacteria;Bacteroidota;Bacteroidia;Bacteroidales;Bacteroidaceae;Bacteroides;Bacteroides_uniformis;	0	9	0	0	0	0	0	0	0	0	0	0	0	0	0	0	0	0	0	0	0	0	0	0	0	0	0	0	20	0	0	0	0	0	0	3	0	0	0	0	0	0	0	0	0	0	0	0
a22c8ef72659b99e76dd5d4ec6b37843	Bacteria;Actinobacteriota;Coriobacteriia;Coriobacteriales;Atopobiaceae;Atopobium;;	0	0	0	0	0	0	0	0	1	26	0	0	0	0	0	0	0	0	0	0	0	0	0	0	0	0	0	0	0	0	0	0	0	0	0	0	0	0	0	0	0	0	0	0	0	0	0	0
fd496fd32dc8c08ade2e8b6c9d8ee13d	Bacteria;Firmicutes;Bacilli;Lactobacillales;Streptococcaceae;Streptococcus;Streptococcus_salivarius;	0	1	0	0	0	0	0	0	0	0	0	0	0	0	0	1	1	1	0	0	1	0	0	0	0	0	0	0	0	0	0	0	0	0	0	0	1	9	1	1	0	2	1	0	6	0	0	2
254ea8e8fdc32370bbe03a15116094dd	Bacteria;Fusobacteriota;Fusobacteriia;Fusobacteriales;Fusobacteriaceae;Fusobacterium;;	0	0	0	0	0	0	29	0	0	0	0	0	0	0	0	0	0	0	0	0	0	0	0	0	0	0	0	0	0	0	0	0	0	0	0	0	0	0	0	0	0	0	0	0	0	0	0	0
5dc4a87514f65e55bd373c1283e95fc4	Bacteria;Bacteroidota;Bacteroidia;Bacteroidales;Prevotellaceae;Prevotella;Prevotella_bivia;	0	0	0	0	0	1	8	1	0	7	0	5	0	0	0	0	0	0	0	0	0	0	1	0	0	0	0	0	6	0	0	0	0	0	0	0	0	0	0	0	0	0	0	0	0	0	0	0
9c61b5d2d0c7aada34d867e8abddc9ef	Bacteria;Firmicutes;Negativicutes;Veillonellales-Selenomonadales;Veillonellaceae;Dialister;;	0	0	0	2	0	0	0	17	0	0	3	0	0	0	0	0	0	0	0	2	0	0	0	0	0	0	0	0	0	0	0	0	0	0	0	0	0	0	5	0	0	0	0	0	0	0	0	0
bdb6ddef008a6d31c019642fb28d7c1d	Bacteria;Firmicutes;Clostridia;Oscillospirales;Oscillospiraceae;Colidextribacter;;	0	0	0	0	0	0	0	0	0	0	0	0	0	1	1	0	0	1	0	0	0	1	0	0	0	0	0	0	0	0	1	0	0	0	0	0	0	0	1	0	0	3	0	0	0	0	0	0
13c3141fbd52358e9207ec2823f6718f	Bacteria;Firmicutes;Clostridia;Peptostreptococcales-Tissierellales;Peptostreptococcales-Tissierellales;Peptoniphilus;Clostridiales_bacterium;	0	0	6	0	0	0	1	0	0	0	0	0	0	0	0	0	0	0	3	3	0	0	0	0	0	0	0	0	0	0	0	0	0	0	0	13	0	0	0	0	0	0	0	0	0	0	0	0
1a9df3fbbc7fc8cecec4239cf801d2fc	Bacteria;Firmicutes;Clostridia;Monoglobales;Monoglobaceae;Monoglobus;;	0	0	1	0	1	0	0	0	0	0	0	0	0	1	0	0	0	2	0	0	0	1	0	0	1	1	0	0	0	0	0	1	0	0	0	0	1	1	1	1	0	1	1	0	0	0	0	2
3e762f18e3ba9a63434160de80a9f74d	Bacteria;Firmicutes;Clostridia;Peptostreptococcales-Tissierellales;Peptostreptococcales-Tissierellales;W5053;;	0	0	0	0	0	0	0	3	0	0	0	1	0	0	0	0	0	0	0	0	0	0	2	0	0	0	0	4	0	0	2	0	0	0	0	0	0	0	1	2	1	0	0	0	0	5	0	0
44396f15b10f6577d61a11c6047c939f	Archaea;Euryarchaeota;Methanobacteria;Methanobacteriales;Methanobacteriaceae;Methanobrevibacter;;	0	0	6	0	0	0	0	1	0	0	0	0	0	0	0	0	0	0	0	2	0	0	0	0	0	0	0	0	6	2	0	0	0	0	0	0	0	0	0	0	0	0	0	0	0	0	4	0
665cdf4f926f0d35ee50f8a7aa7f8864	Bacteria;Firmicutes;Clostridia;Peptostreptococcales-Tissierellales;Peptostreptococcales-Tissierellales;Anaerococcus;Anaerococcus_prevotii;	0	0	1	0	0	0	0	1	0	1	0	1	0	0	0	0	0	0	0	0	0	0	0	0	0	0	0	0	0	0	0	0	0	1	1	10	0	0	0	0	0	0	0	1	0	0	0	0
75101d89f982e763eae83b2e19b2ea52	Bacteria;Bacteroidota;Bacteroidia;Bacteroidales;Bacteroidaceae;Bacteroides;;	0	0	0	0	0	0	0	0	0	0	0	0	0	0	0	0	0	0	0	0	0	0	0	0	0	0	0	0	0	0	0	0	0	0	0	0	0	0	0	0	0	0	0	0	0	0	0	0
c67445ed68d61f49e41b7bdd1de019fb	Bacteria;Firmicutes;Clostridia;Lachnospirales;Lachnospiraceae;Lachnoclostridium;;	0	4	0	0	1	0	1	0	0	1	0	0	0	0	0	7	0	0	0	0	0	1	1	0	1	0	0	1	0	2	0	0	0	6	0	0	0	0	0	0	0	0	0	1	0	0	0	0
46e9544e9c5e7ed6d90a7b50a8a9c990	Bacteria;Firmicutes;Clostridia;Peptostreptococcales-Tissierellales;Peptostreptococcales-Tissierellales;Anaerococcus;Anaerococcus_prevotii;	0	0	0	0	1	0	0	3	0	0	0	0	0	0	0	0	0	0	0	0	0	0	0	0	0	0	0	0	0	0	0	0	0	0	0	0	0	0	0	5	0	0	0	0	0	0	3	0
6f8c47d73aa0314f2a331192ba432b32	Bacteria;Firmicutes;Clostridia;Peptostreptococcales-Tissierellales;Anaerovoracaceae;S5-A14a;;	0	0	0	0	0	0	3	0	0	0	0	3	0	0	0	0	0	0	0	1	0	0	11	1	0	1	2	0	0	0	0	0	0	0	0	0	0	3	0	0	0	0	0	0	0	0	0	0
7a6dba47692f821cabeaf266b6b36593	Bacteria;Firmicutes;Negativicutes;Veillonellales-Selenomonadales;Veillonellaceae;;;	0	0	0	1	0	2	3	0	0	3	4	0	0	0	0	0	0	0	0	0	0	0	1	0	0	2	0	0	1	0	0	0	0	0	0	0	0	0	0	0	0	0	0	6	0	0	0	0
8e493df449e84acb4e24f5811ff3599b	Bacteria;Firmicutes;Bacilli;Erysipelotrichales;Erysipelotrichaceae;Solobacterium;Solobacterium_moorei;	0	0	0	1	0	0	3	0	0	0	0	0	0	0	0	0	0	0	0	0	0	0	2	0	0	0	1	0	1	0	0	0	3	0	0	0	0	0	0	0	4	0	0	10	0	0	0	0
ad4554420ea9e13322ffcc7d895f4134	Bacteria;Bacteroidota;Bacteroidia;Bacteroidales;Prevotellaceae;Prevotella;Prevotella_buccalis;	0	0	0	0	0	0	0	0	0	0	0	0	0	0	0	0	27	0	0	0	0	0	0	0	0	0	0	0	0	0	0	0	0	0	0	0	0	0	0	0	0	0	0	0	0	0	0	0
b9db9337494eac246c0441920d7769ad	Bacteria;Firmicutes;Clostridia;Oscillospirales;Ruminococcaceae;Faecalibacterium;;	0	0	0	0	0	0	0	0	0	0	0	0	0	0	0	0	0	0	0	0	0	0	0	0	0	0	0	0	0	0	0	0	0	0	0	0	0	0	0	0	0	27	0	0	0	0	0	0
e8f506b37852bebb7e958b1fb38be050	Bacteria;Firmicutes;Clostridia;Peptostreptococcales-Tissierellales;Peptostreptococcales-Tissierellales;Peptoniphilus;Clostridiales_bacterium;	0	0	3	0	0	0	0	2	0	0	0	0	0	0	0	0	0	0	3	0	0	0	5	0	0	0	0	0	1	0	2	0	1	0	0	0	0	0	1	0	0	0	0	3	0	3	0	0
1f0532e025d966a685fd0d1f3144bc8a	Bacteria;Firmicutes;Clostridia;Peptostreptococcales-Tissierellales;Peptostreptococcaceae;Peptostreptococcus;;	0	0	0	2	0	6	3	0	1	0	0	1	0	0	0	0	0	0	0	0	0	0	2	0	0	0	0	0	0	0	0	0	2	0	0	0	1	0	1	0	4	0	1	0	0	0	0	1
30b9434b3062d44b45524e7197b1e2a7	Bacteria;Bacteroidota;Bacteroidia;Bacteroidales;Prevotellaceae;Prevotella;Prevotella_buccalis;	0	0	0	0	0	0	0	0	9	0	0	0	0	0	0	0	0	0	0	0	0	0	0	0	0	0	0	0	0	0	8	0	0	0	0	0	0	0	0	0	0	0	0	0	0	0	0	0
6dfb118aa8b73ede1bdb71dedc23838c	Bacteria;Firmicutes;Bacilli;Erysipelotrichales;Erysipelotrichaceae;Holdemanella;;	0	0	0	7	0	0	0	0	0	0	1	0	0	0	0	0	0	0	1	0	0	0	0	0	0	0	0	0	0	0	0	0	0	0	0	0	0	0	0	0	0	0	0	0	0	0	0	17
26c6e3ed14694582e207478c1f23c21f	Bacteria;Firmicutes;Bacilli;Erysipelotrichales;Erysipelotrichaceae;Turicibacter;;	0	0	0	0	0	0	0	0	0	0	0	0	0	1	0	0	0	0	0	1	0	0	0	1	0	0	0	0	0	0	1	1	0	0	0	1	0	9	0	0	0	0	1	0	6	0	1	0
5a2fd811723c3e5114e900cac5df17eb	Bacteria;Fusobacteriota;Fusobacteriia;Fusobacteriales;Fusobacteriaceae;Fusobacterium;;	0	0	0	0	0	0	13	0	0	0	0	0	0	0	0	0	0	0	0	0	0	0	0	0	0	0	0	0	0	0	0	0	0	0	0	0	0	0	2	0	0	0	0	0	0	0	0	0
5f8d35126b0a7321413d21487ec72b73	Bacteria;Firmicutes;Bacilli;Erysipelotrichales;Erysipelotrichaceae;[Clostridium]_innocuum_group;;	0	1	0	0	1	0	1	0	0	1	0	0	0	0	0	4	0	0	0	0	0	3	1	0	0	0	0	0	0	3	0	0	0	4	0	0	0	0	0	0	0	1	3	0	0	0	0	1
8d5153b41e59c5ffb5a1fc080eb784cf	Bacteria;Firmicutes;Clostridia;Oscillospirales;Oscillospiraceae;;;	0	1	2	1	0	2	0	1	1	0	0	0	0	0	2	0	0	1	0	0	1	1	0	0	0	0	0	0	0	1	1	1	1	0	0	1	0	0	0	0	1	0	1	1	0	0	1	1
ab4040fe8717efa3f115680ae82cd72a	Bacteria;Firmicutes;Clostridia;Lachnospirales;Lachnospiraceae;Roseburia;;	0	2	0	0	0	0	0	0	1	0	0	0	0	0	1	0	0	0	0	0	0	0	0	0	1	1	0	0	4	0	0	0	0	0	1	0	0	1	0	0	0	0	0	0	0	0	0	1
de68af3f62b2b04e42f894e18839bb57	Bacteria;Firmicutes;Bacilli;Erysipelotrichales;Erysipelotrichaceae;Dielma;;	0	1	0	0	0	0	0	0	0	0	0	0	0	0	1	0	0	0	0	0	0	0	18	0	0	0	1	0	0	1	0	0	0	1	0	0	0	0	1	0	0	0	0	0	0	0	1	0
f1c14db955660c59d2d2ac233bb9bac8	Bacteria;Firmicutes;Negativicutes;Veillonellales-Selenomonadales;Veillonellaceae;Negativicoccus;Negativicoccus_succinicivorans;	0	0	0	0	12	0	0	4	0	0	2	0	0	0	0	0	0	0	0	0	1	0	0	0	0	0	0	0	0	0	0	0	1	0	0	0	0	0	0	0	0	0	0	0	0	0	1	0
162dcb3929e23b071e65fda88174be74	Bacteria;Actinobacteriota;Actinobacteria;Corynebacteriales;Corynebacteriaceae;Corynebacterium;;	0	0	0	0	0	1	0	0	0	0	0	0	6	0	0	0	0	0	0	7	0	0	0	0	0	0	0	10	0	0	0	0	0	0	0	0	0	0	0	0	0	0	0	0	0	0	0	0
a5a4b4d58bdd795871acf39629c9e584	Bacteria;Firmicutes;Clostridia;Lachnospirales;Lachnospiraceae;;;	0	1	0	0	0	0	0	0	0	0	1	1	0	1	2	0	1	1	0	0	0	1	0	0	0	0	0	0	1	0	1	1	0	0	0	0	0	1	0	0	0	2	0	0	1	0	0	1
b6b86531ef8d5b24a2b1f0d0cbb40c76	Bacteria;Cyanobacteria;Vampirivibrionia;Gastranaerophilales;Gastranaerophilales;Gastranaerophilales;;	0	0	0	0	0	0	0	0	0	0	0	0	0	0	8	0	0	0	0	0	0	0	0	0	0	0	0	4	0	0	0	0	0	0	0	0	0	0	0	0	0	0	0	0	0	0	7	0
c67ba62f34a05261ea7a810ff643a52c	Bacteria;Firmicutes;Clostridia;Peptostreptococcales-Tissierellales;Peptostreptococcales-Tissierellales;Anaerococcus;Anaerococcus_octavius;	0	0	1	5	2	0	0	1	0	1	0	0	0	1	0	0	0	0	0	0	0	0	0	0	0	0	0	0	0	0	0	0	0	0	0	7	0	0	0	0	0	0	0	0	0	0	0	0
db7f42d2a4ded289e177bb4c00edff61	Bacteria;Firmicutes;Clostridia;Lachnospirales;Lachnospiraceae;Lachnospiraceae_NK4A136_group;;	0	4	0	0	0	0	0	0	0	0	0	0	0	1	0	0	0	0	0	0	0	1	0	1	4	0	0	0	1	0	0	0	0	0	0	0	1	5	0	1	0	1	0	0	2	0	0	0
16d139ad0f5d3f9e3b84cb43b9528b45	Bacteria;Firmicutes;Clostridia;Peptostreptococcales-Tissierellales;Peptostreptococcales-Tissierellales;Ezakiella;;	0	0	0	0	0	9	0	0	0	0	0	0	0	0	0	0	0	0	0	0	0	0	1	0	0	0	0	0	0	0	0	0	0	0	0	0	3	0	8	2	0	0	0	0	0	0	0	0
208c0c43c7c5d4a6bb549e0c8365cd21	Bacteria;Firmicutes;Clostridia;Lachnospirales;Lachnospiraceae;[Eubacterium]_eligens_group;;	0	0	0	0	1	0	0	0	0	0	0	0	0	0	0	0	0	2	1	0	0	0	0	0	0	0	0	0	2	0	0	0	0	2	0	0	0	1	0	2	0	3	1	0	2	0	1	0
46882f451ec05340d2dda2867ad1f4ef	Bacteria;Firmicutes;Clostridia;Peptostreptococcales-Tissierellales;Peptostreptococcales-Tissierellales;Peptoniphilus;;	0	0	0	0	0	0	0	0	0	0	0	0	0	0	0	0	0	0	0	0	0	0	0	0	0	0	0	0	0	0	0	0	0	0	0	22	0	0	0	0	0	0	0	0	0	1	0	0
5d98ad7c0344dc3bd4a0c56560c9c41c	Bacteria;Campilobacterota;Campylobacteria;Campylobacterales;Campylobacteraceae;Campylobacter;Campylobacter_hominis;	0	0	0	0	0	0	0	0	0	0	0	0	0	0	0	0	0	0	0	0	0	0	0	0	0	0	0	0	0	0	0	0	0	0	0	0	6	0	0	0	0	0	0	0	0	0	0	17
6c324279c1fc2965e594486ac26b0548	Bacteria;Firmicutes;Clostridia;Lachnospirales;Lachnospiraceae;Coprococcus;;	0	0	0	0	0	0	0	0	2	0	0	0	1	0	0	0	0	0	0	1	0	0	0	0	0	0	0	0	0	0	0	0	0	0	0	0	0	0	0	0	0	0	0	0	0	0	1	0
85c44c83eddc5d3028261a1000b7d0e1	Bacteria;Firmicutes;Bacilli;Staphylococcales;Gemellaceae;Gemella;;	0	0	1	0	0	1	0	0	0	0	0	1	0	0	0	0	0	0	0	0	0	0	1	0	0	0	1	0	0	0	0	0	1	0	0	0	0	0	0	0	0	0	0	1	0	0	0	0
e2cfe099d4a73a03ac5f80d4f8369dbc	Bacteria;Firmicutes;Clostridia;Oscillospirales;Oscillospiraceae;NK4A214_group;;	0	1	1	0	0	0	0	2	0	0	1	0	0	0	2	0	1	0	1	1	1	0	0	0	2	0	1	0	0	1	0	0	0	0	0	0	0	1	1	1	0	0	1	0	1	0	1	0
0b53415990b1e4435ba981cc617f6be0	Bacteria;Firmicutes;Clostridia;Lachnospirales;Lachnospiraceae;Lachnospiraceae_UCG-003;;	0	0	0	0	0	0	0	0	0	0	0	0	0	6	0	0	1	7	0	0	0	0	0	0	0	0	0	0	0	0	0	0	0	0	0	0	0	3	0	0	0	1	0	0	0	0	1	0
3652788e84d52e1a7133359c67311619	Bacteria;Proteobacteria;Gammaproteobacteria;Burkholderiales;Sutterellaceae;Sutterella;Sutterellaceae_bacterium;	2	0	0	0	0	0	0	0	0	0	0	0	0	0	0	0	0	0	0	10	0	0	0	0	0	0	0	0	0	0	4	0	0	0	0	0	0	0	0	0	0	0	0	1	0	0	3	0
a2f4ef17da59e605ec92dd8c790a5b7c	Bacteria;Bacteroidota;Bacteroidia;Bacteroidales;Porphyromonadaceae;Porphyromonas;Porphyromonas_bennonis;	0	0	0	0	0	0	0	22	0	0	0	0	0	0	0	0	0	0	0	0	0	0	0	0	0	0	0	0	0	0	0	0	0	0	0	0	0	0	0	0	0	0	0	0	0	0	0	0
aae4c4ed528ae16ec417df816699cfdb	Bacteria;Firmicutes;Clostridia;Oscillospirales;Oscillospiraceae;UCG-005;;	0	0	0	0	0	0	0	1	1	0	0	0	6	0	0	0	0	1	0	1	0	0	0	1	0	0	0	0	0	0	4	0	0	0	0	0	0	0	1	0	0	0	0	1	1	0	0	0
be22632d5e3f6175707a3213d7a90ad2	Bacteria;Firmicutes;Negativicutes;Veillonellales-Selenomonadales;Veillonellaceae;Dialister;;	0	0	0	0	0	0	0	0	9	0	0	0	0	0	0	0	0	0	0	13	0	0	0	0	0	0	0	0	0	0	0	0	0	0	0	0	0	0	0	0	0	0	0	0	0	0	0	0
d0833ce681acbdd482a03911d447756d	Bacteria;Firmicutes;Clostridia;Oscillospirales;Oscillospiraceae;UCG-003;;	0	0	0	1	0	0	0	0	0	0	0	0	3	1	0	0	2	1	1	0	0	1	0	0	0	0	0	0	0	0	0	0	0	0	0	0	0	0	0	1	1	1	0	0	0	0	0	0
ef6a209f17415ca40777d4f3e0459647	Bacteria;Bacteroidota;Bacteroidia;Bacteroidales;Bacteroidaceae;Bacteroides;;	0	0	0	0	0	0	0	0	0	0	4	0	0	0	0	0	4	0	0	0	0	0	0	0	0	0	0	0	0	0	0	0	0	0	0	1	2	0	0	0	0	9	0	0	0	0	0	2
03172685e15aeb0917d0822e8c4792a7	Bacteria;Bacteroidota;Bacteroidia;Bacteroidales;Bacteroidaceae;Bacteroides;Bacteroides_vulgatus;	0	0	0	0	0	0	0	0	0	0	0	0	0	21	0	0	0	0	0	0	0	0	0	0	0	0	0	0	0	0	0	0	0	0	0	0	0	0	0	0	0	0	0	0	0	0	0	0
81d231c420963eaa054991ff732a0b9f	Bacteria;Firmicutes;Clostridia;Clostridia_UCG-014;Clostridia_UCG-014;Clostridia_UCG-014;;	0	0	0	0	0	0	0	2	0	0	1	0	0	0	0	0	0	0	0	0	0	0	0	0	0	3	2	0	0	0	0	0	6	0	0	0	0	0	0	1	0	0	0	1	0	0	0	0
8af49bc8a804f6d85ca5fa00a7c9dda8	Bacteria;Firmicutes;Negativicutes;Veillonellales-Selenomonadales;Veillonellaceae;Dialister;;	5	0	0	0	0	0	0	5	0	0	0	0	0	0	0	0	0	0	0	0	0	0	0	0	0	0	0	0	0	0	0	0	0	0	0	0	0	4	7	0	0	0	0	0	0	0	0	0
96cf4779be686036f92ee15e58b72d52	Bacteria;Firmicutes;Negativicutes;Acidaminococcales;Acidaminococcaceae;Phascolarctobacterium;;	0	0	0	0	0	0	0	0	0	0	0	0	0	0	0	12	0	0	0	0	0	0	0	0	0	0	0	0	0	0	9	0	0	0	0	0	0	0	0	0	0	0	0	0	0	0	0	0
c3337d877a02fb500fc37be8aa4fd234	Bacteria;Firmicutes;Clostridia;Peptostreptococcales-Tissierellales;Anaerovoracaceae;Family_XIII_AD3011_group;;	0	0	1	0	0	0	0	0	2	0	0	0	0	0	2	0	0	0	0	3	0	1	0	1	0	0	0	0	0	0	1	0	0	0	0	0	0	0	4	0	0	0	0	1	0	0	0	0
f179bd107516ffa74815272feed765a8	Bacteria;Proteobacteria;Gammaproteobacteria;Burkholderiales;Sutterellaceae;Sutterella;;	0	0	0	0	0	0	0	0	10	0	0	1	0	0	0	0	0	0	0	0	0	0	0	0	0	0	0	0	0	0	0	0	0	0	0	0	0	0	10	0	0	0	0	0	0	0	0	0
16530e5b50b780018210dac05a471715	Bacteria;Firmicutes;Clostridia;Oscillospirales;Oscillospiraceae;UCG-002;;	0	0	2	0	0	0	0	0	0	0	0	0	0	0	4	0	0	0	0	11	0	0	0	0	0	0	0	0	0	0	0	0	0	0	0	3	0	0	0	0	0	0	0	0	0	0	0	0
23bd044024010c3ba28e2542b98a22e1	Bacteria;Actinobacteriota;Actinobacteria;Bifidobacteriales;Bifidobacteriaceae;Gardnerella;;	0	0	0	0	0	6	0	0	5	0	0	0	0	0	0	0	0	0	0	0	0	0	0	0	0	0	0	0	0	0	0	0	0	0	0	0	0	0	0	0	0	0	0	0	0	0	0	0
243a590b7a6c17e5a16dff4bc7033ac1	Bacteria;Bacteroidota;Bacteroidia;Bacteroidales;Bacteroidaceae;Bacteroides;Bacteroides_eggerthii;	0	0	0	0	0	0	0	0	0	0	0	0	0	0	0	0	0	0	0	0	0	0	1	0	0	0	0	0	0	0	0	0	0	0	2	0	0	0	1	0	3	13	0	0	0	0	0	0
45c80843dac191f771b11018ff90d94c	Bacteria;Firmicutes;Clostridia;Oscillospirales;Ruminococcaceae;Ruminococcus;;	0	0	0	1	0	0	0	0	0	0	0	0	0	0	0	0	0	6	0	0	0	0	0	0	0	0	0	0	0	0	2	0	0	0	0	1	0	0	0	1	3	0	0	0	2	0	0	0
9b12ea14bff8a37dc1d39b36b5b904d6	Bacteria;Firmicutes;Clostridia;Peptostreptococcales-Tissierellales;Anaerovoracaceae;Family_XIII_AD3011_group;;	0	1	2	0	0	0	0	0	1	0	0	0	0	1	1	0	1	1	0	1	0	0	0	1	1	0	0	0	1	1	1	0	0	1	0	1	0	0	0	0	0	0	1	0	0	0	0	0
18916ff01c5cc30f13e73cab657abe0e	Bacteria;Firmicutes;Bacilli;Lactobacillales;Lactobacillaceae;Lactobacillus;Lactobacillus_jensenii;	0	0	0	0	0	0	0	0	18	0	0	0	0	0	0	0	0	0	0	0	0	0	0	0	0	0	0	0	1	0	0	0	0	0	0	0	0	0	0	0	0	0	0	0	0	0	0	0
2de0f958e30d26f04cba8d2a920bbe46	Bacteria;Firmicutes;Clostridia;Lachnospirales;Lachnospiraceae;Blautia;Ruminococcus_sp.;	0	0	0	0	0	0	0	0	1	0	0	0	7	1	0	2	0	0	0	0	0	3	0	0	0	0	0	1	0	0	0	0	0	0	0	0	2	0	0	0	2	0	0	0	0	0	0	0
32cc17e12d08b4011ab0ec8c393fd12c	Bacteria;Firmicutes;Clostridia;Oscillospirales;Oscillospiraceae;UCG-002;;	0	0	0	0	0	0	0	0	2	0	0	0	0	0	0	0	0	0	0	0	2	0	0	0	0	0	0	0	0	1	0	0	0	0	0	0	0	0	0	0	0	2	0	0	0	0	7	0
4102c0c9284b080a36ae312a7b497915	Bacteria;Desulfobacterota;Desulfovibrionia;Desulfovibrionales;Desulfovibrionaceae;Desulfovibrio;;	0	0	0	0	0	0	3	0	0	0	0	0	0	0	0	0	0	0	0	6	0	0	0	0	0	0	0	0	0	0	0	0	2	0	0	0	0	0	0	0	0	0	0	0	0	0	0	0
55b7688dfd42d9b2545d67bb5b0f086c	Bacteria;Firmicutes;Negativicutes;Acidaminococcales;Acidaminococcaceae;Acidaminococcus;;	0	0	0	19	0	0	0	0	0	0	0	0	0	0	0	0	0	0	0	0	0	0	0	0	0	0	0	0	0	0	0	0	0	0	0	0	0	0	0	0	0	0	0	0	0	0	0	0
748c5f14c648b743ad9e4b5ebfd761ff	Bacteria;Bacteroidota;Bacteroidia;Bacteroidales;Bacteroidaceae;Bacteroides;Bacteroides_stercoris;	0	5	0	6	0	0	0	0	0	0	0	0	0	0	0	0	0	0	0	0	0	0	0	0	0	0	0	0	0	0	0	0	0	0	0	0	0	0	0	0	0	0	0	0	0	0	0	0
74a6b2d8faae4662532b0e4123964dac	Bacteria;Firmicutes;Bacilli;RF39;RF39;RF39;;	0	0	4	0	0	0	0	0	0	0	0	0	0	0	0	0	0	0	0	0	0	0	0	0	0	0	0	0	0	0	0	0	0	0	0	0	0	0	15	0	0	0	0	0	0	0	0	0
809eb18e709bf0b62ccb9cecd25ef6d9	Bacteria;Bacteroidota;Bacteroidia;Bacteroidales;Prevotellaceae;Prevotella;Prevotella_bergensis;	0	0	0	1	0	1	0	2	0	0	0	4	0	0	0	0	0	0	0	0	0	0	0	0	0	1	1	4	0	0	0	0	1	0	0	0	0	0	0	0	0	0	0	0	0	0	0	0
943044e578890f056435fc195d922f76	Bacteria;Firmicutes;Clostridia;Peptostreptococcales-Tissierellales;Peptostreptococcaceae;;;	0	0	0	0	0	8	0	0	0	0	0	6	0	0	0	0	0	0	0	0	0	0	0	0	0	0	0	0	0	0	0	0	5	0	0	0	0	0	0	0	0	0	0	0	0	0	0	0
b452284fca181520c11d087351ff43df	Bacteria;Bacteroidota;Bacteroidia;Bacteroidales;Marinifilaceae;Butyricimonas;;	0	0	0	0	0	1	0	0	1	0	0	0	0	0	0	0	0	0	0	0	0	3	0	0	0	0	0	0	1	0	0	0	0	0	0	1	0	0	0	2	0	0	3	0	0	0	2	3
bd09f96707c1981eec4266d7bf6743f9	Bacteria;Firmicutes;Clostridia;Peptostreptococcales-Tissierellales;Peptostreptococcales-Tissierellales;Peptoniphilus;;	0	0	0	0	0	0	0	0	0	0	0	0	0	0	0	0	0	0	0	0	0	0	0	0	0	0	0	0	0	0	0	0	0	0	0	0	0	0	0	0	0	0	0	0	0	0	0	0
c61461e099517a23d4883b2e50ef30f6	Bacteria;Firmicutes;Clostridia;Lachnospirales;Lachnospiraceae;Agathobacter;;	0	0	0	0	0	0	0	0	0	0	0	0	0	0	0	0	0	0	0	0	0	0	0	0	0	0	0	0	0	0	0	0	0	0	0	0	0	0	0	0	0	0	0	0	19	0	0	0
c8e1b8817feab44d36302d1ecc345279	Bacteria;Bacteroidota;Bacteroidia;Bacteroidales;Tannerellaceae;Parabacteroides;;	0	0	0	0	0	0	0	0	0	8	0	0	0	0	0	0	0	0	0	0	0	0	0	0	11	0	0	0	0	0	0	0	0	0	0	0	0	0	0	0	0	0	0	0	0	0	0	0
eb68fe28258fd26ecf1563beee7ccbe7	Bacteria;Bacteroidota;Bacteroidia;Bacteroidales;Bacteroidaceae;Bacteroides;;	0	0	0	0	0	0	0	0	0	0	0	0	0	0	0	0	0	0	0	0	0	0	0	0	0	0	0	0	0	0	0	0	0	0	0	0	0	0	0	0	0	12	0	0	7	0	0	0
f6cba9b8a57bb49f57a00f18bf1e64b0	Bacteria;Proteobacteria;Gammaproteobacteria;Burkholderiales;Sutterellaceae;Sutterella;Sutterellaceae_bacterium;	1	0	0	0	0	0	0	0	0	0	0	0	0	0	0	0	0	0	0	0	0	0	0	0	0	0	0	0	0	0	1	0	0	0	0	0	0	0	0	0	0	0	0	0	0	0	10	0
004eaff35d1b108351c9510c9ef5b049	Bacteria;Bacteroidota;Bacteroidia;Bacteroidales;Porphyromonadaceae;Porphyromonas;Porphyromonas_bennonis;	0	0	1	2	0	0	2	0	0	0	0	0	0	0	0	0	0	0	0	0	0	0	0	1	0	12	0	0	0	0	0	0	0	0	0	0	0	0	0	0	0	0	0	0	0	0	0	0
5e50a007ea9a7f83275157c158916fcc	Bacteria;Bacteroidota;Bacteroidia;Bacteroidales;Rikenellaceae;Alistipes;Alistipes_inops;	0	0	0	0	0	0	0	0	1	0	0	0	0	0	0	0	0	0	0	0	0	0	0	3	0	0	0	0	0	0	0	0	0	0	0	0	0	0	0	6	0	0	0	0	3	0	0	0
bd6cf3f5a66cefd7b96fb6cf75d23cd2	Bacteria;Firmicutes;Bacilli;RF39;RF39;RF39;;	0	0	0	0	0	0	0	1	1	0	0	0	0	0	1	0	0	4	0	0	0	0	0	0	0	0	0	0	0	0	0	0	0	0	0	0	0	0	9	0	0	0	0	0	2	0	0	0
c2da7cc0247443dccd2e3d6a62f7be45	Bacteria;Firmicutes;Clostridia;Oscillospirales;Oscillospiraceae;UCG-005;;	0	0	0	0	0	2	0	0	0	0	0	0	0	0	0	0	1	1	1	0	0	0	0	1	0	0	0	0	1	0	3	2	1	0	0	0	0	0	0	0	0	0	0	0	1	0	1	0
c757acb17d61c9ba58047bacd3655b30	Bacteria;Firmicutes;Negativicutes;Acidaminococcales;Acidaminococcaceae;Succiniclasticum;;	0	0	0	0	0	1	0	0	0	0	1	0	0	0	0	0	0	0	1	0	0	0	0	0	0	0	0	15	0	0	0	0	0	0	0	0	0	0	0	0	0	0	0	0	0	0	0	0
da6a7cba87e0895b9cbe6037b9bd8b3b	Bacteria;Bacteroidota;Bacteroidia;Bacteroidales;Prevotellaceae;Prevotella;;	0	0	1	0	0	0	0	0	3	0	0	0	0	0	0	0	0	0	0	5	0	0	0	0	0	0	0	0	0	0	0	0	0	0	0	0	0	0	9	0	0	0	0	0	0	0	0	0
25394a604bbcd078c80186b300dab8ee	Bacteria;Firmicutes;Bacilli;Erysipelotrichales;Erysipelotrichaceae;Holdemanella;;	0	0	3	0	0	0	0	0	0	0	0	0	0	0	0	0	0	0	0	5	0	0	0	0	0	0	0	0	0	0	0	0	0	0	0	0	0	0	2	0	7	0	0	0	0	0	0	0
3c1f733bcd355c21e6826625bae34621	Bacteria;Bacteroidota;Bacteroidia;Bacteroidales;Porphyromonadaceae;Porphyromonas;Porphyromonas_asaccharolytica;	0	0	0	0	0	0	0	0	0	0	0	0	0	0	0	0	0	0	0	0	0	0	0	0	0	0	0	0	0	0	0	0	0	0	0	0	0	0	0	0	0	0	0	0	0	17	0	0
429bec9801227761ba42ccc30c1c0e32	Bacteria;Bacteroidota;Bacteroidia;Bacteroidales;Muribaculaceae;Muribaculaceae;Porphyromonadaceae_bacterium;	0	0	0	0	0	8	0	0	0	0	0	0	0	0	0	0	0	0	0	0	0	0	0	0	0	0	0	0	0	0	0	0	4	0	0	0	0	0	0	0	0	0	0	5	0	0	0	0
6d7f932303cb8ce3b13ec6d15b25682e	Bacteria;Firmicutes;Negativicutes;Veillonellales-Selenomonadales;Veillonellaceae;Megasphaera;;	0	0	0	0	0	0	0	0	0	0	17	0	0	0	0	0	0	0	0	0	0	0	0	0	0	0	0	0	0	0	0	0	0	0	0	0	0	0	0	0	0	0	0	0	0	0	0	0
72ec78ecd4c30c1ddc64900630f35387	Bacteria;Firmicutes;Clostridia;Lachnospirales;Lachnospiraceae;Lachnospira;;	0	0	0	0	0	0	0	0	1	0	0	0	0	3	0	0	1	0	0	0	0	1	0	0	0	0	0	0	0	0	0	0	0	0	0	0	0	2	0	0	0	1	0	0	0	0	1	0
73ddef4c71b516586e803b622be15dd0	Bacteria;Actinobacteriota;Actinobacteria;Actinomycetales;Actinomycetaceae;Arcanobacterium;Arcanobacterium_sp.;	2	0	0	0	0	0	0	0	0	0	0	1	0	0	0	0	1	0	0	0	1	0	1	2	0	1	0	0	0	0	0	0	1	0	0	0	0	0	0	1	1	0	0	0	0	0	0	0
98733e7d335f309921890faeea796c8c	Bacteria;Firmicutes;Clostridia;Christensenellales;Christensenellaceae;Christensenellaceae_R-7_group;;	0	0	0	0	0	1	0	0	2	0	0	0	0	0	0	1	0	0	0	1	1	0	0	0	0	0	0	0	4	0	0	0	0	0	0	0	0	1	2	0	0	0	0	0	0	0	1	0
0bae11e18b7d5b6f905fcb2cecf94bcf	Bacteria;Firmicutes;Clostridia;Clostridia_UCG-014;Clostridia_UCG-014;Clostridia_UCG-014;;	0	0	0	0	0	0	0	0	0	0	0	0	0	0	0	0	0	0	0	0	0	0	0	0	0	0	0	0	0	0	0	0	0	0	0	0	0	0	0	0	0	0	0	0	0	5	0	0
139f3606221ee22a0da037f401753c11	Bacteria;Firmicutes;Bacilli;Lactobacillales;Lactobacillaceae;Lactobacillus;Lactobacillus_delbrueckii;	0	0	0	0	0	0	0	0	0	0	0	0	0	0	0	0	0	0	0	0	0	0	0	0	0	0	0	0	0	0	0	0	0	0	0	0	0	0	0	0	0	0	0	0	16	0	0	0
2828cbbe163e824e587b01c4196e6e93	Bacteria;Firmicutes;Clostridia;Peptostreptococcales-Tissierellales;Peptostreptococcales-Tissierellales;Peptoniphilus;;	0	0	0	0	0	1	0	2	1	0	0	1	0	0	0	0	0	0	0	0	0	0	0	1	0	0	0	0	0	0	0	0	2	0	0	5	0	0	0	0	0	0	0	0	0	0	0	0
4d3f1d8f02b45e845e419a273f5b2386	Bacteria;Firmicutes;Clostridia;Oscillospirales;Ruminococcaceae;Ruminococcus;;	0	0	0	0	0	0	0	0	0	0	0	0	0	0	0	0	0	0	0	0	0	0	0	0	0	0	0	0	0	0	0	0	0	0	0	0	0	0	0	0	0	0	0	0	0	0	0	1
4fba6fef450158c1bd1cbcb5a0e8f5e5	Bacteria;Bacteroidota;Bacteroidia;Bacteroidales;Prevotellaceae;Prevotella;;	0	0	0	0	0	0	0	0	0	3	0	0	0	0	0	0	0	0	0	0	0	0	0	0	0	0	0	0	12	0	0	0	0	1	0	0	0	0	0	0	0	0	0	0	0	0	0	0
605cc047d6200f294e043f8ce6cb5af7	Bacteria;Bacteroidota;Bacteroidia;Bacteroidales;Barnesiellaceae;Coprobacter;;	0	4	0	0	0	0	0	0	0	1	0	0	0	0	0	0	0	0	0	0	0	0	0	0	0	0	0	0	0	0	0	0	0	0	0	0	1	0	0	0	0	0	4	0	0	0	0	0
6513039f8225f3c93ab2a462ab8b9c7f	Bacteria;Proteobacteria;Gammaproteobacteria;Burkholderiales;Neisseriaceae;;;	0	0	0	0	0	0	0	0	0	0	0	0	0	0	1	0	0	0	0	0	0	0	0	0	0	0	0	0	5	0	0	0	0	0	0	0	0	0	0	4	0	0	0	0	0	0	6	0
8f4496a6a6bdcbfbe4cdea4292d96d70	Bacteria;Firmicutes;Clostridia;Lachnospirales;Lachnospiraceae;Moryella;Moryella_indoligenes;	0	0	0	0	0	1	0	4	0	0	0	0	0	0	0	0	0	0	0	0	0	0	0	0	0	0	0	0	0	0	0	0	7	0	0	0	0	0	0	0	3	0	0	0	0	0	0	0
a2d300d1e9c621dbc5239cc092d433c3	Bacteria;Firmicutes;Clostridia;Clostridia_UCG-014;Clostridia_UCG-014;Clostridia_UCG-014;;	0	0	0	0	0	0	0	0	0	0	0	0	0	0	0	0	0	0	0	9	0	0	0	0	0	0	0	0	0	0	0	0	0	0	0	0	0	0	1	0	0	0	0	4	0	0	0	0
b7e5e417da183df1d5cb33a51a10991d	Bacteria;Bacteroidota;Bacteroidia;Bacteroidales;Bacteroidaceae;Bacteroides;Bacteroides_salyersiae;	0	0	0	0	0	0	0	0	0	0	0	0	0	0	0	0	0	0	0	0	0	0	0	0	0	0	0	0	0	0	0	0	0	0	0	0	0	0	10	0	0	0	0	0	1	1	0	0
dd46e2d5cd81a8add2304556257a92f7	Bacteria;Firmicutes;Clostridia;Oscillospirales;Ruminococcaceae;Faecalibacterium;;	0	0	0	0	0	0	0	0	0	0	2	0	0	0	0	0	0	0	0	1	0	0	0	0	0	0	0	0	0	0	0	0	0	0	0	0	0	0	5	0	0	0	0	0	0	0	0	0
f492caee1affb095532cdf08315e34db	Bacteria;Bacteroidota;Bacteroidia;Bacteroidales;Prevotellaceae;Prevotella;;	0	0	0	0	0	0	0	0	0	0	0	0	0	0	0	0	0	0	0	0	0	0	0	0	0	0	0	0	0	0	0	0	0	0	0	0	0	0	0	0	0	0	0	0	0	0	0	0
f55d22a8e61d493b7f4c5e3f09326add	Bacteria;Firmicutes;Clostridia;Lachnospirales;Lachnospiraceae;Butyrivibrio;;	0	0	0	0	0	0	0	0	0	0	0	0	0	0	0	0	0	0	0	16	0	0	0	0	0	0	0	0	0	0	0	0	0	0	0	0	0	0	0	0	0	0	0	0	0	0	0	0
f8094a37afb3d454a2bc9654445d7a64	Bacteria;Bacteroidota;Bacteroidia;Bacteroidales;Prevotellaceae;Prevotella;;	4	0	0	0	0	0	0	0	0	0	0	0	0	0	0	0	0	0	0	0	5	0	3	0	0	0	0	0	0	0	2	0	0	0	0	1	0	0	0	1	0	0	0	0	0	0	0	0
25c5431877e9f525e1a9a6f0eca1d4d6	Bacteria;Proteobacteria;Gammaproteobacteria;Burkholderiales;Sutterellaceae;Sutterella;;	0	0	0	0	0	0	0	0	0	0	0	0	0	0	0	0	0	11	0	0	0	0	0	0	0	0	0	0	0	4	0	0	0	0	0	0	0	0	0	0	0	0	0	0	0	0	0	0
2cb97f7a5774ba36b0efe6ac27085be3	Bacteria;Bacteroidota;Bacteroidia;Bacteroidales;Prevotellaceae;Prevotella;Prevotella_bergensis;	1	0	0	0	0	0	0	0	0	0	0	12	0	0	0	0	0	0	0	0	0	0	0	0	0	0	0	0	0	0	0	0	0	0	0	1	0	0	0	0	0	0	0	0	0	0	0	0
35195a80f6fb69ef8bd6827d1b045aad	Bacteria;Actinobacteriota;Coriobacteriia;Coriobacteriales;Eggerthellaceae;Senegalimassilia;;	0	0	2	0	0	0	0	0	1	0	0	0	0	0	0	1	0	2	0	1	0	0	0	0	0	0	0	0	0	0	0	0	0	1	0	0	2	0	3	0	1	0	0	0	0	0	0	0
69203c9cdedf6deaf6738edff677332a	Bacteria;Firmicutes;Clostridia;Lachnospirales;Lachnospiraceae;Lachnospiraceae_NK4A136_group;;	0	0	0	0	0	0	0	0	0	0	0	0	0	0	0	0	0	0	0	0	0	0	0	0	3	0	0	0	0	11	0	0	0	0	0	0	0	0	0	0	0	0	0	0	0	0	1	0
6db169339ee5897780e713c44784d74a	Bacteria;Firmicutes;Clostridia;Clostridia_UCG-014;Clostridia_UCG-014;Clostridia_UCG-014;;	0	0	0	0	0	0	0	0	0	0	0	0	0	0	5	0	0	0	0	1	0	0	0	0	0	0	0	0	0	0	0	0	0	0	0	0	0	1	0	0	0	0	2	0	2	0	0	0
7814c2b485cc601b885f117c70bbdf5d	Bacteria;Firmicutes;Clostridia;Oscillospirales;Ruminococcaceae;Ruminococcus;;	0	0	0	0	0	0	0	0	0	0	0	0	0	0	0	0	0	0	1	0	0	0	0	0	0	0	0	0	0	0	0	4	0	0	0	0	0	0	0	0	0	0	1	0	0	0	0	0
788d568979c4dff8ffc0dd1a378be1d4	Bacteria;Firmicutes;Clostridia;Peptostreptococcales-Tissierellales;Peptostreptococcales-Tissierellales;Anaerococcus;Anaerococcus_lactolyticus;	0	0	0	0	0	0	0	0	0	1	0	0	0	0	0	0	0	0	0	0	0	1	0	0	0	0	0	0	0	0	0	0	0	0	0	0	0	0	0	0	0	0	0	0	0	0	0	0
94928715987dcb9638dd5c0e8f9b20f4	Bacteria;Firmicutes;Clostridia;Christensenellales;Christensenellaceae;Christensenellaceae_R-7_group;;	0	0	0	0	0	0	0	0	0	0	0	0	0	0	3	0	0	0	0	0	0	0	0	0	0	0	0	0	2	8	1	0	0	0	0	0	0	0	0	0	0	0	0	1	0	0	0	0
9e49eeeeece506ab1a8b4cca65b6a5b2	Bacteria;Bacteroidota;Bacteroidia;Bacteroidales;Prevotellaceae;Prevotella;;	0	0	0	0	0	0	0	0	0	0	0	0	0	0	0	0	0	0	0	0	0	0	2	0	0	0	0	0	0	0	0	0	0	0	0	0	0	0	13	0	0	0	0	0	0	0	0	0
a65ed7366b50a1645f7b6ed4a32978b9	Bacteria;Firmicutes;Clostridia;Peptostreptococcales-Tissierellales;Peptostreptococcales-Tissierellales;Finegoldia;;	0	0	0	0	0	0	0	0	0	0	0	0	0	0	0	0	0	0	0	0	0	0	0	0	0	0	0	0	0	0	0	0	0	0	0	0	0	0	0	0	0	0	0	0	0	0	0	0
b60dfc74b3e5bd46247d99bfd2ad3c10	Bacteria;Firmicutes;Clostridia;Lachnospirales;Lachnospiraceae;Roseburia;;	0	0	0	0	0	0	0	0	0	0	0	0	0	0	0	0	0	0	0	0	0	0	15	0	0	0	0	0	0	0	0	0	0	0	0	0	0	0	0	0	0	0	0	0	0	0	0	0
c4f33be3cc575f7c49699945905288b3	Bacteria;Firmicutes;Clostridia;Oscillospirales;Ruminococcaceae;Faecalibacterium;;	0	0	0	0	0	0	0	0	0	0	0	0	0	0	0	0	0	0	0	0	2	0	0	0	0	0	0	0	0	0	0	0	0	0	0	0	0	0	0	0	0	0	0	0	0	0	2	0
e4603772d5369745aa2e7cfd2e539aa7	Bacteria;Campilobacterota;Campylobacteria;Campylobacterales;Campylobacteraceae;Campylobacter;Campylobacter_ureolyticus;	0	0	0	0	0	0	0	0	0	0	0	0	0	0	0	0	15	0	0	0	0	0	0	0	0	0	0	0	0	0	0	0	0	0	0	0	0	0	0	0	0	0	0	0	0	0	0	0
ebfa2bf5f3b4bcbc56de0128026b4ace	Bacteria;Firmicutes;Clostridia;Peptostreptococcales-Tissierellales;Peptostreptococcales-Tissierellales;Peptoniphilus;Peptoniphilus_coxii;	0	0	0	0	0	2	0	0	0	0	0	0	0	0	0	0	0	0	0	0	0	0	0	0	0	0	0	0	0	0	0	0	0	0	2	0	0	0	0	0	0	0	0	0	0	0	0	0
37016b5da4cd8bc8dfed10d3ece1e01d	Bacteria;Proteobacteria;Gammaproteobacteria;Burkholderiales;Sutterellaceae;Sutterella;;	0	0	0	0	0	0	0	0	0	0	0	0	0	0	0	14	0	0	0	0	0	0	0	0	0	0	0	0	0	0	0	0	0	0	0	0	0	0	0	0	0	0	0	0	0	0	0	0
3f6dce06719bb11b6b9bbb8f2c8a5644	Bacteria;Firmicutes;Clostridia;Oscillospirales;Butyricicoccaceae;Butyricicoccus;;	0	0	1	0	0	0	0	0	0	0	0	0	0	1	0	0	2	0	0	0	0	0	0	0	0	0	0	0	0	0	0	0	0	0	0	0	0	0	0	0	0	0	0	0	0	0	1	0
886813d6c66ef41ef648c9b92ffde619	Bacteria;Actinobacteriota;Actinobacteria;Corynebacteriales;Corynebacteriaceae;Corynebacterium;;	0	0	0	0	0	0	0	0	0	0	0	0	0	0	0	0	0	0	0	0	0	0	0	0	0	0	0	3	0	0	0	0	0	0	0	0	0	0	0	0	0	0	0	1	0	0	0	0
923fed1e3a5c67f886eb287b585a924a	Bacteria;Firmicutes;Clostridia;Lachnospirales;Lachnospiraceae;GCA-900066575;;	0	0	0	0	0	0	0	0	0	0	0	0	0	0	0	0	0	3	0	0	0	1	0	0	0	0	0	0	0	0	0	0	0	0	0	0	0	0	3	0	0	0	0	0	0	0	1	0
973ca62579b1246f54829278d51475ea	Bacteria;Firmicutes;Clostridia;Lachnospirales;Lachnospiraceae;[Eubacterium]_xylanophilum_group;;	0	0	0	0	0	0	0	0	0	0	0	0	0	0	0	0	1	0	0	0	0	1	0	1	0	1	0	0	0	0	0	1	0	0	0	0	0	0	0	1	0	0	0	0	1	0	0	0
9d88acce7b2f13b58bf95d2f17ec8c2f	Bacteria;Bacteroidota;Bacteroidia;Bacteroidales;Bacteroidaceae;Bacteroides;Bacteroides_intestinalis;	0	0	0	0	0	0	0	0	0	0	0	0	0	0	0	0	5	0	0	0	0	0	0	0	0	0	0	0	0	4	0	0	0	0	0	0	0	0	0	0	0	0	0	0	0	0	0	0
a7fe69d61cb22afa7516c62655f3db91	Bacteria;Firmicutes;Bacilli;RF39;RF39;RF39;;	0	0	7	0	0	0	0	0	0	0	0	0	0	0	0	0	0	0	0	7	0	0	0	0	0	0	0	0	0	0	0	0	0	0	0	0	0	0	0	0	0	0	0	0	0	0	0	0
ad7e50b22d838d7e2b44ff2306b989c1	Bacteria;Campilobacterota;Campylobacteria;Campylobacterales;Campylobacteraceae;Campylobacter;Campylobacter_hominis;	0	0	0	0	0	0	0	0	0	0	0	0	0	0	0	0	0	0	0	0	0	0	0	0	0	0	0	0	0	0	0	0	0	0	0	0	0	0	0	0	0	0	0	0	0	0	0	0
c87a2ef0523bf10d944f583fa016f47c	Bacteria;Firmicutes;Clostridia;Peptostreptococcales-Tissierellales;Peptostreptococcales-Tissierellales;Anaerococcus;;	0	0	0	0	0	0	0	9	0	0	0	0	0	0	0	0	0	0	0	0	0	0	3	0	0	0	0	0	0	0	0	0	0	0	0	0	0	0	1	0	0	0	0	0	0	0	0	0
c97ea25ba069877eac769cb05968724c	Bacteria;Firmicutes;Clostridia;Clostridia_UCG-014;Clostridia_UCG-014;Clostridia_UCG-014;;	0	0	0	0	0	0	0	0	0	0	0	0	0	0	0	0	0	3	0	0	0	0	0	0	0	0	0	0	0	0	0	0	0	0	0	0	0	1	0	0	0	0	8	0	0	0	2	0
dcd74b6107061fda983a7765c1f93191	Bacteria;Proteobacteria;Gammaproteobacteria;Burkholderiales;Sutterellaceae;Sutterella;;	0	0	0	0	0	0	0	0	0	0	0	0	0	0	0	0	0	14	0	0	0	0	0	0	0	0	0	0	0	0	0	0	0	0	0	0	0	0	0	0	0	0	0	0	0	0	0	0
eaec3537b269faaf09eedbfd87549aad	Bacteria;Fusobacteriota;Fusobacteriia;Fusobacteriales;Fusobacteriaceae;Fusobacterium;;	0	0	0	0	1	0	0	0	0	0	0	0	0	0	0	0	0	0	0	0	0	0	0	0	0	0	0	0	0	0	0	0	0	0	0	0	0	0	0	0	0	0	0	0	0	0	0	11
fd0735e70b2bbc107c3e0ae09d8fc2df	Bacteria;Bacteroidota;Bacteroidia;Bacteroidales;Prevotellaceae;Prevotella;Prevotella_buccalis;	0	0	0	0	0	0	0	0	0	0	0	0	0	0	0	0	0	0	0	0	0	0	0	0	0	0	0	0	0	1	0	0	0	0	0	0	0	0	0	0	0	0	0	0	0	0	0	0
fee421dd182111e1d718ac10decab1e9	Bacteria;Bacteroidota;Bacteroidia;Bacteroidales;Rikenellaceae;Alistipes;Alistipes_sp.;	0	0	0	0	0	0	0	0	1	0	0	0	0	0	1	0	0	0	0	0	0	0	0	0	1	0	0	0	2	0	2	0	0	0	0	0	0	0	0	0	0	0	1	0	1	0	0	2
0a035a7ec1f4a194dd7fbda3c5660db0	Bacteria;Firmicutes;Clostridia;Lachnospirales;Lachnospiraceae;Lachnoclostridium;;	0	0	0	0	0	0	0	0	0	0	1	0	0	1	0	0	0	1	0	0	0	1	0	0	0	0	0	0	1	0	0	0	0	0	0	0	0	0	0	1	0	1	0	0	0	0	0	0
23d6e67ff377b63cc8506920f662b5a5	Bacteria;Firmicutes;Clostridia;Lachnospirales;Lachnospiraceae;Anaerosporobacter;;	0	1	0	0	0	0	0	0	0	0	0	0	0	0	1	0	2	0	0	0	0	0	0	0	0	0	0	0	0	0	0	0	0	0	0	0	0	0	0	0	0	0	0	0	0	0	1	0
2aae29f427f9b3d3621ee010b9e70e99	Bacteria;Firmicutes;Clostridia;Peptostreptococcales-Tissierellales;Peptostreptococcales-Tissierellales;Fenollaria;;	0	0	0	0	0	0	0	0	0	0	0	0	0	0	0	0	0	0	0	0	0	0	0	0	0	0	0	0	0	0	0	0	0	0	0	0	0	13	0	0	0	0	0	0	0	0	0	0
3de9c74cb0cb995a1c311ee7bdf36fd7	Bacteria;Firmicutes;Bacilli;RF39;RF39;RF39;;	0	0	0	0	0	0	0	0	0	0	0	0	0	0	11	0	0	0	0	1	0	0	0	0	0	0	0	0	0	0	0	0	0	0	0	0	0	0	0	0	0	0	0	0	0	0	1	0
45158693222383612f0b6b469c0be1fe	Bacteria;Bacteroidota;Bacteroidia;Bacteroidales;Prevotellaceae;Alloprevotella;;	0	0	0	0	0	0	0	0	0	0	0	0	0	0	0	0	0	0	0	13	0	0	0	0	0	0	0	0	0	0	0	0	0	0	0	0	0	0	0	0	0	0	0	0	0	0	0	0
546b6c41df84273c2b89fb71e0c32738	Bacteria;Bacteroidota;Bacteroidia;Bacteroidales;Rikenellaceae;Rikenellaceae_RC9_gut_group;;	0	0	13	0	0	0	0	0	0	0	0	0	0	0	0	0	0	0	0	0	0	0	0	0	0	0	0	0	0	0	0	0	0	0	0	0	0	0	0	0	0	0	0	0	0	0	0	0
64047158420a8a9df9d35d8719329c5b	Bacteria;Bacteroidota;Bacteroidia;Bacteroidales;Barnesiellaceae;Barnesiella;;	0	0	0	0	0	0	0	0	0	0	0	0	0	0	0	0	0	0	0	0	0	0	0	0	0	0	0	0	0	0	0	0	0	12	0	0	0	0	0	0	0	0	0	1	0	0	0	0
66063c3a2e5cc0fd8b0b301cdbb7c0ce	Bacteria;Firmicutes;Clostridia;Lachnospirales;Lachnospiraceae;;;	0	4	0	9	0	0	0	0	0	0	0	0	0	0	0	0	0	0	0	0	0	0	0	0	0	0	0	0	0	0	0	0	0	0	0	0	0	0	0	0	0	0	0	0	0	0	0	0
67e8859e108281ee7971084bfa759522	Bacteria;Firmicutes;Clostridia;Lachnospirales;Lachnospiraceae;Lachnoclostridium;;	0	0	0	0	1	0	1	0	0	3	0	0	0	0	0	1	0	0	0	0	0	1	0	0	0	0	0	0	0	1	0	0	0	1	1	0	0	0	0	0	1	0	0	0	0	0	0	2
69b90707f6f3da7941026fbe6a1597ce	Bacteria;Firmicutes;Clostridia;Lachnospirales;Lachnospiraceae;Lachnospiraceae_FCS020_group;;	0	0	0	0	0	0	0	0	0	0	0	0	1	1	1	0	0	1	0	0	0	0	0	0	1	0	0	0	0	0	0	1	0	0	0	0	0	1	0	0	0	1	1	0	1	0	0	1
6a4c0e5943a7eb8c9f0b5b5e69171828	Bacteria;Actinobacteriota;Actinobacteria;Corynebacteriales;Corynebacteriaceae;Corynebacterium;Corynebacterium_aurimucosum;	1	0	0	0	0	8	2	0	0	0	0	0	0	0	0	0	0	0	0	0	0	0	0	0	0	0	0	2	0	0	0	0	0	0	0	0	0	0	0	0	0	0	0	0	0	0	0	0
be9968c63d05db61b0521d61baabb02f	Bacteria;Firmicutes;Bacilli;Erysipelotrichales;Erysipelatoclostridiaceae;Erysipelotrichaceae_UCG-003;;	0	0	0	0	0	0	0	0	0	0	0	0	0	0	0	0	0	0	0	0	0	0	0	0	0	0	0	0	0	0	0	0	0	0	0	0	0	0	0	0	0	13	0	0	0	0	0	0
d562f63f002b432f6632e40415b8c57f	Bacteria;Desulfobacterota;Desulfovibrionia;Desulfovibrionales;Desulfovibrionaceae;Bilophila;;	0	0	0	0	0	0	0	0	0	3	0	0	0	0	0	0	0	0	1	0	0	0	0	0	0	0	0	0	0	0	0	0	0	0	0	0	0	0	0	0	0	0	0	0	0	0	0	4
e713e7603c55ed908b54608920cd18e7	Bacteria;Bacteroidota;Bacteroidia;Bacteroidales;Porphyromonadaceae;Porphyromonas;Porphyromonas_bennonis;	0	0	0	0	0	0	0	0	0	0	0	0	0	0	0	0	0	0	0	0	0	0	0	0	0	0	13	0	0	0	0	0	0	0	0	0	0	0	0	0	0	0	0	0	0	0	0	0
21dcfff18d552ae0ca669d213652bda3	Bacteria;Firmicutes;Clostridia;Oscillospirales;[Eubacterium]_coprostanoligenes_group;[Eubacterium]_coprostanoligenes_group;;	0	0	0	0	0	0	0	0	0	0	0	0	0	0	0	0	0	0	0	0	0	0	1	0	0	0	0	0	0	0	0	0	0	0	0	0	0	0	0	5	0	0	0	0	2	0	0	0
2a34b4dbdcda40879c7abd17a2ea0e33	Bacteria;Firmicutes;Negativicutes;Veillonellales-Selenomonadales;Veillonellaceae;Dialister;;	0	0	0	0	0	0	0	0	0	6	0	0	0	0	0	0	0	0	0	0	0	0	0	0	0	0	0	0	0	0	0	0	0	0	0	1	0	0	0	5	0	0	0	0	0	0	0	0
330e776a1db4c7fa72b561a7171358e3	Bacteria;Firmicutes;Clostridia;Peptostreptococcales-Tissierellales;Peptostreptococcales-Tissierellales;Peptoniphilus;;	12	0	0	0	0	0	0	0	0	0	0	0	0	0	0	0	0	0	0	0	0	0	0	0	0	0	0	0	0	0	0	0	0	0	0	0	0	0	0	0	0	0	0	0	0	0	0	0
496d9baadb2e81714fb04a5253200b00	Bacteria;Firmicutes;Clostridia;Clostridia;Hungateiclostridiaceae;Fastidiosipila;Clostridiales_bacterium;	1	0	0	0	0	0	0	0	0	0	0	0	0	0	0	0	0	0	0	8	0	0	0	0	0	0	0	0	0	0	0	0	0	0	0	0	0	2	1	0	0	0	0	0	0	0	0	0
64c0631565683135b90bd037417fb657	Bacteria;Bacteroidota;Bacteroidia;Bacteroidales;Marinifilaceae;Odoribacter;;	0	0	0	0	0	0	0	0	0	0	0	0	7	1	0	0	0	0	0	0	3	0	0	0	0	0	0	0	0	0	0	0	0	0	0	0	1	0	0	0	0	0	0	0	0	0	0	0
6fe33250c45ddbda2700682431270ddc	Bacteria;Proteobacteria;Gammaproteobacteria;Burkholderiales;Sutterellaceae;Sutterella;;	0	0	0	0	0	0	0	0	0	0	0	0	0	0	0	0	0	0	0	0	0	1	0	0	0	0	0	0	0	2	0	0	0	0	0	0	0	5	0	0	0	0	0	0	0	1	0	0
822a0ee849989f75cc532cb3540de19a	Bacteria;Verrucomicrobiota;Lentisphaeria;Victivallales;Victivallaceae;Victivallis;;	0	0	0	0	0	0	0	0	0	0	0	0	0	0	0	1	0	0	0	0	0	8	0	0	0	0	0	0	1	0	0	0	0	0	0	0	0	0	0	0	0	0	0	0	1	0	1	0
9908fffab7ed4f3bec44cda2f5084d49	Bacteria;Firmicutes;Bacilli;Lactobacillales;Enterococcaceae;Enterococcus;;	0	0	0	0	5	0	0	0	0	0	0	0	0	1	0	0	0	0	0	0	0	0	0	0	0	0	0	0	0	0	0	0	0	0	0	0	0	0	0	0	0	0	0	0	0	0	0	0
b270c275c943841ada8dd7b126594834	Bacteria;Firmicutes;Clostridia;Peptostreptococcales-Tissierellales;Peptostreptococcales-Tissierellales;Peptoniphilus;;	0	1	1	0	0	0	0	0	0	0	2	0	0	0	0	0	0	0	1	1	0	0	0	0	0	0	1	0	0	0	0	1	1	0	0	0	0	0	0	0	0	0	0	0	0	0	2	0
e49e6dbc6e36a60ad774daea1774ef62	Bacteria;Bacteroidota;Bacteroidia;Bacteroidales;Tannerellaceae;Parabacteroides;;	0	0	0	0	0	0	0	0	0	0	0	0	0	0	0	0	0	0	0	12	0	0	0	0	0	0	0	0	0	0	0	0	0	0	0	0	0	0	0	0	0	0	0	0	0	0	0	0
e4ef1c7b616eb842c0ff7a327e83bd76	Bacteria;Bacteroidota;Bacteroidia;Bacteroidales;Tannerellaceae;;;	0	0	0	0	0	0	0	0	0	0	0	0	0	0	0	0	0	6	0	0	0	4	0	0	0	0	0	0	0	0	1	0	0	0	0	0	0	0	0	0	0	0	0	0	0	0	1	0
e74a5cb3fbe028ec4c07f35adf4ecdc5	Bacteria;Bacteroidota;Bacteroidia;Bacteroidales;Barnesiellaceae;Barnesiella;;	0	0	0	0	0	0	0	0	0	3	0	0	0	0	0	3	0	0	0	0	0	0	0	0	0	0	0	0	0	0	0	0	0	0	0	0	0	0	0	0	0	0	0	0	6	0	0	0
eb736939d75ad207f5c1a4f3053d2ee4	Bacteria;Proteobacteria;Gammaproteobacteria;Burkholderiales;Sutterellaceae;Sutterella;;	0	0	0	0	0	0	0	0	0	0	0	0	0	0	0	0	0	0	1	0	0	0	0	0	0	0	0	0	0	0	2	0	0	0	0	0	0	0	0	0	0	0	0	0	0	0	0	0
fb428d07d03e32be0b85eacbed10df0a	Bacteria;Firmicutes;Clostridia;Lachnospirales;Lachnospiraceae;Coprococcus;Coprococcus_eutactus;	0	0	0	0	0	0	0	0	0	0	0	0	0	0	0	0	0	0	4	0	0	0	0	1	0	0	1	0	0	0	2	0	0	0	0	0	0	0	0	0	0	0	1	0	0	0	0	0
1708c9f799299cb5bc3367740525cc0c	Bacteria;Firmicutes;Clostridia;Peptostreptococcales-Tissierellales;Peptostreptococcales-Tissierellales;Ezakiella;;	0	0	0	0	0	0	0	11	0	0	0	0	0	0	0	0	0	0	0	0	0	0	0	0	0	0	0	0	0	0	0	0	0	0	0	0	0	0	0	0	0	0	0	0	0	0	0	0
3aad083a4c822d27071d1ff6163cbfb2	Bacteria;Firmicutes;Bacilli;Izemoplasmatales;Izemoplasmatales;Izemoplasmatales;;	0	0	0	0	0	0	0	0	0	0	0	0	0	0	3	0	0	0	0	0	0	0	0	0	0	0	0	0	0	0	5	0	0	0	0	0	0	0	1	0	0	0	0	0	0	0	0	0
53483cc2f3235e17e0bd78c3a5ebbbf4	Bacteria;Firmicutes;Clostridia;Christensenellales;Christensenellaceae;Christensenellaceae_R-7_group;;	0	0	0	0	0	0	0	0	0	0	0	0	0	0	0	0	0	0	0	0	0	0	0	0	0	0	0	0	0	0	11	0	0	0	0	0	0	0	0	0	0	0	0	0	0	0	0	0
55d208732b0e4b675f7b8b82d3ef6584	Bacteria;Bacteroidota;Bacteroidia;Bacteroidales;Bacteroidaceae;Bacteroides;;	0	0	0	0	0	0	0	0	0	0	0	0	0	0	0	0	0	0	0	0	0	0	0	0	0	0	0	0	0	0	0	0	0	0	0	0	0	0	0	0	0	0	0	0	0	0	0	0
6acfe69f470ceebec0cce442b1190fa9	Bacteria;Firmicutes;Clostridia;Oscillospirales;Ruminococcaceae;CAG-352;;	0	0	0	0	0	0	0	0	1	0	0	0	0	0	0	0	0	0	0	1	0	4	0	5	0	0	0	0	0	0	0	0	0	0	0	0	0	0	0	0	0	0	0	0	0	0	0	0
73cd1c10175eb846badd2f34bd86dd08	Bacteria;Firmicutes;Clostridia;Oscillospirales;Oscillospiraceae;Intestinimonas;Intestinimonas_butyriciproducens;	0	0	0	0	0	0	0	0	0	0	0	0	0	0	0	0	0	0	0	0	0	3	0	0	0	0	0	0	0	0	0	0	0	0	0	0	0	0	0	0	0	0	0	0	0	0	0	6
74792adac452eb3544cdc17064d6bbee	Bacteria;Desulfobacterota;Desulfovibrionia;Desulfovibrionales;Desulfovibrionaceae;Desulfovibrio;;	0	0	5	0	0	0	0	0	0	0	0	0	0	0	0	0	0	0	0	0	0	0	0	0	0	0	0	0	0	0	6	0	0	0	0	0	0	0	0	0	0	0	0	0	0	0	0	0
7b25fe2a8e4d57a05ef403d1d0e831e2	Bacteria;Firmicutes;Clostridia;Oscillospirales;Oscillospiraceae;Intestinimonas;;	0	1	0	0	0	0	0	0	0	0	0	0	0	0	1	0	0	0	0	0	0	0	0	0	0	0	0	0	0	9	0	0	0	0	0	0	0	0	0	0	0	0	0	0	0	0	0	0
8674dcf0cfe35939037fa9a5b986866f	Bacteria;Fusobacteriota;Fusobacteriia;Fusobacteriales;Fusobacteriaceae;Fusobacterium;;	0	0	0	0	0	0	0	0	0	0	8	0	0	0	0	0	1	0	0	0	0	0	0	0	0	0	0	1	0	0	0	0	0	0	0	0	0	0	0	0	0	0	0	0	0	0	0	0
a13dad03fc438faab48c171cc57d9571	Bacteria;Firmicutes;Negativicutes;Veillonellales-Selenomonadales;Veillonellaceae;;;	0	0	0	0	0	0	0	0	0	0	0	0	0	0	0	0	0	0	0	0	0	0	0	0	0	0	0	0	0	0	0	0	0	0	0	0	0	0	0	0	0	0	0	0	0	0	0	0
e3071eccbbbd1ee2c34f2f169c488e5e	Bacteria;Firmicutes;Bacilli;Lactobacillales;Aerococcaceae;;;	1	0	0	0	0	2	0	1	0	3	0	0	0	0	0	0	0	0	0	0	0	0	0	0	0	0	0	0	0	0	0	0	0	0	0	0	0	0	0	0	0	0	0	0	0	0	0	0
f46deaf5851879b6a8d849043a70f8f5	Bacteria;Firmicutes;Clostridia;Lachnospirales;Lachnospiraceae;;;	0	0	0	0	0	0	0	0	0	0	0	0	0	3	1	0	0	0	0	0	0	1	0	0	0	0	0	0	0	2	0	0	0	0	0	0	0	0	1	0	0	0	0	0	0	0	0	0
f8a1fba13fea6294ac6a4f4071785e8a	Bacteria;Actinobacteriota;Coriobacteriia;Coriobacteriales;Atopobiaceae;Atopobium;Olsenella_sp.;	0	0	0	0	0	0	1	0	1	0	0	0	2	0	0	0	0	0	0	0	0	0	0	0	0	1	0	0	0	0	0	0	2	0	0	0	0	0	0	2	0	0	0	0	0	0	0	0
1a7a9d14747af9f14fcdabdef2549a77	Bacteria;Firmicutes;Clostridia;Oscillospirales;Oscillospiraceae;Colidextribacter;;	0	3	0	0	0	0	0	0	0	0	0	0	0	1	0	0	0	0	0	0	0	1	0	0	0	0	0	0	0	0	0	0	0	0	1	0	0	0	0	0	0	0	1	0	0	0	0	2
1f6ec30d82fcef8eeb5377d5c4143538	Bacteria;Firmicutes;Clostridia;Clostridia_UCG-014;Clostridia_UCG-014;Clostridia_UCG-014;;	0	0	0	0	0	0	0	0	0	0	0	0	10	0	0	0	0	0	0	0	0	0	0	0	0	0	0	0	0	0	0	0	0	0	0	0	0	0	0	0	0	0	0	0	0	0	0	0
27a7197b6f932b622896bc3dc90f3200	Bacteria;Firmicutes;Clostridia;Lachnospirales;Lachnospiraceae;[Ruminococcus]_gauvreauii_group;;	1	0	0	0	0	0	0	0	0	0	0	0	0	0	0	6	0	0	0	0	0	0	0	0	0	0	0	0	0	0	0	0	0	0	0	0	0	0	0	0	0	0	0	0	3	0	0	0
2c353937b82f39126e9aeead6f624ac9	Bacteria;Firmicutes;Clostridia;Oscillospirales;Ruminococcaceae;Subdoligranulum;;	0	0	0	0	0	0	0	0	0	0	0	0	0	0	4	0	0	0	0	0	0	0	0	0	0	0	2	0	0	0	0	2	0	0	0	0	0	0	0	0	0	0	0	0	0	0	1	0
47f770032218f91b352999ff1f663807	Bacteria;Firmicutes;Clostridia;Lachnospirales;Lachnospiraceae;Lachnoclostridium;;	0	1	0	0	0	0	0	0	0	1	0	0	0	0	0	0	0	0	0	0	0	0	1	0	0	0	0	0	0	2	0	0	0	0	1	0	0	0	0	0	0	0	0	4	0	0	0	0
53b2e8677ee8134bbcb5396218d5b4dc	Bacteria;Firmicutes;Clostridia;Christensenellales;Christensenellaceae;Christensenellaceae_R-7_group;Clostridiales_bacterium;	0	0	0	0	0	0	0	0	0	0	0	1	0	0	0	0	0	0	0	0	0	0	0	0	0	0	0	5	0	0	0	0	0	0	0	0	0	0	0	0	1	0	0	3	0	0	0	0
89c46c2c85c3ca335cc983cbc4017444	Bacteria;Firmicutes;Clostridia;Oscillospirales;Oscillospiraceae;Intestinimonas;;	0	10	0	0	0	0	0	0	0	0	0	0	0	0	0	0	0	0	0	0	0	0	0	0	0	0	0	0	0	0	0	0	0	0	0	0	0	0	0	0	0	0	0	0	0	0	0	0
8ca0b9917d926bb6241ce6e23673fce4	Bacteria;Firmicutes;Clostridia;Lachnospirales;Lachnospiraceae;Blautia;;	0	0	1	0	0	0	0	0	0	0	0	0	2	0	1	0	0	0	0	0	0	0	0	0	0	0	0	0	1	1	0	0	0	0	0	0	0	0	0	0	0	0	0	0	0	0	3	0
8d7e1465fbc2323c5155ea4c76dd520c	Bacteria;Firmicutes;Clostridia;Oscillospirales;Ruminococcaceae;;;	0	0	0	0	0	0	0	0	0	0	0	0	9	0	0	0	0	0	0	0	0	0	0	0	0	0	0	0	0	0	0	0	0	1	0	0	0	0	0	0	0	0	0	0	0	0	0	0
9419ea5aca20e7558640dfdf7f434837	Bacteria;Bacteroidota;Bacteroidia;Bacteroidales;Prevotellaceae;Prevotella;Prevotella_buccalis;	0	0	0	0	0	0	0	0	0	0	0	0	0	0	0	0	0	0	0	0	0	0	0	0	0	0	0	0	0	0	0	0	0	0	0	0	0	0	0	0	0	0	0	2	0	0	0	0
9484afed9f64641667938e294c07fe7c	Bacteria;Firmicutes;Clostridia;Lachnospirales;Lachnospiraceae;Roseburia;;	0	0	0	0	0	0	0	1	4	0	0	0	0	0	1	0	0	0	0	0	0	0	0	0	0	0	0	0	0	0	0	0	0	0	0	0	0	0	0	0	0	0	0	0	3	0	0	0
a62d7f13d38c34a26f6c31e23bfbf15f	Bacteria;Bacteroidota;Bacteroidia;Bacteroidales;Barnesiellaceae;Barnesiella;;	0	0	4	0	0	0	0	0	0	0	0	0	0	0	0	0	0	0	0	0	0	0	0	0	0	0	0	0	0	6	0	0	0	0	0	0	0	0	0	0	0	0	0	0	0	0	0	0
a754e414789fe804b750276776d70618	Bacteria;Bacteroidota;Bacteroidia;Bacteroidales;Prevotellaceae;Prevotella;Prevotella_buccalis;	0	0	0	0	0	0	0	0	0	0	0	0	0	0	0	0	0	0	0	0	0	0	0	0	0	0	0	0	0	0	0	0	0	0	0	0	0	0	0	0	0	0	0	0	0	0	0	0
bc979a8588f5a2b031514a23cf3971cb	Bacteria;Firmicutes;Clostridia;Oscillospirales;[Eubacterium]_coprostanoligenes_group;[Eubacterium]_coprostanoligenes_group;;	0	0	3	0	0	0	0	0	0	0	0	0	0	0	0	0	0	0	0	1	0	0	0	0	0	0	0	0	6	0	0	0	0	0	0	0	0	0	0	0	0	0	0	0	0	0	0	0
d611e03044e800bf023cfc92bec2106a	Bacteria;Bacteroidota;Bacteroidia;Bacteroidales;Marinifilaceae;Butyricimonas;;	0	0	0	0	0	0	0	0	1	0	0	0	0	0	0	0	0	0	0	0	0	2	0	0	0	0	0	0	0	0	1	0	0	0	0	0	0	0	0	0	0	0	0	0	0	0	0	0
dd80e0a50520c9481217ccdf670781a6	Bacteria;Firmicutes;Clostridia;Lachnospirales;Lachnospiraceae;[Eubacterium]_hallii_group;;	0	5	0	0	0	0	0	0	0	0	0	0	0	0	0	0	0	0	0	0	0	0	0	0	0	0	0	0	0	0	0	1	0	0	0	0	0	0	0	0	0	0	1	0	0	0	0	0
e2bd3a9338e344ff658675239fdea3ff	Bacteria;Actinobacteriota;Actinobacteria;Corynebacteriales;Corynebacteriaceae;Corynebacterium;;	0	0	0	0	0	0	0	0	0	0	0	0	0	0	0	0	0	0	0	0	0	0	0	0	0	0	0	0	0	0	0	0	0	0	0	0	0	0	0	0	0	0	0	0	0	0	0	0
e93b313352019b8113e7fc66bf757917	Bacteria;Firmicutes;Clostridia;Peptostreptococcales-Tissierellales;Peptostreptococcales-Tissierellales;Parvimonas;;	0	0	0	0	0	0	3	0	0	0	0	0	0	0	0	0	0	0	0	0	0	0	0	0	0	0	0	0	0	0	1	0	0	0	0	0	0	0	0	0	0	0	0	0	0	0	0	1
1ab75f81f06d896defe1a2a976e99bcd	Bacteria;Bacteroidota;Bacteroidia;Bacteroidales;Bacteroidaceae;Bacteroides;Bacteroides_eggerthii;	0	0	0	0	0	0	0	0	0	0	0	0	0	0	0	0	0	0	0	0	0	0	1	0	0	0	0	0	0	0	0	0	0	0	0	0	0	0	0	0	8	0	0	0	0	0	0	0
1c2839401c960dd49de918c7e785ddaf	Bacteria;Bacteroidota;Bacteroidia;Bacteroidales;Bacteroidaceae;Bacteroides;Bacteroides_vulgatus;	0	0	0	0	0	0	0	0	0	0	0	0	0	0	0	0	0	0	0	0	0	0	0	0	0	0	0	0	0	0	0	0	0	0	0	0	0	0	0	0	0	0	0	0	0	0	0	0
1eaa3cb7baaac3220b0606e3621afd16	Bacteria;Bacteroidota;Bacteroidia;Bacteroidales;Rikenellaceae;Alistipes;Alistipes_sp.;	0	0	1	0	0	0	0	0	0	0	0	0	0	0	0	0	0	0	0	0	0	0	0	1	0	0	0	0	0	2	0	0	0	0	0	0	0	0	0	0	0	0	0	0	0	0	0	0
4ff2fcaa3a75fcb3adb9e5bcd4acf3ea	Bacteria;Firmicutes;Clostridia;Lachnospirales;Lachnospiraceae;Agathobacter;;	0	0	0	0	0	0	0	0	0	0	0	0	0	0	0	0	0	0	0	0	0	0	0	0	0	0	0	0	0	0	0	0	0	0	0	0	0	0	0	0	0	6	0	0	0	0	0	0
68c0de23aadf50c215f58758255382b8	Bacteria;Firmicutes;Bacilli;Erysipelotrichales;Erysipelotrichaceae;Dubosiella;;	0	1	2	1	1	0	0	0	0	0	0	1	0	0	0	0	0	0	0	0	0	0	0	0	0	0	0	0	0	0	0	0	0	0	0	0	0	1	1	0	0	0	0	0	0	0	0	0
70745fa69950bfb64db28e3afff2b1e5	Bacteria;Firmicutes;Clostridia;Lachnospirales;Lachnospiraceae;Frisingicoccus;;	0	0	0	0	0	0	0	0	0	0	0	0	0	0	0	0	0	0	0	0	0	0	0	0	1	0	0	0	0	0	0	0	0	0	0	0	0	0	0	0	0	0	3	0	0	0	0	5
7366d1094af1b48c4c8359b2f4ccdcaf	Bacteria;Firmicutes;Negativicutes;Veillonellales-Selenomonadales;Veillonellaceae;Dialister;;	0	0	0	0	0	0	0	0	0	0	0	0	0	0	0	0	0	0	0	0	0	0	0	0	0	0	0	0	0	0	0	0	0	0	0	0	0	0	0	0	0	0	0	0	0	0	0	0
9a91e2e1c9d7c179afb558a3fd4664fd	Bacteria;Firmicutes;Clostridia;Oscillospirales;Ruminococcaceae;Ruminococcus;;	0	0	0	0	0	0	0	0	0	0	0	0	1	0	0	0	0	0	0	0	0	0	0	0	0	0	5	0	0	0	0	0	0	0	0	0	0	0	0	0	0	0	0	0	0	0	1	0
9b5f70467344e8c23e5b95e5ff7aebf1	Bacteria;Firmicutes;Clostridia;Lachnospirales;Lachnospiraceae;Agathobacter;;	0	0	0	0	0	0	0	0	0	0	0	0	0	0	0	0	0	0	0	0	0	0	0	0	0	0	0	0	0	0	0	0	0	0	0	0	0	0	0	0	0	0	0	0	0	0	0	0
a9e2afd4297fd011649a216315249232	Bacteria;Bacteroidota;Bacteroidia;Bacteroidales;Rikenellaceae;Rikenellaceae_RC9_gut_group;;	0	0	4	0	0	0	0	0	0	0	0	0	0	0	0	0	0	0	0	5	0	0	0	0	0	0	0	0	0	0	0	0	0	0	0	0	0	0	0	0	0	0	0	0	0	0	0	0
be1768971c090e326c45ff4c126bf889	Bacteria;Bacteroidota;Bacteroidia;Bacteroidales;Rikenellaceae;Alistipes;;	0	0	0	0	0	0	0	0	0	0	0	0	0	0	0	0	0	0	0	0	0	0	0	0	0	0	0	0	0	0	0	0	0	0	0	0	0	0	0	0	0	0	0	0	0	0	0	0
beac131eb0e7b729d01e68c9c5bee91b	Bacteria;Bacteroidota;Bacteroidia;Bacteroidales;Tannerellaceae;Parabacteroides;;	0	0	0	0	0	0	0	0	0	0	0	0	0	0	0	0	0	0	0	2	0	0	0	0	0	0	0	0	0	0	0	0	0	0	0	0	0	0	0	0	0	0	0	0	0	0	0	0
d0a0a904526d9ea8ca449f10850cd2b3	Bacteria;Spirochaetota;Spirochaetia;Spirochaetales;Spirochaetaceae;Treponema;Treponema_calligyrum;	0	0	0	0	0	0	0	0	0	0	0	0	0	0	0	0	0	0	0	0	0	0	0	0	0	0	0	0	0	0	0	0	0	0	0	0	0	0	9	0	0	0	0	0	0	0	0	0
d2ed5fe0443294c72f4a4dd352e80e8c	Bacteria;Bacteroidota;Bacteroidia;Bacteroidales;Bacteroidaceae;Bacteroides;Bacteroides_coprophilus;	0	0	0	0	0	0	0	0	0	0	0	0	0	0	0	0	0	0	0	0	0	0	0	0	0	0	0	0	0	0	0	0	0	0	0	0	0	0	0	0	0	0	0	0	0	0	0	0
d71feb1923fa288790187009e8efa6d3	Bacteria;Firmicutes;Clostridia;Lachnospirales;Lachnospiraceae;Blautia;;	0	0	0	0	0	0	0	0	0	0	1	0	0	0	0	2	0	0	0	0	0	0	0	0	1	0	0	0	1	0	0	0	0	1	0	2	0	0	0	0	0	0	0	0	0	0	0	0
df16a09f3e448ddd3b1ec54066d3081d	Bacteria;Firmicutes;Clostridia;Oscillospirales;Butyricicoccaceae;Butyricicoccus;;	0	0	0	0	0	0	0	0	0	0	0	1	0	0	0	0	0	0	0	0	0	1	1	0	0	0	1	0	0	0	0	0	0	0	0	0	1	2	0	0	0	0	0	0	0	0	0	1
f80166d86a7f15b69b6ac97505299c3a	Bacteria;Bacteroidota;Bacteroidia;Bacteroidales;Muribaculaceae;Muribaculaceae;;	0	1	1	1	0	0	0	0	0	0	0	0	0	0	0	0	0	0	0	0	0	0	0	0	0	0	0	0	0	0	0	0	0	1	0	0	0	1	1	1	0	0	0	0	0	0	0	0
0f603a9018080b298f6f858569d3b3e2	Bacteria;Firmicutes;Clostridia;Oscillospirales;Oscillospiraceae;UCG-005;;	0	0	0	0	0	0	0	0	0	0	0	0	0	0	1	0	0	1	0	1	0	0	0	0	0	0	1	0	0	0	0	0	0	0	0	0	0	0	0	0	0	0	1	0	0	0	1	1
11b7d5a0dd0446562be236a4a9144c75	Bacteria;Firmicutes;Clostridia;Oscillospirales;Oscillospiraceae;Colidextribacter;;	0	0	0	0	0	0	0	0	0	0	0	0	0	0	0	0	0	0	0	0	0	0	0	1	0	0	0	0	0	0	0	0	0	0	0	0	0	0	0	0	0	0	0	0	0	0	0	1
15588f8f3f2a16a5ab1955723b92a003	Bacteria;Firmicutes;Bacilli;RF39;RF39;RF39;;	0	0	0	0	0	0	0	0	0	0	0	0	0	0	7	0	0	0	0	0	0	0	0	0	0	0	0	0	0	0	0	0	0	0	0	0	0	0	1	0	0	0	0	0	0	0	0	0
174b92af2be8de6574c205ce68f97bb7	Bacteria;Bacteroidota;Bacteroidia;Bacteroidales;Prevotellaceae;Prevotella;Prevotella_corporis;	0	0	0	0	0	0	0	0	0	0	0	0	0	0	0	0	0	0	0	0	5	0	0	0	0	0	0	0	2	0	0	0	0	1	0	0	0	0	0	0	0	0	0	0	0	0	0	0
1d573affdb169be3f0d512b6b6688d59	Bacteria;Actinobacteriota;Actinobacteria;Corynebacteriales;Corynebacteriaceae;Corynebacterium;;	0	0	0	0	0	0	1	0	0	0	0	0	2	0	0	0	0	0	0	0	0	0	0	0	0	0	0	4	0	0	0	0	0	0	0	0	0	0	0	0	0	0	0	0	0	0	0	0
2740cf2417c92847cc298cbd71dd1fcd	Bacteria;Firmicutes;Negativicutes;Veillonellales-Selenomonadales;Veillonellaceae;Veillonella;;	0	0	0	0	0	0	0	0	0	0	0	1	0	0	0	1	1	0	0	0	0	0	0	0	0	0	0	0	0	0	0	0	0	0	0	0	0	0	0	0	0	0	0	0	0	0	0	0
47c305878bfc73bfeda34b2ae1a82ee1	Bacteria;Bacteroidota;Bacteroidia;Bacteroidales;Bacteroidaceae;Bacteroides;Bacteroides_plebeius;	0	0	6	2	0	0	0	0	0	0	0	0	0	0	0	0	0	0	0	0	0	0	0	0	0	0	0	0	0	0	0	0	0	0	0	0	0	0	0	0	0	0	0	0	0	0	0	0
5ba7487afaa27057b97712526ad3c2a4	Bacteria;Firmicutes;Clostridia;Oscillospirales;Ruminococcaceae;[Eubacterium]_siraeum_group;[Eubacterium]_siraeum;	0	0	0	0	0	0	0	1	0	0	0	0	0	0	0	0	0	0	0	0	0	0	0	0	0	0	0	0	0	0	0	0	0	0	0	0	0	0	0	0	0	0	0	0	0	0	0	0
6896ebe2cc3802a0374e249cc0d11938	Bacteria;Firmicutes;Clostridia;Oscillospirales;[Eubacterium]_coprostanoligenes_group;[Eubacterium]_coprostanoligenes_group;;	0	0	3	0	0	0	0	0	0	0	0	0	0	0	0	0	0	0	0	2	0	0	2	0	0	0	0	0	0	0	0	0	0	0	0	0	0	1	0	0	0	0	0	0	0	0	0	0
773a69e6d5bfe7e71415ba0c6800fafb	Bacteria;Firmicutes;Bacilli;RF39;RF39;RF39;;	0	0	2	0	0	0	0	0	0	0	0	0	0	0	0	0	0	0	0	3	0	0	0	0	0	0	0	0	0	0	0	0	0	0	0	0	0	0	1	0	0	0	0	0	0	0	2	0
7a6a394fe7285b50ee54b56f316a3944	Bacteria;Bacteroidota;Bacteroidia;Bacteroidales;Rikenellaceae;Alistipes;;	0	0	1	0	0	0	0	0	0	0	0	0	0	1	0	0	1	0	0	1	0	0	0	0	0	0	0	0	0	0	1	0	0	0	0	0	0	0	1	0	0	1	0	0	0	0	0	1
8538d07b8c1e8676f9b9c8c242aab14a	Bacteria;Firmicutes;Clostridia;Oscillospirales;[Eubacterium]_coprostanoligenes_group;[Eubacterium]_coprostanoligenes_group;;	0	0	0	0	0	0	1	0	0	0	0	0	0	0	0	0	0	0	0	0	0	0	0	0	0	0	0	0	7	0	0	0	0	0	0	0	0	0	0	0	0	0	0	0	0	0	0	0
923f521b9cf313f1f95c9367e09bbc1c	Bacteria;Firmicutes;Negativicutes;Veillonellales-Selenomonadales;Veillonellaceae;Veillonella;;	0	0	0	0	0	0	0	0	0	0	0	1	0	0	0	0	1	1	0	0	0	1	0	0	0	2	0	0	0	0	0	0	0	0	0	0	1	1	0	0	0	0	0	0	0	0	0	0
ad139328ba8ac39c2e5ccef543df2deb	Bacteria;Firmicutes;Clostridia;Oscillospirales;Ruminococcaceae;Incertae_Sedis;;	0	0	2	0	1	0	0	0	0	0	0	0	0	1	0	0	0	0	0	0	0	0	0	0	0	0	0	0	1	0	0	0	0	0	0	0	0	0	0	0	0	0	1	0	0	0	0	0
ad83d626f16b30d5ca2cb0af4c628a63	Bacteria;Firmicutes;Clostridia;Lachnospirales;Lachnospiraceae;Lachnospiraceae_UCG-004;;	0	0	0	0	0	0	0	0	0	0	0	0	0	1	0	0	0	0	0	0	0	0	0	0	0	0	0	0	0	0	0	1	0	0	0	0	0	1	0	3	0	0	0	0	0	0	0	0
b1479e74e93e243fc221f7c8b415f507	Bacteria;Firmicutes;Clostridia;Lachnospirales;Lachnospiraceae;;;	0	0	0	0	0	0	0	0	0	0	0	0	0	0	0	0	0	0	0	0	0	0	0	0	0	0	0	0	0	0	0	0	0	0	0	0	0	0	0	0	0	0	0	0	0	0	0	0
b6aa2186be5e7c7aca2bca54ff8390fc	Bacteria;Firmicutes;Bacilli;RF39;RF39;RF39;;	0	0	6	0	0	0	0	0	0	0	0	0	0	0	0	0	0	0	0	0	0	1	0	0	0	0	0	0	0	0	0	0	0	0	0	0	0	0	0	0	0	0	0	0	0	0	0	0
cc7231cc6b5f4d5717e1ce0b1fb78d11	Bacteria;Firmicutes;Clostridia;Peptostreptococcales-Tissierellales;Anaerovoracaceae;Mogibacterium;;	0	0	0	0	0	0	0	0	0	1	0	0	0	0	0	0	0	0	0	0	0	0	2	0	0	0	0	0	1	0	0	0	0	0	0	0	0	0	0	0	0	0	0	0	0	3	0	0
cd9401a6bce4a63af516d06d2a843f9d	Bacteria;Firmicutes;Negativicutes;Veillonellales-Selenomonadales;Veillonellaceae;Veillonella;;	0	0	0	0	0	0	0	0	0	0	0	3	0	0	0	0	1	0	0	0	0	0	0	0	0	1	0	0	0	0	0	0	0	0	0	0	0	0	0	0	0	0	0	0	0	0	0	0
dd918c333e5c4fef9c92068fddda1c3e	Bacteria;Firmicutes;Clostridia;Clostridiales;Clostridiaceae;Clostridium_sensu_stricto_1;;	0	0	0	0	0	0	0	0	0	0	0	0	0	0	0	0	0	0	0	0	0	0	0	0	1	1	0	0	0	0	0	0	0	0	0	2	0	0	0	2	0	0	0	0	2	0	0	0
dee632b7432fc9dd0f5077f1f879363f	Bacteria;Actinobacteriota;Actinobacteria;Corynebacteriales;Corynebacteriaceae;Corynebacterium;;	0	0	0	0	0	0	0	0	0	0	0	0	0	0	0	0	0	0	0	0	0	0	0	0	0	0	0	4	0	0	0	0	0	0	0	0	0	0	0	0	0	0	0	0	0	0	0	0
e9f900358bb9297e10b9fbb1321b1e6e	Bacteria;Firmicutes;Bacilli;Erysipelotrichales;Erysipelatoclostridiaceae;Erysipelatoclostridium;[Clostridium]_spiroforme;	0	0	0	1	0	0	0	0	0	0	0	0	0	0	0	0	1	0	0	0	0	0	0	0	0	0	0	0	0	0	0	1	0	0	0	2	0	0	0	0	0	0	0	0	0	1	0	0
f999bd1c2512b1655b548a66864833f2	Bacteria;Actinobacteriota;Actinobacteria;Corynebacteriales;Corynebacteriaceae;Corynebacterium;;	0	0	0	0	0	0	0	0	0	0	0	0	0	0	0	0	0	0	0	0	0	0	0	0	0	0	0	0	0	0	0	0	8	0	0	0	0	0	0	0	0	0	0	0	0	0	0	0
00250e4a9d4f542d986024e1d3f39698	Bacteria;Firmicutes;Clostridia;Peptostreptococcales-Tissierellales;Peptostreptococcales-Tissierellales;Anaerococcus;Anaerococcus_hydrogenalis;	0	0	0	0	0	0	0	2	0	0	0	0	0	0	0	0	0	0	0	0	0	0	0	0	0	0	0	0	0	0	0	0	0	0	0	0	0	0	0	0	0	0	0	0	0	0	0	0
0069d3304fa7c3713c9d5ab46fd7ac97	Bacteria;Bacteroidota;Bacteroidia;Sphingobacteriales;Lentimicrobiaceae;Lentimicrobium;Bacteroidia_bacterium;	0	0	0	0	0	0	0	0	0	0	0	0	0	0	0	0	0	0	0	0	0	0	6	0	0	0	0	0	0	0	0	0	0	0	0	0	0	0	1	0	0	0	0	0	0	0	0	0
0bce08770b7dedf1338def6b8ab7ea15	Bacteria;Bacteroidota;Bacteroidia;Bacteroidales;Prevotellaceae;Prevotella;;	0	0	0	0	0	0	0	0	0	0	0	0	0	0	0	0	0	0	0	7	0	0	0	0	0	0	0	0	0	0	0	0	0	0	0	0	0	0	0	0	0	0	0	0	0	0	0	0
0fc1b4b38c76ff1d5614d73496426a3e	Bacteria;Actinobacteriota;Actinobacteria;Corynebacteriales;Corynebacteriaceae;Corynebacterium;Corynebacterium_pyruviciproducens;	0	0	0	0	4	0	0	0	0	0	0	0	0	0	0	0	0	0	0	0	0	0	0	1	0	0	0	0	0	0	0	0	0	0	0	0	0	0	0	0	0	0	0	0	0	0	0	0
1636df577567be4aadea8383b4af2b86	Bacteria;Bacteroidota;Bacteroidia;Bacteroidales;Muribaculaceae;Muribaculaceae;;	0	0	0	0	0	0	0	0	0	0	0	0	0	0	0	2	0	0	0	4	0	0	0	0	0	0	0	0	0	0	0	0	0	0	0	0	1	0	0	0	0	0	0	0	0	0	0	0
198b817ccd2e149f3ed0f2b9db10b970	Bacteria;Bacteroidota;Bacteroidia;Bacteroidales;Porphyromonadaceae;Porphyromonas;Porphyromonas_bennonis;	0	0	0	0	0	0	0	0	0	0	0	0	0	0	0	0	0	0	0	0	0	0	0	0	0	0	0	0	0	0	0	0	0	0	0	0	0	0	0	0	0	0	0	0	0	0	7	0
19bb58c9e55bd4f6a5616c0537656eaa	Bacteria;Firmicutes;Bacilli;RF39;RF39;RF39;;	0	0	0	0	0	0	0	0	0	0	0	0	0	0	0	0	0	5	0	1	0	0	0	0	0	0	0	0	0	0	0	0	0	0	0	0	0	0	0	0	0	0	0	0	0	0	1	0
1c2edba6f16fd68a4972f9933d463941	Bacteria;Bacteroidota;Bacteroidia;Bacteroidales;Marinifilaceae;Butyricimonas;;	0	0	0	0	0	0	0	0	0	0	0	0	0	0	0	0	0	0	0	0	0	4	0	0	0	0	0	0	0	0	0	0	0	0	0	0	0	0	0	0	0	0	0	1	1	0	0	0
22c159771ea409e7a5cf617dae2ec8f0	Bacteria;Firmicutes;Clostridia;Clostridia_UCG-014;Clostridia_UCG-014;Clostridia_UCG-014;;	0	0	0	0	0	0	0	0	0	0	0	0	0	0	0	0	0	5	0	0	1	1	0	0	0	0	0	0	0	0	0	0	0	0	0	0	0	0	0	0	0	0	0	0	0	0	0	0
2659387058de95f7294a883bc6165390	Bacteria;Firmicutes;Clostridia;Peptostreptococcales-Tissierellales;Peptostreptococcales-Tissierellales;W5053;;	0	0	1	0	0	0	0	2	0	0	0	0	0	0	0	0	0	0	0	0	0	0	0	0	0	0	0	0	0	0	0	0	0	0	0	0	0	0	0	0	2	0	0	1	0	0	0	0
44638281c0a8a53e37d1e4ef31260791	Bacteria;Fusobacteriota;Fusobacteriia;Fusobacteriales;Fusobacteriaceae;Fusobacterium;Fusobacterium_ulcerans;	0	0	0	0	0	0	0	0	0	0	0	0	0	0	0	0	0	0	0	0	0	0	0	0	0	0	0	0	0	0	0	0	0	0	0	0	7	0	0	0	0	0	0	0	0	0	0	0
496d7f479392def9414da33c9137e40a	Bacteria;Firmicutes;Clostridia;Lachnospirales;Lachnospiraceae;;;	0	0	0	0	0	0	0	0	0	0	0	0	3	0	0	0	0	0	0	0	0	0	0	0	2	0	0	0	0	0	0	0	0	0	0	0	0	0	0	0	0	0	0	0	0	0	0	0
55beed6d1a19ce34788b66488ffe3917	Bacteria;Firmicutes;Clostridia;Oscillospirales;Ruminococcaceae;;;	0	0	0	0	0	0	0	0	0	0	0	0	0	0	0	0	0	0	0	1	0	0	0	0	0	0	0	0	2	0	0	0	0	1	0	0	0	0	0	0	0	0	0	0	0	0	2	0
5671ffe52d7be2abf4de2df5ffdbd4f7	Bacteria;Firmicutes;Clostridia;Lachnospirales;Lachnospiraceae;[Ruminococcus]_torques_group;;	0	0	0	0	0	0	0	0	0	0	0	0	0	0	2	0	0	0	0	0	3	1	0	0	0	0	0	0	0	0	1	0	0	0	0	0	0	0	0	0	0	0	0	0	0	0	0	0
5fd6ca4001b2171c8b428ec2976a6b1f	Bacteria;Firmicutes;Clostridia;Peptostreptococcales-Tissierellales;Peptostreptococcales-Tissierellales;Anaerococcus;;	0	0	0	0	0	0	0	0	0	0	0	0	0	0	0	0	0	0	0	0	0	0	0	0	0	0	0	0	0	0	0	0	0	0	0	0	0	0	0	0	0	0	0	0	0	0	0	0
629f41c0de31ba20f5d2b3f4c69e09c1	Bacteria;Actinobacteriota;Coriobacteriia;Coriobacteriales;Eggerthellaceae;Eggerthella;;	0	0	0	0	2	0	0	0	0	1	0	0	0	0	1	0	0	0	0	0	0	0	0	0	0	0	0	0	0	0	0	0	0	1	1	0	0	0	0	0	0	0	0	0	0	0	0	0
6e46561ddb9dbfa1e0f25fffcde36658	Bacteria;Verrucomicrobiota;Lentisphaeria;Victivallales;vadinBE97;vadinBE97;;	0	0	0	0	0	0	0	0	0	0	0	0	0	0	0	0	0	0	0	0	0	0	0	0	0	0	0	0	0	0	0	0	0	0	0	0	0	0	0	0	0	0	0	0	0	0	0	0
6f64e46f6ff9336544847178a8d6a3be	Bacteria;Firmicutes;Negativicutes;Veillonellales-Selenomonadales;Veillonellaceae;;;	0	0	0	0	0	0	0	0	0	0	0	0	0	0	0	0	0	0	0	0	0	0	0	0	0	0	0	0	0	0	0	0	0	0	0	0	0	0	0	0	0	0	0	0	0	0	0	0
74d519816d4cfb9cf4ec9605f76301d6	Bacteria;Firmicutes;Clostridia;Peptostreptococcales-Tissierellales;Anaerovoracaceae;Family_XIII_UCG-001;;	0	0	0	0	0	0	0	0	0	0	0	0	0	0	0	1	1	0	0	0	0	0	0	1	0	0	0	0	0	0	0	0	0	1	0	0	0	0	0	1	0	0	0	0	0	0	1	0
7a3090aa682623800304aca0da51c22c	Bacteria;Firmicutes;Bacilli;Erysipelotrichales;Erysipelotrichaceae;Faecalitalea;;	0	0	0	0	1	0	1	0	0	0	0	0	0	0	2	0	0	0	0	0	0	0	0	0	0	0	0	0	0	0	0	0	0	0	0	0	0	0	0	0	0	0	0	0	0	1	0	0
7c104699e795bbf45f90fceac906e6b4	Bacteria;Firmicutes;Clostridia;Christensenellales;Christensenellaceae;Christensenellaceae_R-7_group;;	0	0	1	0	0	0	0	0	0	0	0	0	0	0	1	0	0	0	0	2	0	0	0	0	0	0	0	0	0	1	1	0	0	0	0	0	0	0	1	0	0	0	0	0	0	0	0	0
7ee3e4343242684ba3ce459672348ff7	Bacteria;Bacteroidota;Bacteroidia;Bacteroidales;Bacteroidaceae;Bacteroides;;	0	0	0	0	0	0	0	0	0	0	0	0	0	2	0	0	0	0	0	0	0	0	0	0	0	0	0	0	0	0	1	0	0	0	0	0	0	0	0	0	0	0	3	0	0	0	0	1
89188f792bc10dd6239bcb9a8708c567	Bacteria;Firmicutes;Clostridia;Peptostreptococcales-Tissierellales;Peptostreptococcales-Tissierellales;Peptoniphilus;Peptoniphilus_coxii;	0	0	0	0	0	0	0	0	0	0	0	0	0	0	0	0	0	0	2	0	0	0	0	0	0	0	0	0	0	0	0	0	1	0	0	0	0	0	0	0	0	0	0	0	0	0	0	0
8c5ab59a8ea79beb4a341ab677209de4	Bacteria;Bacteroidota;Bacteroidia;;;;;	0	0	0	0	0	0	0	0	2	0	0	0	0	0	0	0	0	0	0	0	0	0	0	0	0	0	0	0	0	0	5	0	0	0	0	0	0	0	0	0	0	0	0	0	0	0	0	0
90172aa13aa16cc5776df1ea10660ae1	Bacteria;Firmicutes;Clostridia;Lachnospirales;Lachnospiraceae;Fusicatenibacter;;	0	0	0	0	0	0	0	0	0	0	0	0	0	7	0	0	0	0	0	0	0	0	0	0	0	0	0	0	0	0	0	0	0	0	0	0	0	0	0	0	0	0	0	0	0	0	0	0
b0e56c25ca193e27096e8fb4eb560eee	Bacteria;Firmicutes;Clostridia;Lachnospirales;Lachnospiraceae;Eisenbergiella;;	0	0	0	0	0	0	0	0	0	1	0	0	0	0	0	0	0	0	0	0	0	0	0	0	0	0	0	0	0	3	0	0	0	2	0	0	0	0	0	0	1	0	0	0	0	0	0	0
b3eb82b8eb84cdc3cb22236b61872f3a	Bacteria;Firmicutes;Clostridia;Peptostreptococcales-Tissierellales;Anaerovoracaceae;S5-A14a;;	0	0	0	4	0	0	0	0	0	0	0	0	0	0	0	0	0	0	0	0	0	0	0	0	0	0	0	0	0	0	0	3	0	0	0	0	0	0	0	0	0	0	0	0	0	0	0	0
c25f86904b550e2f97731ac7daa8c01f	Bacteria;Bacteroidota;Bacteroidia;Bacteroidales;Barnesiellaceae;Barnesiella;;	0	0	0	0	0	0	0	0	0	0	0	0	0	0	0	0	0	0	0	0	0	0	0	0	0	0	0	0	0	0	0	0	0	0	0	0	0	0	0	0	0	0	0	0	0	0	0	7
dd8f88c4788093588b842d04d5da8771	Bacteria;Firmicutes;Negativicutes;Veillonellales-Selenomonadales;Veillonellaceae;Dialister;;	0	0	0	0	0	0	0	0	0	0	0	0	0	0	0	0	0	0	0	0	0	0	0	0	0	0	7	0	0	0	0	0	0	0	0	0	0	0	0	0	0	0	0	0	0	0	0	0
e657205bc51c1db7e6a38c33a084749d	Bacteria;Firmicutes;Clostridia;Oscillospirales;Oscillospiraceae;;;	0	0	0	0	0	0	1	0	0	0	0	0	0	0	0	0	0	0	1	0	0	0	0	1	1	0	0	0	1	0	0	0	0	0	0	0	0	0	0	1	0	0	0	0	0	0	0	0
e863b23a6b22108654dd5cd3b9687e25	Bacteria;Firmicutes;Clostridia;Clostridia_UCG-014;Clostridia_UCG-014;Clostridia_UCG-014;;	0	0	0	0	0	0	0	0	0	0	0	0	0	0	0	0	0	0	0	0	0	0	0	0	0	0	0	0	0	0	0	0	0	0	0	0	0	0	7	0	0	0	0	0	0	0	0	0
fa531a9e5007f7d080e555401270d85a	Bacteria;Fusobacteriota;Fusobacteriia;Fusobacteriales;Fusobacteriaceae;Fusobacterium;;	0	0	0	0	0	0	0	0	0	0	0	0	0	0	0	0	0	0	0	1	0	0	0	0	0	0	6	0	0	0	0	0	0	0	0	0	0	0	0	0	0	0	0	0	0	0	0	0
04caf0824c48ee5640717c87bddaec09	Bacteria;Firmicutes;Clostridia;Peptostreptococcales-Tissierellales;Peptostreptococcales-Tissierellales;W5053;;	0	0	0	0	0	6	0	0	0	0	0	0	0	0	0	0	0	0	0	0	0	0	0	0	0	0	0	0	0	0	0	0	0	0	0	0	0	0	0	0	0	0	0	0	0	0	0	0
04e96f8e3e9a8aaea0cf71feba8b0e16	Bacteria;Firmicutes;Bacilli;Erysipelotrichales;Erysipelotrichaceae;Faecalibaculum;;	1	1	0	1	0	0	0	0	0	0	0	0	0	0	0	0	0	0	0	0	0	0	1	0	0	0	0	0	0	0	0	0	0	2	0	0	0	0	0	0	0	0	0	0	0	0	0	0
0c3534a03d2c2fdf8fa8793408f02414	Bacteria;Firmicutes;Negativicutes;Veillonellales-Selenomonadales;Veillonellaceae;Megasphaera;;	0	0	0	2	0	0	2	0	0	0	0	0	0	0	0	0	0	0	0	0	0	0	0	0	0	0	0	2	0	0	0	0	0	0	0	0	0	0	0	0	0	0	0	0	0	0	0	0
1879329790fdc0e6a5bd4eeb8992e2ea	Bacteria;Proteobacteria;Gammaproteobacteria;Burkholderiales;Sutterellaceae;Sutterella;;	0	0	0	0	0	0	0	0	0	0	0	0	0	0	0	6	0	0	0	0	0	0	0	0	0	0	0	0	0	0	0	0	0	0	0	0	0	0	0	0	0	0	0	0	0	0	0	0
1b0d19ee6490464dad20963f7f94d8b8	Bacteria;Desulfobacterota;Desulfovibrionia;Desulfovibrionales;Desulfovibrionaceae;Desulfovibrio;;	0	0	0	0	0	0	0	0	0	0	0	0	0	0	0	0	0	0	0	0	0	0	0	0	0	0	0	0	0	0	0	0	0	0	0	0	0	0	0	0	0	0	0	0	0	0	0	0
1b5d50e4ae6a2cb153f3b2ca04699419	Bacteria;Firmicutes;Clostridia;Lachnospirales;Lachnospiraceae;[Eubacterium]_ventriosum_group;;	0	0	0	0	0	0	0	0	0	0	0	0	1	1	0	0	0	0	0	0	0	0	0	0	0	0	0	0	2	0	1	0	0	1	0	0	0	0	0	0	0	0	0	0	0	0	0	0
22d93a5440a1c97f06db10312de65173	Bacteria;Proteobacteria;Gammaproteobacteria;Pasteurellales;Pasteurellaceae;Aggregatibacter;;	0	0	0	0	0	0	0	0	0	0	0	0	0	0	0	0	0	0	0	0	0	0	0	0	0	0	1	0	0	0	0	0	0	0	0	0	0	0	0	0	0	0	0	0	0	0	0	0
27ccfde7b056e4b6715073fe3263dc34	Bacteria;Firmicutes;Clostridia;Lachnospirales;Lachnospiraceae;Anaerostipes;;	0	0	0	0	0	0	0	0	0	0	0	0	0	2	0	0	0	0	0	0	0	0	0	0	0	0	0	0	0	0	0	0	0	0	0	0	0	0	0	0	0	0	1	0	0	0	0	0
29aae8b625298e07e7aee01534951d17	Bacteria;Firmicutes;Clostridia;Oscillospirales;Ruminococcaceae;Faecalibacterium;;	0	0	0	0	0	0	0	0	0	0	0	0	0	0	3	0	0	0	0	0	0	0	0	0	0	0	0	0	0	0	0	0	0	0	0	0	0	0	0	0	0	0	0	0	0	0	0	0
31654b0fabcee256ee93ddfc89c8b048	Bacteria;Firmicutes;Clostridia;Oscillospirales;Oscillospiraceae;NK4A214_group;;	0	0	1	0	0	0	0	0	0	0	0	0	0	0	0	0	0	0	0	0	0	0	0	0	0	0	0	0	2	0	0	0	1	0	0	1	0	0	0	0	0	0	0	0	0	0	1	0
31774b2ab198d7b5abc9f0d6e8a5ffc2	Bacteria;Desulfobacterota;Desulfovibrionia;Desulfovibrionales;Desulfovibrionaceae;Bilophila;;	0	0	0	0	0	0	0	0	0	0	0	0	0	0	0	0	0	0	0	0	0	0	1	0	0	0	0	0	1	0	1	0	0	0	0	0	0	0	0	0	0	0	0	0	0	3	0	0
341caff1300aa78cd6d20a52e037a0f7	Bacteria;Firmicutes;Clostridia;Oscillospirales;Oscillospiraceae;UCG-005;;	0	0	0	0	0	0	0	0	0	0	0	0	0	0	1	0	0	0	0	0	0	0	0	2	1	0	0	0	0	2	0	0	0	0	0	0	0	0	0	0	0	0	0	0	0	0	0	0
37f004671c936285c26471120596b2f5	Bacteria;Firmicutes;Clostridia;Clostridiales;Clostridiaceae;Sarcina;;	0	0	0	0	0	0	0	0	0	0	0	0	0	0	1	0	0	0	1	1	0	0	0	0	0	0	0	0	0	0	0	0	0	0	0	0	0	0	0	0	0	0	0	0	0	0	0	0
3916a456bb0a3bfd02c15fd537ff5923	Bacteria;Firmicutes;Negativicutes;Veillonellales-Selenomonadales;Veillonellaceae;Megasphaera;Megasphaera_micronuciformis;	0	0	0	0	0	0	0	0	0	0	0	0	0	0	0	0	0	0	0	0	0	0	0	0	0	0	0	0	0	0	0	0	0	0	0	0	0	0	0	0	0	0	0	0	0	0	0	0
3bac14d2805bf995afe9d316a5777b1e	Bacteria;Firmicutes;Bacilli;Lactobacillales;Lactobacillaceae;Lactobacillus;;	0	0	0	0	0	0	0	3	0	0	0	0	0	0	0	0	0	0	0	0	0	0	0	0	0	0	0	0	1	0	0	0	0	0	0	0	0	0	0	0	0	0	0	0	0	0	0	0
3fa3bc57e77ce8e3c12a8d89543c8179	Bacteria;Firmicutes;Clostridia;Oscillospirales;[Eubacterium]_coprostanoligenes_group;[Eubacterium]_coprostanoligenes_group;;	0	0	1	0	0	0	0	0	0	0	0	0	0	0	0	0	0	0	0	0	0	0	0	0	0	0	0	0	0	0	0	1	0	0	0	0	0	2	2	0	0	0	0	0	0	0	0	0
46994e329da4f3393a8495036589323a	Bacteria;Fusobacteriota;Fusobacteriia;Fusobacteriales;Fusobacteriaceae;Fusobacterium;;	0	0	0	0	0	0	0	0	0	0	0	0	0	0	0	0	0	0	0	0	0	0	0	0	0	0	0	0	0	0	0	0	0	0	0	0	0	0	0	0	0	0	0	0	0	0	0	2
4d9797809413612d9f1f85d66bf05087	Bacteria;Bacteroidota;Bacteroidia;Bacteroidales;Porphyromonadaceae;Porphyromonas;Porphyromonas_uenonis;	0	0	0	0	0	0	0	0	0	0	0	6	0	0	0	0	0	0	0	0	0	0	0	0	0	0	0	0	0	0	0	0	0	0	0	0	0	0	0	0	0	0	0	0	0	0	0	0
4fd62374416df23186ded7dca5eb0171	Bacteria;Firmicutes;Bacilli;Erysipelotrichales;Erysipelatoclostridiaceae;Erysipelotrichaceae_UCG-003;;	0	0	0	0	0	0	0	0	0	0	0	0	0	0	0	0	0	0	0	0	0	0	0	0	0	0	0	0	0	0	0	0	0	0	0	0	0	0	0	0	0	6	0	0	0	0	0	0
537499098012d18da13882881dbeeee0	Bacteria;Bacteroidota;Bacteroidia;Bacteroidales;Marinifilaceae;Odoribacter;;	0	0	0	0	0	0	0	0	0	0	0	0	0	0	0	0	0	0	0	0	0	0	0	6	0	0	0	0	0	0	0	0	0	0	0	0	0	0	0	0	0	0	0	0	0	0	0	0
5509728c192071867b52bc7165eda7f3	Bacteria;Actinobacteriota;Actinobacteria;Bifidobacteriales;Bifidobacteriaceae;Bifidobacterium;;	0	0	0	4	0	1	0	0	0	0	0	0	0	0	0	0	0	0	0	1	0	0	0	0	0	0	0	0	0	0	0	0	0	0	0	0	0	0	0	0	0	0	0	0	0	0	0	0
57cf1489ffc43e44e6ec28ee370a8300	Bacteria;Firmicutes;Bacilli;Erysipelotrichales;Erysipelotrichaceae;Holdemanella;;	0	0	6	0	0	0	0	0	0	0	0	0	0	0	0	0	0	0	0	0	0	0	0	0	0	0	0	0	0	0	0	0	0	0	0	0	0	0	0	0	0	0	0	0	0	0	0	0
584e748cbed7518903a643d6de83bafa	Bacteria;Firmicutes;Clostridia;Clostridia_UCG-014;Clostridia_UCG-014;Clostridia_UCG-014;;	0	0	0	0	0	0	0	0	0	0	0	0	0	0	1	0	0	0	0	0	0	0	0	0	0	0	0	0	0	0	0	0	0	0	0	0	0	0	0	0	0	0	0	0	0	0	3	0
58529dd65c9373ab07909325cc829705	Bacteria;Bacteroidota;Bacteroidia;Bacteroidales;Prevotellaceae;Alloprevotella;Prevotellaceae_bacterium;	0	0	0	0	0	0	0	0	0	0	0	0	0	0	0	0	0	0	0	0	0	0	0	0	0	0	0	0	0	0	0	0	0	0	0	0	0	0	6	0	0	0	0	0	0	0	0	0
5ca4ec70e0319aa4e6e75595df17d8dc	Bacteria;Firmicutes;Clostridia;Oscillospirales;Oscillospiraceae;UCG-005;;	0	0	0	0	0	0	0	0	0	0	0	0	3	0	0	0	0	0	0	0	0	0	0	0	0	0	0	0	0	0	0	0	0	2	0	0	0	0	0	0	0	0	1	0	0	0	0	0
609d1ae0045de753ac19f31803e3e19d	Bacteria;Firmicutes;Clostridia;Oscillospirales;Oscillospiraceae;UCG-002;;	0	0	0	0	0	0	0	0	0	0	0	0	0	0	0	0	0	0	0	1	0	0	0	0	0	0	3	0	0	0	0	0	0	0	0	0	0	0	0	0	0	0	0	0	0	0	0	0
65d43491988bfe557da4d86a5ba25dae	Bacteria;Firmicutes;Bacilli;Staphylococcales;Staphylococcaceae;Staphylococcus;;	0	0	0	0	1	0	0	0	2	0	0	0	0	1	0	0	0	0	0	0	0	0	0	0	0	0	0	0	0	0	0	0	0	0	0	0	0	0	0	2	0	0	0	0	0	0	0	0
6d63792ecb39fc2eaa148889483d9416	Bacteria;Firmicutes;Clostridia;Peptostreptococcales-Tissierellales;Peptostreptococcales-Tissierellales;Anaerococcus;;	0	0	0	0	0	0	0	0	0	0	1	0	0	0	0	0	0	0	0	0	0	0	0	0	0	0	0	0	0	0	0	0	0	0	0	0	0	0	0	0	0	0	0	2	0	0	0	0
6f980c6f3f2ffefd2013c721461cc1c6	Bacteria;Firmicutes;Bacilli;Erysipelotrichales;Erysipelotrichaceae;Holdemania;;	0	0	0	0	0	0	0	0	0	0	0	0	0	0	1	0	0	0	0	0	0	1	0	1	0	0	0	0	0	0	0	0	0	0	0	0	0	0	0	0	0	0	1	0	0	0	0	1
7ccd185c7ce524a8e30c395d4e72097a	Bacteria;Firmicutes;Clostridia;Oscillospirales;Ruminococcaceae;Faecalibacterium;;	0	6	0	0	0	0	0	0	0	0	0	0	0	0	0	0	0	0	0	0	0	0	0	0	0	0	0	0	0	0	0	0	0	0	0	0	0	0	0	0	0	0	0	0	0	0	0	0
7d2402f1612fe6c2f5c20bfda4a90aa0	Bacteria;Firmicutes;Clostridia;Lachnospirales;Lachnospiraceae;Lachnospiraceae_UCG-008;;	0	0	0	0	0	0	0	0	0	0	0	0	0	1	1	0	1	1	0	0	0	0	0	0	0	0	0	0	0	0	0	0	0	0	0	0	0	0	0	0	0	1	0	0	0	0	0	0
7e7d68f511a7019ad4a8d6b9b8138e34	Bacteria;Firmicutes;Clostridia;Oscillospirales;Oscillospiraceae;Colidextribacter;;	0	0	0	0	0	0	0	0	0	0	0	0	0	0	0	0	0	0	0	0	0	0	0	0	0	0	0	0	1	1	0	0	0	2	0	0	0	0	0	0	0	0	0	0	0	0	1	0
8d285f20c373b48b4e80c0f84937935b	Bacteria;Verrucomicrobiota;Lentisphaeria;Victivallales;vadinBE97;vadinBE97;;	0	0	0	0	0	0	0	0	0	0	0	0	0	0	0	0	0	0	0	1	0	0	0	0	0	0	0	0	0	0	0	0	0	0	0	0	0	0	5	0	0	0	0	0	0	0	0	0
8da2ec345e14583fb770a6400b29a83a	Bacteria;Firmicutes;Clostridia;Lachnospirales;Lachnospiraceae;Fusicatenibacter;;	0	0	0	0	0	0	0	0	0	0	0	0	0	0	0	0	2	0	0	0	0	0	0	0	0	0	0	0	0	0	0	0	0	0	0	0	0	0	0	1	0	0	0	0	0	0	0	0
91587a85e342f8dba27f54e15ac0ea77	Bacteria;Firmicutes;Clostridia;Lachnospirales;Lachnospiraceae;Tyzzerella;;	0	0	0	0	0	0	0	0	0	0	0	0	0	0	0	0	0	0	0	0	0	1	0	0	0	0	0	0	0	0	0	0	0	0	0	0	0	0	0	0	0	1	0	0	0	0	0	0
98f8d0868bb0f2f51626a0df1e9c5e3a	Bacteria;Firmicutes;Clostridia;Oscillospirales;Oscillospiraceae;UCG-003;;	0	0	0	0	0	0	0	0	0	0	0	0	0	0	0	0	0	0	0	0	0	0	0	0	0	0	0	0	0	0	0	0	0	0	0	0	0	0	0	0	0	0	0	0	0	0	0	0
a9b24370bdb02a8ee91855de7b8b2813	Bacteria;Actinobacteriota;Actinobacteria;Bifidobacteriales;Bifidobacteriaceae;Bifidobacterium;;	0	0	0	2	0	0	0	0	0	0	0	1	0	0	0	0	0	0	0	0	0	0	1	0	0	0	0	0	0	0	0	0	0	1	0	0	0	0	1	0	0	0	0	0	0	0	0	0
aa20849f82828d2d6b4647130ba42dc7	Bacteria;Synergistota;Synergistia;Synergistales;Synergistaceae;Jonquetella;Jonquetella_anthropi;	0	0	0	0	0	0	0	4	0	0	0	0	0	0	0	0	0	0	0	0	0	0	0	0	0	0	0	2	0	0	0	0	0	0	0	0	0	0	0	0	0	0	0	0	0	0	0	0
aee492cc4e5f31447a4707607a1c8f12	Bacteria;Firmicutes;Clostridia;Peptostreptococcales-Tissierellales;Peptostreptococcales-Tissierellales;Gallicola;;	0	0	0	0	0	0	0	0	0	0	0	0	6	0	0	0	0	0	0	0	0	0	0	0	0	0	0	0	0	0	0	0	0	0	0	0	0	0	0	0	0	0	0	0	0	0	0	0
b1f0b65b560701f74c4f43db4234d6c9	Bacteria;Firmicutes;Clostridia;Oscillospirales;[Eubacterium]_coprostanoligenes_group;[Eubacterium]_coprostanoligenes_group;;	0	0	0	0	2	0	0	0	0	0	0	0	0	0	0	0	0	0	0	1	0	0	0	0	0	0	0	0	0	0	0	0	0	0	0	0	0	0	0	0	0	0	0	0	0	0	0	0
b59663fd23553a90c237e6b94095cfc3	Bacteria;Bacteroidota;Bacteroidia;Bacteroidales;Prevotellaceae;Prevotella;Prevotella_colorans;	0	0	0	0	0	0	0	0	0	0	0	0	0	0	0	0	0	0	0	0	0	0	0	0	0	0	0	0	4	0	0	0	0	0	0	0	0	0	0	0	2	0	0	0	0	0	0	0
bb7e5c6df18c100b97f890fc35eb2911	Bacteria;Proteobacteria;Gammaproteobacteria;Enterobacterales;Morganellaceae;Proteus;;	0	0	0	0	0	0	0	0	0	0	0	0	0	0	0	0	0	0	0	2	0	0	0	0	0	0	4	0	0	0	0	0	0	0	0	0	0	0	0	0	0	0	0	0	0	0	0	0
bc7f3f3f3af5b386336ef880486cf17d	Bacteria;Bacteroidota;Bacteroidia;Bacteroidales;Prevotellaceae;Paraprevotella;;	0	0	0	0	0	0	0	0	0	0	0	0	0	0	0	0	0	0	0	0	1	0	0	0	0	0	0	0	0	0	0	0	0	0	0	0	0	0	0	0	0	0	0	0	0	0	5	0
bea2245c01baedd6d4a6d6e4e857f9f6	Bacteria;Bacteroidota;Bacteroidia;Bacteroidales;Marinifilaceae;Butyricimonas;;	0	0	0	0	0	0	0	0	0	0	0	0	0	0	0	3	0	0	0	0	0	0	0	0	0	0	0	0	0	0	0	0	0	0	0	0	0	0	0	0	0	0	0	0	0	0	0	0
cb3bfa7ac2b500c6a49d88ce9412dbea	Bacteria;Firmicutes;Bacilli;Erysipelotrichales;Erysipelotrichaceae;;Clostridiales_bacterium;	0	0	0	0	0	0	0	0	0	0	0	0	0	0	0	0	0	0	0	0	0	0	0	0	0	0	0	0	4	1	0	0	0	0	0	0	0	0	0	0	0	0	0	0	0	0	0	0
cd3570c0cda2fb291587643da2999eb1	Bacteria;Firmicutes;Clostridia;Peptostreptococcales-Tissierellales;Peptostreptococcales-Tissierellales;Finegoldia;;	0	0	0	0	0	0	0	0	0	0	0	0	0	0	0	0	0	0	0	0	0	0	0	0	0	0	0	0	0	0	0	0	0	0	0	0	0	0	0	0	0	0	0	0	0	0	0	0
cd9ca840390c8c0d54da8c1a984f2b37	Bacteria;Firmicutes;Clostridia;Lachnospirales;Lachnospiraceae;[Ruminococcus]_gnavus_group;;	0	0	0	0	0	0	0	0	0	0	0	0	0	0	0	0	0	0	0	0	0	6	0	0	0	0	0	0	0	0	0	0	0	0	0	0	0	0	0	0	0	0	0	0	0	0	0	0
cf42d6ef5b5f01ff0a0a2bf5b533682e	Bacteria;Firmicutes;Bacilli;Bacillales;Bacillaceae;Bacillus;;	0	0	0	0	0	0	0	0	0	0	0	0	0	0	6	0	0	0	0	0	0	0	0	0	0	0	0	0	0	0	0	0	0	0	0	0	0	0	0	0	0	0	0	0	0	0	0	0
d56fd4c21346f6d694c7e638f6bdcb70	Bacteria;Firmicutes;Clostridia;Oscillospirales;Ruminococcaceae;;;	0	1	0	0	0	0	0	0	0	0	0	0	0	0	0	2	0	1	0	0	0	0	0	0	0	0	0	0	1	0	0	0	0	0	0	0	0	0	0	0	0	0	0	0	0	0	0	1
da03da1eef1147967c5046fa9f330630	Bacteria;Firmicutes;Clostridia;Clostridia_UCG-014;Clostridia_UCG-014;Clostridia_UCG-014;;	0	0	4	0	0	0	0	0	0	0	0	0	0	0	0	0	0	0	0	0	0	0	0	0	0	0	0	0	0	0	0	0	0	0	0	0	0	0	0	0	0	0	0	0	0	0	0	0
e10c0dcddacbf6f98a13f4f117792fba	Bacteria;Elusimicrobiota;Elusimicrobia;Elusimicrobiales;Elusimicrobiaceae;Elusimicrobium;;	0	0	0	0	0	0	0	0	0	0	0	0	0	0	0	0	0	0	0	6	0	0	0	0	0	0	0	0	0	0	0	0	0	0	0	0	0	0	0	0	0	0	0	0	0	0	0	0
e432f9c3b06de686fd200475617ec5b8	Bacteria;Firmicutes;Clostridia;Peptostreptococcales-Tissierellales;Peptostreptococcales-Tissierellales;Peptoniphilus;Peptoniphilus_urinimassiliensis;	0	0	0	0	0	0	0	0	0	0	0	0	0	0	0	0	2	0	0	0	0	0	0	0	0	2	0	0	0	0	0	0	0	0	0	0	0	0	0	0	0	0	0	0	0	0	0	0
e78ecb138a8bee2a728274b849db12c1	Bacteria;Proteobacteria;Gammaproteobacteria;Pasteurellales;Pasteurellaceae;Aggregatibacter;;	0	0	0	0	0	0	0	0	0	0	0	0	0	0	0	0	0	0	0	0	0	0	0	0	0	0	0	6	0	0	0	0	0	0	0	0	0	0	0	0	0	0	0	0	0	0	0	0
eaa8c65cb4ccf4c015caf9728e6e66fb	Bacteria;Synergistota;Synergistia;Synergistales;Synergistaceae;Pyramidobacter;Rarimicrobium_hominis;	0	0	0	0	0	0	0	3	0	0	0	0	0	0	0	0	0	0	0	0	0	0	0	0	0	0	0	0	0	0	0	0	2	0	0	0	0	0	1	0	0	0	0	0	0	0	0	0
eb51a6482b09f0c5962e362d2d23abb9	Bacteria;Firmicutes;Clostridia;Clostridia_UCG-014;Clostridia_UCG-014;Clostridia_UCG-014;;	0	0	0	0	0	0	0	0	0	0	0	0	0	0	1	0	0	0	0	0	0	0	0	0	0	0	0	0	0	0	0	0	0	0	0	4	0	0	0	0	0	0	0	0	0	0	0	0
edc9e5c16e40aff1eadce6597940f08f	Bacteria;Firmicutes;Bacilli;Lactobacillales;Streptococcaceae;Streptococcus;;	0	0	0	0	0	0	0	0	0	0	0	0	2	0	0	0	0	0	0	0	0	0	0	2	0	0	0	0	0	0	0	0	0	0	0	0	1	0	0	0	0	0	0	0	0	0	0	1
fbb2dc16ff0952605a84e7349dbb28c0	Bacteria;Firmicutes;Clostridia;Peptostreptococcales-Tissierellales;Peptostreptococcales-Tissierellales;Peptoniphilus;Peptoniphilus_lacrimalis;	0	0	0	0	0	0	0	0	0	6	0	0	0	0	0	0	0	0	0	0	0	0	0	0	0	0	0	0	0	0	0	0	0	0	0	0	0	0	0	0	0	0	0	0	0	0	0	0
04fd367b2a07117063ec81971f721476	Bacteria;Firmicutes;Clostridia;Clostridia_UCG-014;Clostridia_UCG-014;Clostridia_UCG-014;;	0	0	0	0	0	0	0	0	0	0	0	0	0	0	0	0	0	0	2	0	0	0	0	0	0	0	0	0	0	0	0	0	0	0	0	0	0	0	0	3	0	0	0	0	0	0	0	0
1619b48906d097d8c3a8af893250385b	Bacteria;Firmicutes;Clostridia;Clostridia_vadinBB60_group;Clostridia_vadinBB60_group;Clostridia_vadinBB60_group;;	0	0	0	0	0	0	0	0	0	0	0	0	0	0	0	0	0	0	0	3	0	0	0	0	0	0	0	0	0	0	0	0	0	0	0	0	0	0	0	0	0	0	0	0	0	0	1	0
1c4f71b06ad9d613e117b633de27a107	Bacteria;Bacteroidota;Bacteroidia;Bacteroidales;Bacteroidaceae;Bacteroides;;	0	0	0	0	0	0	0	0	0	0	0	0	0	0	0	0	0	0	0	0	0	0	0	4	0	0	0	0	0	0	0	0	0	0	0	0	0	0	0	0	0	0	0	0	0	0	0	0
241a0c90cc40da29bc738d34b607f25f	Bacteria;Firmicutes;Clostridia;Lachnospirales;Lachnospiraceae;Lachnospira;;	0	0	0	0	0	0	0	0	0	0	0	2	0	0	0	0	0	0	0	0	0	0	0	0	0	0	0	0	0	0	0	0	0	0	0	0	0	0	0	0	0	0	0	0	0	0	0	0
3525e8f55cd3355cc02bb9df648623e2	Bacteria;Firmicutes;Clostridia;Lachnospirales;Lachnospiraceae;Blautia;;	0	0	0	0	0	0	0	0	0	0	0	0	0	0	0	1	0	0	0	0	0	0	0	0	0	0	0	0	1	0	0	1	0	0	0	0	0	0	0	0	0	0	0	0	0	0	0	0
35ea9460c84f1e75f939a7fa94bdb441	Bacteria;Firmicutes;Clostridia;Christensenellales;Christensenellaceae;Christensenellaceae_R-7_group;Clostridiales_bacterium;	0	0	0	0	0	0	0	0	0	0	0	0	0	0	0	0	0	0	0	0	0	0	1	0	0	0	0	0	0	0	0	0	4	0	0	0	0	0	0	0	0	0	0	0	0	0	0	0
3e50347c5ac0537609d6f20e15a1492a	Bacteria;Firmicutes;Clostridia;Peptostreptococcales-Tissierellales;Peptostreptococcales-Tissierellales;Peptoniphilus;;	0	0	0	0	0	0	0	5	0	0	0	0	0	0	0	0	0	0	0	0	0	0	0	0	0	0	0	0	0	0	0	0	0	0	0	0	0	0	0	0	0	0	0	0	0	0	0	0
3f2d26632509e4e5fe1a7f94e66e7999	Bacteria;Firmicutes;Clostridia;Peptostreptococcales-Tissierellales;Peptostreptococcales-Tissierellales;Peptoniphilus;Peptoniphilaceae_bacterium;	0	0	0	0	0	0	0	0	0	0	0	0	0	0	0	0	0	0	0	0	0	0	0	0	0	0	0	0	0	0	0	0	0	0	0	0	0	0	0	0	0	0	0	0	0	0	0	0
4088d51e819613bdb95b8ae5f2844c64	Bacteria;Firmicutes;Clostridia;Peptostreptococcales-Tissierellales;Peptostreptococcales-Tissierellales;Anaerococcus;;	0	0	0	0	0	0	0	0	0	0	0	0	0	0	0	0	0	0	0	0	0	0	0	0	0	0	0	0	0	0	0	0	0	0	0	0	0	0	0	2	0	0	0	0	0	0	0	0
435fd48caf70bf4c9ca435acc881ba91	Bacteria;Firmicutes;Clostridia;Oscillospirales;Ruminococcaceae;Subdoligranulum;;	0	0	0	0	0	0	0	0	0	0	0	0	0	0	0	0	1	0	0	0	0	0	0	0	0	0	0	0	0	0	0	0	0	0	0	0	0	4	0	0	0	0	0	0	0	0	0	0
46696f3730b982d34aa92882f12376f1	Bacteria;Firmicutes;Negativicutes;Veillonellales-Selenomonadales;Veillonellaceae;;;	0	0	0	0	0	0	0	0	0	0	0	0	0	0	0	0	0	0	0	0	0	0	0	0	0	0	0	0	0	0	0	0	0	0	0	0	0	0	0	0	0	0	0	0	0	0	0	0
4850a238b7fbbd5ffa204c5a5a396f2c	Bacteria;Proteobacteria;Gammaproteobacteria;Enterobacterales;Hafniaceae;Hafnia-Obesumbacterium;;	0	0	0	0	0	0	0	0	0	0	0	0	0	5	0	0	0	0	0	0	0	0	0	0	0	0	0	0	0	0	0	0	0	0	0	0	0	0	0	0	0	0	0	0	0	0	0	0
4f8b522332dcfcc95d7acb01a7b8b94f	Bacteria;Firmicutes;Clostridia;Oscillospirales;[Eubacterium]_coprostanoligenes_group;[Eubacterium]_coprostanoligenes_group;Clostridiales_bacterium;	0	0	0	0	0	0	0	0	0	0	0	0	0	0	0	0	0	3	0	0	0	0	0	2	0	0	0	0	0	0	0	0	0	0	0	0	0	0	0	0	0	0	0	0	0	0	0	0
547ed9d63f007845c48db64ef3e5aab6	Bacteria;Bacteroidota;Bacteroidia;Bacteroidales;Bacteroidaceae;Bacteroides;Bacteroides_clarus;	0	0	0	0	0	0	0	0	0	1	0	0	0	0	3	0	0	1	0	0	0	0	0	0	0	0	0	0	0	0	0	0	0	0	0	0	0	0	0	0	0	0	0	0	0	0	0	0
54a2bfb0a96adc52c4ccca239ad01466	Bacteria;Firmicutes;Clostridia;Oscillospirales;Ruminococcaceae;[Eubacterium]_siraeum_group;;	0	0	0	0	0	0	0	0	0	0	0	0	0	1	0	0	0	1	0	0	0	2	0	0	0	0	0	0	0	0	0	0	0	0	0	0	0	0	0	0	0	0	0	0	0	0	0	0
58bd181f757283f5a4ceebdf90ff6243	Bacteria;Firmicutes;Clostridia;Lachnospirales;Lachnospiraceae;Sellimonas;;	0	2	0	0	0	0	0	0	0	0	0	0	0	0	0	0	0	0	0	0	0	0	0	0	0	0	0	1	0	0	0	0	0	0	1	1	0	0	0	0	0	0	0	0	0	0	0	0
5e5c0500875caf1b31125d9394d2a643	Bacteria;Firmicutes;Negativicutes;Acidaminococcales;Acidaminococcaceae;Phascolarctobacterium;;	0	0	0	0	0	0	0	0	0	0	0	0	0	0	0	5	0	0	0	0	0	0	0	0	0	0	0	0	0	0	0	0	0	0	0	0	0	0	0	0	0	0	0	0	0	0	0	0
61601886220fb9be82a0a7a962393907	Bacteria;Bacteroidota;Bacteroidia;Bacteroidales;Porphyromonadaceae;Porphyromonas;;	0	0	0	0	0	0	0	0	0	0	0	0	0	0	0	0	0	0	0	0	0	0	2	0	0	0	0	0	0	0	0	0	0	0	0	0	0	0	0	0	3	0	0	0	0	0	0	0
63afe8e6aac58bf0d670a82ca5bc574c	Bacteria;Proteobacteria;Gammaproteobacteria;Enterobacterales;Yersiniaceae;;;	0	0	0	0	0	0	0	0	0	0	0	0	0	5	0	0	0	0	0	0	0	0	0	0	0	0	0	0	0	0	0	0	0	0	0	0	0	0	0	0	0	0	0	0	0	0	0	0
662a40a2523f7669fa865700fc74a1cf	Bacteria;Firmicutes;Clostridia;Lachnospirales;Lachnospiraceae;;;	0	1	0	0	0	0	0	0	1	0	0	0	0	0	0	0	0	0	0	0	0	0	0	0	1	0	0	0	1	0	0	0	0	0	0	0	0	0	0	0	0	0	1	0	0	0	0	0
67943ddb8c42094a22fc50e5507922eb	Bacteria;Firmicutes;Clostridia;Lachnospirales;Lachnospiraceae;;;	0	0	0	0	0	0	0	0	0	0	0	0	0	0	0	0	0	0	0	0	0	0	0	0	0	0	0	0	0	0	0	0	0	0	0	0	0	0	0	0	2	0	3	0	0	0	0	0
89556007db205b478acfb7e7435fafd5	Bacteria;Firmicutes;Clostridia;Lachnospirales;Lachnospiraceae;Fusicatenibacter;;	0	0	0	0	0	0	0	0	0	0	0	0	0	0	0	0	0	0	0	0	0	0	0	0	0	0	0	0	0	0	0	1	0	0	0	0	0	2	0	0	0	0	0	0	0	0	0	0
8c34fcb68ccd5fd5855d173e5486df4b	Bacteria;Firmicutes;Bacilli;RF39;RF39;RF39;;	0	0	0	0	0	0	0	0	3	0	0	0	0	0	0	0	0	0	0	0	0	0	0	0	0	0	0	0	0	0	0	0	0	0	0	0	0	0	2	0	0	0	0	0	0	0	0	0
8da9ae6c1c6f1022928ffd94f07dd9da	Bacteria;Firmicutes;Clostridia;Peptostreptococcales-Tissierellales;Anaerovoracaceae;Family_XIII_AD3011_group;;	0	0	0	0	0	0	0	0	0	0	0	0	0	0	0	0	0	0	0	4	0	0	0	0	0	0	0	0	0	0	0	0	0	0	0	0	0	0	0	0	0	0	0	0	0	0	1	0
8f7e3b18e53065a81eacfdf0fb13c0b1	Bacteria;Bacteroidota;Bacteroidia;Bacteroidales;Rikenellaceae;Rikenellaceae_RC9_gut_group;;	0	0	0	0	0	0	0	0	0	0	0	0	0	0	0	0	0	0	0	0	0	0	0	0	0	0	0	0	0	0	0	0	0	0	0	0	0	0	0	0	0	0	0	0	0	0	0	0
9048d6f1c8112875d0a3c2f5402343af	Bacteria;Firmicutes;Clostridia;Peptostreptococcales-Tissierellales;Anaerovoracaceae;Family_XIII_AD3011_group;;	0	0	2	0	0	0	0	0	0	0	0	0	0	0	0	0	0	0	0	0	0	0	0	0	0	0	1	0	0	0	0	0	0	0	0	0	0	0	0	0	0	0	0	0	0	0	0	0
9055600e21ee08acc786e4a9dcadd925	Bacteria;Proteobacteria;Gammaproteobacteria;Enterobacterales;Enterobacteriaceae;Escherichia-Shigella;;	0	0	0	0	0	0	0	0	0	0	0	0	0	0	0	0	0	0	0	0	0	5	0	0	0	0	0	0	0	0	0	0	0	0	0	0	0	0	0	0	0	0	0	0	0	0	0	0
94cdaf2109fc58131d4fb3aac227f7c4	Bacteria;Proteobacteria;Gammaproteobacteria;Burkholderiales;Sutterellaceae;Parasutterella;;	0	0	0	0	0	0	0	0	0	0	0	0	0	0	0	0	0	0	0	0	0	0	0	0	0	0	0	0	0	0	0	5	0	0	0	0	0	0	0	0	0	0	0	0	0	0	0	0
984e8bdd1d1104ba1010c5c1b190213c	Bacteria;Firmicutes;Clostridia;Lachnospirales;Lachnospiraceae;[Ruminococcus]_torques_group;;	0	0	0	0	0	0	0	0	0	0	0	4	0	0	0	0	0	0	0	0	0	0	0	0	0	1	0	0	0	0	0	0	0	0	0	0	0	0	0	0	0	0	0	0	0	0	0	0
9904009a0e14e24b0a6e25eeeeff3e95	Bacteria;Firmicutes;Clostridia;Oscillospirales;Oscillospiraceae;Colidextribacter;;	0	0	0	0	0	0	0	0	0	0	0	0	0	0	0	0	0	0	0	0	0	0	0	0	0	0	0	0	2	0	0	0	0	0	0	0	0	0	0	0	0	0	0	0	0	1	0	0
a1642ee93cbc5a4d6b2816c0a116cf42	Bacteria;Firmicutes;Clostridia;Oscillospirales;UCG-010;UCG-010;;	0	0	0	0	0	0	0	0	0	0	0	0	0	0	2	0	0	1	0	0	0	0	0	0	0	0	0	0	0	0	0	0	0	0	0	0	0	0	0	0	0	0	0	0	0	0	1	0
a55a010c9525ce2943a553dca1421b1c	Bacteria;Firmicutes;Clostridia;Lachnospirales;Lachnospiraceae;[Eubacterium]_ventriosum_group;;	0	0	0	0	0	0	0	0	0	0	0	0	0	0	0	0	0	0	0	0	0	1	0	0	0	0	0	0	0	0	0	1	0	0	0	0	0	0	0	1	0	0	0	0	0	0	0	0
a62fa6e25e8805dafe5b628529c90023	Bacteria;Firmicutes;Clostridia;Oscillospirales;Ruminococcaceae;;;	0	0	0	0	0	0	0	0	0	0	0	0	0	0	1	0	0	0	0	0	0	1	0	0	0	0	0	0	0	0	0	2	0	0	0	0	0	0	0	0	0	0	0	0	0	0	0	1
a63f65ad0f7a1ffc9e5ea828e95cdd6b	Bacteria;Firmicutes;Clostridia;Lachnospirales;Lachnospiraceae;Blautia;;	0	1	0	0	0	0	0	0	0	0	0	0	0	0	0	0	0	0	0	0	0	0	0	0	0	0	0	0	0	0	0	0	0	0	0	0	0	0	0	0	0	0	0	0	0	0	0	0
ae6a593f884242949fa459594b18f234	Bacteria;Firmicutes;Clostridia;Lachnospirales;Lachnospiraceae;[Ruminococcus]_torques_group;;	0	0	0	0	0	0	0	0	0	0	0	0	0	0	0	0	0	0	0	0	0	0	0	0	0	0	0	0	0	0	0	0	0	0	0	0	5	0	0	0	0	0	0	0	0	0	0	0
aeb058e2a92b4215084bce7ed230cecc	Bacteria;Firmicutes;Clostridia;Peptostreptococcales-Tissierellales;Peptostreptococcales-Tissierellales;Anaerococcus;;	0	0	0	0	0	0	0	0	0	0	0	0	0	0	0	0	0	0	0	2	0	0	0	0	0	0	0	0	0	0	0	0	0	0	0	0	0	0	0	0	0	0	0	0	0	0	0	0
b3254afae3970ca23e01274c6f337201	Bacteria;Proteobacteria;Alphaproteobacteria;Rhodospirillales;;;;	0	0	0	0	0	0	0	0	0	0	0	0	0	0	5	0	0	0	0	0	0	0	0	0	0	0	0	0	0	0	0	0	0	0	0	0	0	0	0	0	0	0	0	0	0	0	0	0
b78e348dfb22815a4db4373d02d70631	Bacteria;Bacteroidota;Bacteroidia;Bacteroidales;Bacteroidaceae;Bacteroides;Bacteroides_ovatus;	0	0	0	0	1	0	0	0	0	0	0	0	0	3	0	0	0	0	1	0	0	0	0	0	0	0	0	0	0	0	0	0	0	0	0	0	0	0	0	0	0	0	0	0	0	0	0	0
bed00446163a7786d89d581534b8a6db	Bacteria;Firmicutes;Clostridia;Lachnospirales;Lachnospiraceae;Moryella;Moryella_indoligenes;	0	0	0	0	0	0	0	2	0	0	0	0	0	0	0	0	0	0	0	0	0	0	0	0	0	0	0	0	0	0	0	0	0	0	0	0	0	0	0	0	1	0	0	0	0	0	0	0
cc68314c333dd23a363af97a6c970cbc	Bacteria;Bacteroidota;Bacteroidia;Bacteroidales;Barnesiellaceae;Barnesiella;;	0	0	0	0	0	0	0	0	0	0	0	0	0	0	0	0	0	0	0	0	0	0	0	0	0	0	0	0	0	5	0	0	0	0	0	0	0	0	0	0	0	0	0	0	0	0	0	0
cc7b0c4fe7613151aee46e9be3ea14a9	Bacteria;Firmicutes;Clostridia;Oscillospirales;Oscillospiraceae;;;	0	0	0	0	0	0	0	0	0	0	0	0	0	0	0	0	0	0	0	1	0	0	0	0	0	0	1	0	0	0	0	0	0	1	0	0	0	0	1	0	0	0	0	0	0	0	0	0
cfba269d609aec62affc2d810a24fccd	Bacteria;Firmicutes;Clostridia;Peptostreptococcales-Tissierellales;Anaerovoracaceae;S5-A14a;;	0	0	0	0	0	0	0	5	0	0	0	0	0	0	0	0	0	0	0	0	0	0	0	0	0	0	0	0	0	0	0	0	0	0	0	0	0	0	0	0	0	0	0	0	0	0	0	0
d0928ef540893cc9ad663eda02d87dc2	Bacteria;Firmicutes;Bacilli;RF39;RF39;RF39;;	0	0	0	0	0	0	0	0	0	0	0	0	0	0	0	0	0	0	0	0	0	0	0	0	0	0	0	0	0	0	0	0	0	0	0	0	0	0	0	0	0	0	0	0	1	0	0	0
db30710da37e69642cc4285ba7316773	Bacteria;Firmicutes;Bacilli;Erysipelotrichales;Erysipelotrichaceae;Merdibacter;;	0	0	0	0	0	0	0	0	0	0	0	0	4	0	0	0	0	0	0	0	0	0	0	0	0	0	0	0	0	0	0	0	0	0	0	0	0	0	0	0	0	0	0	0	0	0	1	0
db74729dd7ab527fba7a5a66a59f207a	Bacteria;Firmicutes;Clostridia;Oscillospirales;Ruminococcaceae;;;	0	0	0	0	0	0	0	0	0	0	0	0	5	0	0	0	0	0	0	0	0	0	0	0	0	0	0	0	0	0	0	0	0	0	0	0	0	0	0	0	0	0	0	0	0	0	0	0
f270f7a688eeb0a406ad3b2efa150801	Bacteria;Firmicutes;Clostridia;Peptostreptococcales-Tissierellales;Peptostreptococcales-Tissierellales;Anaerococcus;;	0	0	0	0	0	0	0	0	0	0	0	2	0	1	0	0	0	0	0	0	0	0	0	0	0	1	0	0	0	0	0	0	0	0	0	0	0	0	0	0	0	0	0	0	0	0	0	0
f50508546ae13143015f8c4cb976d0e4	Bacteria;Firmicutes;Clostridia;Lachnospirales;Lachnospiraceae;[Eubacterium]_ruminantium_group;;	0	0	2	0	0	0	0	0	0	0	0	0	0	0	0	0	0	0	0	1	0	2	0	0	0	0	0	0	0	0	0	0	0	0	0	0	0	0	0	0	0	0	0	0	0	0	0	0
f7fcba0d058116e80c4da213295d257d	Bacteria;Firmicutes;Clostridia;Lachnospirales;Lachnospiraceae;[Eubacterium]_hallii_group;;	0	0	0	0	0	0	0	0	0	0	0	0	0	0	2	0	0	0	0	0	0	0	0	0	0	0	0	0	0	0	0	0	0	0	0	0	0	0	0	0	0	0	0	0	0	0	0	3
f9683ffa86ca2cd4281dbd2c7d89d5c4	Bacteria;Bacteroidota;Bacteroidia;Bacteroidales;Bacteroidaceae;Bacteroides;;	0	0	0	0	0	0	0	0	0	0	0	0	0	0	0	0	0	0	0	0	0	0	0	0	0	0	0	0	0	0	5	0	0	0	0	0	0	0	0	0	0	0	0	0	0	0	0	0
069ec330de003d705f19283f6e864ede	Bacteria;Firmicutes;Clostridia;Peptostreptococcales-Tissierellales;Peptostreptococcales-Tissierellales;Anaerococcus;;	0	0	0	0	2	0	0	0	0	0	0	0	0	0	0	0	0	0	0	2	0	0	0	0	0	0	0	0	0	0	0	0	0	0	0	0	0	0	0	0	0	0	0	0	0	0	0	0
07fd92a29ce27a31f4d95c6821595530	Bacteria;Firmicutes;Clostridia;Lachnospirales;Lachnospiraceae;Lachnospiraceae_UCG-001;Lachnospiraceae_bacterium;	0	0	0	0	0	0	0	0	0	0	0	0	0	0	0	0	0	0	0	0	0	0	0	0	0	1	0	0	0	0	0	0	0	0	0	0	0	2	0	0	0	0	0	0	0	0	0	0
13b6cb1c2c3697ec16865c2737a4bbb6	Bacteria;Firmicutes;Bacilli;RF39;RF39;RF39;;	0	0	4	0	0	0	0	0	0	0	0	0	0	0	0	0	0	0	0	0	0	0	0	0	0	0	0	0	0	0	0	0	0	0	0	0	0	0	0	0	0	0	0	0	0	0	0	0
13e5e67a2599db5c3cdfa82c4c9ea6fd	Bacteria;Firmicutes;Clostridia;Oscillospirales;Oscillospiraceae;;;	0	0	1	0	0	0	0	0	0	0	0	0	0	0	0	0	0	0	0	1	0	1	0	0	0	0	0	0	0	0	0	0	0	0	0	0	0	0	0	0	0	0	0	1	0	0	0	0
177a5f4d6248b734064fdef8c86a509a	Bacteria;Firmicutes;Clostridia;Clostridia_UCG-014;Clostridia_UCG-014;Clostridia_UCG-014;;	0	0	0	0	0	0	0	4	0	0	0	0	0	0	0	0	0	0	0	0	0	0	0	0	0	0	0	0	0	0	0	0	0	0	0	0	0	0	0	0	0	0	0	0	0	0	0	0
1af612d90153f4aa10245d1e813d3dc3	Bacteria;Firmicutes;Clostridia;Oscillospirales;[Eubacterium]_coprostanoligenes_group;[Eubacterium]_coprostanoligenes_group;;	0	0	0	0	0	0	0	0	0	0	0	0	0	0	0	0	0	0	0	4	0	0	0	0	0	0	0	0	0	0	0	0	0	0	0	0	0	0	0	0	0	0	0	0	0	0	0	0
1b5ae068b60b3c92ff823f4e6cdb9317	Bacteria;Bacteroidota;Bacteroidia;Bacteroidales;Tannerellaceae;Parabacteroides;;	0	0	0	0	0	0	0	0	0	0	0	0	0	0	0	0	0	0	0	0	0	0	0	0	0	0	0	0	0	0	0	0	0	4	0	0	0	0	0	0	0	0	0	0	0	0	0	0
1b9175ea4e4774adc7da0c0e202e61d7	Bacteria;Firmicutes;Clostridia;Peptostreptococcales-Tissierellales;Peptostreptococcales-Tissierellales;Anaerococcus;;	0	0	0	0	0	0	0	0	0	0	0	0	0	0	0	0	0	0	0	0	0	0	0	0	0	0	0	0	0	0	0	0	0	0	0	0	0	0	0	0	0	0	0	0	0	0	0	0
1d0a5de5450b11bbd3bea555c4aaa7d2	Bacteria;Firmicutes;Clostridia;Oscillospirales;Ruminococcaceae;Faecalibacterium;;	0	0	0	0	0	0	0	0	0	0	0	0	0	0	0	0	0	0	0	0	0	0	0	0	0	0	0	0	0	0	0	0	0	0	0	0	0	0	0	0	0	0	0	0	0	0	0	0
1e8a1ee451c900714769af7980ba2428	Bacteria;Firmicutes;Clostridia;Oscillospirales;Ruminococcaceae;Faecalibacterium;;	0	0	0	0	0	0	0	0	0	0	0	0	0	0	0	0	0	0	0	0	0	0	0	0	0	0	0	0	0	0	0	0	0	0	0	0	0	0	0	0	0	0	0	0	0	0	0	0
25036ba135607cb2eb9f45c9b50bb4d5	Bacteria;Firmicutes;Clostridia;Oscillospirales;UCG-010;UCG-010;;	0	0	0	0	0	0	0	0	0	0	0	0	0	0	0	0	0	0	0	1	0	0	0	0	0	0	1	0	0	0	0	0	0	0	0	0	0	0	0	0	0	0	0	0	0	0	2	0
29980081a8313894a8559273222673fa	Bacteria;Firmicutes;Clostridia;Lachnospirales;Lachnospiraceae;[Eubacterium]_hallii_group;;	0	0	0	0	0	0	0	0	0	0	0	0	0	0	0	0	0	0	0	0	0	0	0	0	0	0	0	0	0	0	0	0	0	0	0	0	0	0	0	0	0	0	0	0	0	0	0	3
29c0b831ad8278ee5185bfe79acc067e	Bacteria;Firmicutes;Clostridia;Clostridia_UCG-014;Clostridia_UCG-014;Clostridia_UCG-014;;	0	0	2	0	0	0	0	1	0	0	0	0	0	0	1	0	0	0	0	0	0	0	0	0	0	0	0	0	0	0	0	0	0	0	0	0	0	0	0	0	0	0	0	0	0	0	0	0
369bbf86b13d5924c095aad30bba9af1	Bacteria;Firmicutes;Clostridia;Lachnospirales;Lachnospiraceae;;;	0	0	0	0	0	0	0	0	0	0	0	0	2	0	0	0	0	0	0	0	0	0	0	0	0	0	0	0	0	0	0	0	0	0	1	0	0	0	0	0	0	0	0	0	0	0	0	1
383d4a0528edd18fb0ddc225c36e99e1	Bacteria;Firmicutes;Clostridia;Lachnospirales;Lachnospiraceae;;;	0	0	0	0	0	1	0	0	0	0	0	0	0	0	0	0	0	0	0	0	0	0	0	0	0	0	0	0	0	0	0	0	0	0	0	0	0	0	0	1	0	0	0	0	0	0	0	0
41b9fa65a5137bfae1255b4de63be427	Bacteria;Firmicutes;Clostridia;Lachnospirales;Lachnospiraceae;[Eubacterium]_ventriosum_group;;	0	0	3	0	0	0	0	0	0	0	0	0	0	0	0	0	0	0	0	0	0	1	0	0	0	0	0	0	0	0	0	0	0	0	0	0	0	0	0	0	0	0	0	0	0	0	0	0
4205d93a032f445a1687829d22eaa2b2	Bacteria;Firmicutes;Clostridia;Lachnospirales;Lachnospiraceae;Hungatella;;	0	0	0	0	0	0	0	0	0	0	0	0	0	0	0	0	0	0	0	0	0	0	0	0	0	0	0	0	0	4	0	0	0	0	0	0	0	0	0	0	0	0	0	0	0	0	0	0
43904939ba355dce37c93c12823b71e2	Bacteria;Actinobacteriota;Actinobacteria;Corynebacteriales;Corynebacteriaceae;Corynebacterium;;	0	0	0	0	0	0	0	0	1	2	0	0	0	0	0	0	0	0	0	0	0	0	0	0	0	0	0	0	0	0	0	0	0	0	0	0	0	0	0	1	0	0	0	0	0	0	0	0
454ff5fa8a3c6b293cea935aeb9cfb8e	Bacteria;Firmicutes;Clostridia;Clostridiales;Clostridiaceae;Clostridium_sensu_stricto_1;;	0	0	0	0	0	0	0	0	0	0	0	0	0	0	0	0	0	0	0	0	0	0	0	0	0	0	0	0	0	2	0	0	0	0	0	0	0	0	0	0	0	0	0	1	0	0	0	0
4ada3d8098e9706fcebb85f1e427fea6	Bacteria;Firmicutes;Clostridia;Lachnospirales;Lachnospiraceae;;;	0	0	0	0	0	0	0	0	0	0	0	0	0	0	0	0	0	0	0	0	0	0	0	0	0	0	0	0	0	0	0	0	0	0	0	0	0	4	0	0	0	0	0	0	0	0	0	0
535c0035c8256175cc840f4170bb074c	Bacteria;Bacteroidota;Bacteroidia;Bacteroidales;Tannerellaceae;Parabacteroides;;	0	0	0	0	0	0	0	0	0	0	0	0	0	0	0	0	2	0	0	0	0	0	0	0	0	0	0	0	0	0	0	2	0	0	0	0	0	0	0	0	0	0	0	0	0	0	0	0
5669f9055e393154386d3ad1196d3f03	Bacteria;Bacteroidota;Bacteroidia;Bacteroidales;Rikenellaceae;Alistipes;;	0	0	0	0	0	0	0	0	0	0	0	0	0	0	0	0	0	0	0	0	0	0	0	0	0	0	4	0	0	0	0	0	0	0	0	0	0	0	0	0	0	0	0	0	0	0	0	0
582b79607ed32b4bd5fea31518adb707	Bacteria;Bacteroidota;Bacteroidia;Bacteroidales;Porphyromonadaceae;Porphyromonas;Porphyromonas_asaccharolytica;	0	0	0	0	0	0	0	0	0	0	0	0	0	0	0	0	0	0	0	0	0	0	0	0	0	0	0	0	0	0	0	0	0	0	0	0	0	0	0	0	0	0	0	0	0	0	0	0
58d48f7fae77eb29ab6dc15fd07b5dfc	Bacteria;Verrucomicrobiota;Lentisphaeria;Victivallales;vadinBE97;vadinBE97;;	0	0	0	0	0	0	0	0	0	0	0	0	0	0	0	0	0	0	0	1	0	0	0	0	0	0	0	0	1	0	0	0	0	0	0	0	0	0	0	0	0	0	0	0	0	0	0	0
5c15d3eb4e36b644e5651a88d50c1180	Bacteria;Bacteroidota;Bacteroidia;Bacteroidales;Bacteroidaceae;Bacteroides;Bacteroides_massiliensis;	0	0	0	0	0	0	0	0	0	0	0	0	0	0	0	4	0	0	0	0	0	0	0	0	0	0	0	0	0	0	0	0	0	0	0	0	0	0	0	0	0	0	0	0	0	0	0	0
62a1e1974490052fe55c5166923b2028	Bacteria;Firmicutes;Bacilli;Lactobacillales;Streptococcaceae;Streptococcus;;	0	0	0	0	0	0	0	0	0	0	0	0	0	0	0	0	0	0	0	0	0	0	0	0	0	4	0	0	0	0	0	0	0	0	0	0	0	0	0	0	0	0	0	0	0	0	0	0
66d52980b89962a872d986af08dc5f08	Bacteria;Firmicutes;Clostridia;Oscillospirales;Ruminococcaceae;Faecalibacterium;;	0	0	0	0	0	0	0	0	0	0	0	0	0	0	4	0	0	0	0	0	0	0	0	0	0	0	0	0	0	0	0	0	0	0	0	0	0	0	0	0	0	0	0	0	0	0	0	0
6784b5ec0137e15793dc745b70af547e	Bacteria;Firmicutes;Clostridia;Oscillospirales;Ruminococcaceae;CAG-352;;	0	0	0	0	0	0	0	0	0	0	0	0	0	0	0	0	0	0	0	0	0	0	0	0	0	0	0	0	0	0	0	0	0	0	0	0	0	0	0	4	0	0	0	0	0	0	0	0
69659d7edd60cd37bbdc9e3bb7f77431	Bacteria;Actinobacteriota;Coriobacteriia;Coriobacteriales;Coriobacteriaceae;Collinsella;Collinsella_stercoris;	0	0	0	0	0	0	0	0	0	4	0	0	0	0	0	0	0	0	0	0	0	0	0	0	0	0	0	0	0	0	0	0	0	0	0	0	0	0	0	0	0	0	0	0	0	0	0	0
698c0199aff19d7bce2003b370afef5b	Bacteria;Firmicutes;Clostridia;Oscillospirales;Ruminococcaceae;Fournierella;;	0	0	0	0	0	0	0	0	0	0	0	0	4	0	0	0	0	0	0	0	0	0	0	0	0	0	0	0	0	0	0	0	0	0	0	0	0	0	0	0	0	0	0	0	0	0	0	0
6cc28791c124f2761ae37bce9af62ac0	Bacteria;Bacteroidota;Bacteroidia;Bacteroidales;Porphyromonadaceae;Porphyromonas;Porphyromonas_uenonis;	0	0	0	0	0	4	0	0	0	0	0	0	0	0	0	0	0	0	0	0	0	0	0	0	0	0	0	0	0	0	0	0	0	0	0	0	0	0	0	0	0	0	0	0	0	0	0	0
708b000c48dbefb1454b79108d2a1f70	Bacteria;Firmicutes;Clostridia;Lachnospirales;Lachnospiraceae;;;	0	0	0	0	0	0	0	0	0	1	0	0	0	0	0	0	0	0	0	0	0	0	0	0	0	0	0	0	0	0	0	0	0	0	0	0	0	0	0	0	0	0	0	0	0	0	0	0
8419fdeda9aeba8d0e9e58d6819234c3	Bacteria;Actinobacteriota;Actinobacteria;Corynebacteriales;Corynebacteriaceae;Corynebacterium;;	0	0	0	0	0	4	0	0	0	0	0	0	0	0	0	0	0	0	0	0	0	0	0	0	0	0	0	0	0	0	0	0	0	0	0	0	0	0	0	0	0	0	0	0	0	0	0	0
86e8bfd6bf57f01333ce1ea42bd360c7	Bacteria;Firmicutes;Clostridia;Oscillospirales;Ruminococcaceae;Faecalibacterium;;	0	0	0	0	0	0	0	0	0	4	0	0	0	0	0	0	0	0	0	0	0	0	0	0	0	0	0	0	0	0	0	0	0	0	0	0	0	0	0	0	0	0	0	0	0	0	0	0
8f8cb0702fb4be5952d7ac5e7d3bc2d2	Bacteria;Firmicutes;Clostridia;Lachnospirales;Lachnospiraceae;Dorea;;	0	0	0	0	0	0	0	0	0	0	0	0	4	0	0	0	0	0	0	0	0	0	0	0	0	0	0	0	0	0	0	0	0	0	0	0	0	0	0	0	0	0	0	0	0	0	0	0
91f0bfa8c51f250c466cda365f249c87	Bacteria;Bacteroidota;Bacteroidia;Bacteroidales;Rikenellaceae;Alistipes;Alistipes_shahii;	0	0	0	0	0	0	0	0	0	0	0	0	0	0	0	0	0	0	0	0	0	0	0	0	0	0	0	0	0	0	0	0	0	0	0	0	0	0	0	0	4	0	0	0	0	0	0	0
9fabd52eb6e561d9f3a5c8ed967a1cc1	Bacteria;Firmicutes;Bacilli;RF39;RF39;RF39;;	0	0	0	0	0	0	0	0	0	0	0	0	0	0	0	0	0	0	0	0	0	0	0	0	0	0	0	0	0	0	0	0	0	0	0	0	0	0	0	0	0	0	0	0	0	0	0	0
a1b3bd2cb64f824a7673c9eff541bfc0	Bacteria;Firmicutes;Clostridia;Oscillospirales;Ruminococcaceae;Faecalibacterium;;	0	0	0	0	0	0	0	0	0	0	0	0	0	0	0	0	0	0	0	0	0	0	0	0	0	0	0	0	0	0	0	0	0	0	0	0	0	0	0	0	0	0	0	0	0	0	0	0
a3b899bf771730c7fc8b32b0ea20c118	Bacteria;Bacteroidota;Bacteroidia;Bacteroidales;Muribaculaceae;Muribaculaceae;;	0	0	0	0	0	0	0	0	0	0	0	0	0	0	0	0	0	0	0	0	0	0	0	0	0	0	0	0	0	0	0	0	0	0	0	0	0	0	0	0	0	0	0	0	0	0	4	0
a72d0917f05f256c74fbb5a0757ed9b5	Bacteria;Bacteroidota;Bacteroidia;Bacteroidales;Muribaculaceae;Muribaculaceae;;	0	0	0	0	0	0	0	3	0	0	0	0	0	0	0	0	0	0	0	0	0	0	0	0	0	0	0	0	0	0	1	0	0	0	0	0	0	0	0	0	0	0	0	0	0	0	0	0
a8ac01afffd265cc3a0552d5bc56e029	Bacteria;Firmicutes;Clostridia;Clostridia_vadinBB60_group;Clostridia_vadinBB60_group;Clostridia_vadinBB60_group;;	0	0	0	0	0	0	0	0	0	0	0	0	0	0	0	0	0	0	0	0	0	0	0	0	0	0	0	0	0	0	4	0	0	0	0	0	0	0	0	0	0	0	0	0	0	0	0	0
aa052f6ed7696840ff494c82879d3e1a	Bacteria;Firmicutes;Bacilli;Erysipelotrichales;Erysipelotrichaceae;Holdemania;;	0	0	0	0	0	0	0	0	0	0	0	0	0	0	0	0	0	1	0	0	0	1	0	0	0	0	0	0	0	0	0	0	0	0	0	0	0	0	0	0	0	0	0	0	0	0	0	0
abbd5b846e49535be66506ee4c05001d	Bacteria;Firmicutes;Clostridia;Clostridia_UCG-014;Clostridia_UCG-014;Clostridia_UCG-014;;	0	0	0	0	0	0	0	0	0	0	0	0	0	0	0	0	0	0	0	0	0	0	0	0	0	0	0	0	4	0	0	0	0	0	0	0	0	0	0	0	0	0	0	0	0	0	0	0
abee0e7fcc28204ca55bc2b16e140d5b	Bacteria;Firmicutes;Clostridia;Oscillospirales;UCG-010;UCG-010;;	0	0	0	0	0	0	0	0	0	0	0	0	0	0	0	0	0	0	0	0	0	0	0	0	0	0	0	0	4	0	0	0	0	0	0	0	0	0	0	0	0	0	0	0	0	0	0	0
acf09e78b337fd51b09606fabf09493e	Bacteria;Firmicutes;Clostridia;Peptococcales;Peptococcaceae;;;	0	0	0	0	0	0	0	0	0	0	0	0	0	0	2	0	0	0	0	0	0	0	0	1	0	0	0	0	0	0	0	0	0	0	0	0	0	0	0	0	0	0	0	0	0	0	0	0
ae0c674c3bd5726c8a1657a9ab84b0a9	Bacteria;Firmicutes;Clostridia;Peptostreptococcales-Tissierellales;Anaerovoracaceae;Mogibacterium;Mogibacterium_sp.;	4	0	0	0	0	0	0	0	0	0	0	0	0	0	0	0	0	0	0	0	0	0	0	0	0	0	0	0	0	0	0	0	0	0	0	0	0	0	0	0	0	0	0	0	0	0	0	0
b2ae65097511bc2b5a48d8b81ce1dd05	Bacteria;Firmicutes;Bacilli;Erysipelotrichales;Erysipelatoclostridiaceae;Erysipelotrichaceae_UCG-003;;	0	0	0	0	0	0	0	0	0	0	0	0	0	0	0	0	0	0	0	0	0	0	0	0	4	0	0	0	0	0	0	0	0	0	0	0	0	0	0	0	0	0	0	0	0	0	0	0
b457f87b78c4aed33270ae43607b7094	Bacteria;Bacteroidota;Bacteroidia;Bacteroidales;Rikenellaceae;Rikenellaceae_RC9_gut_group;;	0	0	0	0	0	1	0	0	1	0	0	0	0	0	0	0	0	0	0	0	0	0	0	0	0	0	0	0	0	0	0	0	1	0	0	0	0	0	0	0	1	0	0	0	0	0	0	0
b76fb65897eec48dec94d23d66c0f8f0	Bacteria;Firmicutes;Clostridia;Oscillospirales;Oscillospiraceae;UCG-005;;	0	1	0	0	0	0	0	0	0	0	0	0	0	0	3	0	0	0	0	0	0	0	0	0	0	0	0	0	0	0	0	0	0	0	0	0	0	0	0	0	0	0	0	0	0	0	0	0
b8e850a95bb5fb660d506a45258b451c	Bacteria;Firmicutes;Clostridia;Peptostreptococcales-Tissierellales;Peptostreptococcales-Tissierellales;Finegoldia;;	0	0	0	0	0	0	0	0	0	0	0	0	0	0	0	0	0	0	0	0	0	0	0	0	0	0	0	0	0	0	0	4	0	0	0	0	0	0	0	0	0	0	0	0	0	0	0	0
bbc4db59e83e62944384e429ac6b3c4d	Bacteria;Firmicutes;Clostridia;Clostridia_UCG-014;Clostridia_UCG-014;Clostridia_UCG-014;;	1	0	0	0	0	0	0	0	0	0	0	0	0	0	0	0	0	0	0	0	0	0	0	0	0	0	0	0	0	0	0	0	0	0	0	0	0	0	3	0	0	0	0	0	0	0	0	0
c83c84c8f82639c3bcb16c5630f257b2	Bacteria;Firmicutes;Negativicutes;Veillonellales-Selenomonadales;Veillonellaceae;Dialister;;	0	0	0	3	0	1	0	0	0	0	0	0	0	0	0	0	0	0	0	0	0	0	0	0	0	0	0	0	0	0	0	0	0	0	0	0	0	0	0	0	0	0	0	0	0	0	0	0
c994a2772a648316e21e664e3a878e80	Bacteria;Bacteroidota;Bacteroidia;Bacteroidales;Prevotellaceae;Prevotella;Prevotellaceae_bacterium;	0	0	0	0	0	0	0	0	0	0	0	0	0	0	0	0	0	0	0	4	0	0	0	0	0	0	0	0	0	0	0	0	0	0	0	0	0	0	0	0	0	0	0	0	0	0	0	0
c9cba3e88f0b7ce153633216a80fcece	Bacteria;Firmicutes;Bacilli;Erysipelotrichales;Erysipelotrichaceae;Holdemanella;;	0	0	0	0	0	0	0	0	0	0	0	0	0	0	0	0	0	0	0	0	0	0	0	0	0	0	0	0	0	0	0	0	0	0	0	0	0	0	0	0	4	0	0	0	0	0	0	0
d4454a4ebd63a8e375dadd2632588f59	Bacteria;Firmicutes;Clostridia;Oscillospirales;Ruminococcaceae;;;	0	0	0	0	0	0	0	0	0	0	0	0	0	0	1	0	0	0	0	0	0	0	0	0	0	0	0	0	1	0	1	0	0	0	0	0	0	0	0	0	0	0	0	0	0	0	0	1
d67718f0b4b35258e5ba346d778c1e3b	Bacteria;Firmicutes;Clostridia;Lachnospirales;Lachnospiraceae;;;	0	0	0	0	0	0	0	0	0	0	0	0	0	0	0	0	0	0	0	0	0	4	0	0	0	0	0	0	0	0	0	0	0	0	0	0	0	0	0	0	0	0	0	0	0	0	0	0
d77ee7422e21741b6c7b81a20ab8a532	Bacteria;Firmicutes;Negativicutes;Veillonellales-Selenomonadales;Veillonellaceae;Dialister;Dialister_micraerophilus;	0	0	0	0	0	0	0	0	0	0	0	0	0	0	0	0	0	0	0	0	0	0	0	0	0	0	0	0	0	0	0	0	0	0	0	0	0	0	0	0	0	0	0	0	0	0	0	0
dfbcf643d39da3d96679e19c7ab6b3a1	Bacteria;Firmicutes;Clostridia;Clostridia;Hungateiclostridiaceae;Fastidiosipila;Clostridiales_bacterium;	0	0	0	0	0	2	0	0	0	0	0	0	0	0	0	0	0	0	0	0	0	0	0	0	0	0	0	0	0	0	0	0	0	0	0	0	0	0	0	0	0	0	0	0	0	0	2	0
e1a56584d3ddf2ef6223b745321c178a	Bacteria;Firmicutes;Clostridia;Oscillospirales;Ruminococcaceae;Subdoligranulum;;	0	0	0	0	0	0	0	0	0	0	0	0	0	0	2	0	0	0	0	0	0	0	0	0	0	0	0	0	0	0	0	0	0	0	0	0	0	0	0	0	0	0	0	0	0	0	0	2
e5ff4bfd3abdba76d7833cf8de92749e	Bacteria;Firmicutes;Clostridia;Peptostreptococcales-Tissierellales;Peptostreptococcaceae;Filifactor;;	0	0	0	0	0	0	0	0	0	0	0	0	0	0	0	0	0	0	0	1	0	0	0	0	0	0	0	0	2	0	0	0	0	0	0	0	0	0	0	0	0	0	0	0	0	0	0	0
eebc27bcf8bcb13a692001530892f5d5	Bacteria;Firmicutes;Negativicutes;Acidaminococcales;Acidaminococcaceae;Phascolarctobacterium;;	0	0	0	0	0	0	0	0	0	0	0	0	0	0	0	0	0	0	0	0	0	0	0	0	0	0	4	0	0	0	0	0	0	0	0	0	0	0	0	0	0	0	0	0	0	0	0	0
eee5e5af67ef3e5045a800578ce512a4	Bacteria;Firmicutes;Negativicutes;Veillonellales-Selenomonadales;Veillonellaceae;Dialister;;	4	0	0	0	0	0	0	0	0	0	0	0	0	0	0	0	0	0	0	0	0	0	0	0	0	0	0	0	0	0	0	0	0	0	0	0	0	0	0	0	0	0	0	0	0	0	0	0
ef0d351a0f85c4b4c9d210180d96013a	Bacteria;Firmicutes;Clostridia;Clostridia_UCG-014;Clostridia_UCG-014;Clostridia_UCG-014;;	0	0	0	0	0	0	0	0	0	0	0	0	0	0	0	0	0	0	0	0	0	0	0	0	0	0	0	0	4	0	0	0	0	0	0	0	0	0	0	0	0	0	0	0	0	0	0	0
f1e46fe5d6a659fec0915b5de3000887	Bacteria;Firmicutes;Clostridia;Oscillospirales;Ruminococcaceae;Faecalibacterium;;	0	0	0	0	0	0	0	0	0	0	0	0	0	0	0	0	0	0	0	0	0	0	0	0	0	0	0	0	0	1	0	0	0	0	0	0	0	0	0	0	0	0	0	0	0	2	1	0
fb80f651a70af6267cd873a2a8983c1e	Bacteria;Firmicutes;Bacilli;Lactobacillales;Aerococcaceae;;;	0	0	0	0	0	0	1	0	0	0	0	0	0	0	0	0	0	0	0	0	0	0	0	0	0	0	0	2	0	0	0	0	0	0	0	0	0	0	0	0	0	0	0	0	0	0	0	0
fba8de101f066a8890971d3249317685	Bacteria;Firmicutes;Clostridia;Peptostreptococcales-Tissierellales;Peptostreptococcales-Tissierellales;Anaerococcus;;	1	0	0	0	0	0	0	0	0	0	0	0	0	0	0	0	0	0	0	0	0	0	0	0	0	0	0	0	0	0	0	0	0	0	0	0	0	0	0	0	0	0	0	0	0	0	0	0
04a40653886fdb1a22227303b91efa68	Bacteria;Firmicutes;Clostridia;Clostridiales;Clostridiaceae;Clostridium_sensu_stricto_1;;	0	0	0	0	0	0	0	0	0	0	0	0	0	0	0	0	0	0	0	0	0	0	0	0	0	0	0	0	1	0	0	0	0	0	0	0	0	0	0	0	0	0	0	0	0	0	2	0
063f282c172981235f8732cc047e2060	Bacteria;Firmicutes;Clostridia;Clostridia_UCG-014;Clostridia_UCG-014;Clostridia_UCG-014;;	0	0	0	0	0	1	0	0	0	0	0	0	0	0	2	0	0	0	0	0	0	0	0	0	0	0	0	0	0	0	0	0	0	0	0	0	0	0	0	0	0	0	0	0	0	0	0	0
06d421fd32bac7091b50278f60d9abef	Bacteria;Firmicutes;Clostridia;;;;;	0	0	0	0	0	0	0	0	0	0	0	0	0	0	0	0	0	0	0	0	0	0	0	0	0	0	0	0	0	0	0	0	0	0	0	0	0	0	3	0	0	0	0	0	0	0	0	0
094fee2d142674cbe79b1e7d46a1b532	Bacteria;Firmicutes;Clostridia;Lachnospirales;Lachnospiraceae;Roseburia;;	0	0	0	0	0	0	0	0	0	0	0	0	0	0	0	0	0	3	0	0	0	0	0	0	0	0	0	0	0	0	0	0	0	0	0	0	0	0	0	0	0	0	0	0	0	0	0	0
0b09393b8f5a5d0f4370e95d637e354a	Bacteria;Fusobacteriota;Fusobacteriia;Fusobacteriales;Fusobacteriaceae;Fusobacterium;;	0	0	0	0	0	0	0	0	0	0	0	0	0	0	0	0	0	0	0	0	0	0	0	0	0	0	0	0	0	0	3	0	0	0	0	0	0	0	0	0	0	0	0	0	0	0	0	0
0ba1ab35f26bdef177c3341940c34c34	Bacteria;Bacteroidota;Bacteroidia;Bacteroidales;Rikenellaceae;Alistipes;;	0	0	0	0	0	0	0	0	0	0	0	0	0	0	0	0	0	0	0	0	0	0	0	0	0	0	0	0	0	0	0	0	0	3	0	0	0	0	0	0	0	0	0	0	0	0	0	0
0be2b2840d439b1b8548e8010f8310e5	Bacteria;Firmicutes;Clostridia;Peptostreptococcales-Tissierellales;Anaerovoracaceae;Family_XIII_AD3011_group;;	0	0	0	0	0	1	0	0	0	0	0	0	0	0	0	0	0	0	0	1	0	0	0	0	0	0	0	0	0	0	0	0	0	0	0	0	0	0	0	0	0	0	0	0	0	0	0	1
0c08bd1ffa69e9305322905f8a15d8bd	Bacteria;Bacteroidota;Bacteroidia;Bacteroidales;Bacteroidaceae;Bacteroides;Bacteroides_vulgatus;	0	0	0	0	0	0	0	0	0	0	0	0	0	0	0	0	0	0	0	0	0	0	0	0	0	0	0	0	0	0	0	3	0	0	0	0	0	0	0	0	0	0	0	0	0	0	0	0
117f561298f7a1ddb0d2f12c01818982	Bacteria;Firmicutes;Negativicutes;Veillonellales-Selenomonadales;Veillonellaceae;Dialister;;	0	0	0	0	0	0	0	0	0	0	0	0	0	0	0	0	0	0	0	0	0	0	0	0	0	2	0	0	0	0	0	0	0	0	0	0	0	0	0	0	0	0	0	0	0	0	0	0
1541faf3a457cc8cc05b01ce30983449	Bacteria;Firmicutes;Bacilli;Erysipelotrichales;Erysipelatoclostridiaceae;Catenibacterium;;	0	0	0	3	0	0	0	0	0	0	0	0	0	0	0	0	0	0	0	0	0	0	0	0	0	0	0	0	0	0	0	0	0	0	0	0	0	0	0	0	0	0	0	0	0	0	0	0
167d0e0bcb8104fd74294b665b7721fe	Bacteria;Bacteroidota;Bacteroidia;Bacteroidales;Bacteroidaceae;Bacteroides;;	0	0	0	0	0	0	0	0	0	0	0	0	0	0	0	3	0	0	0	0	0	0	0	0	0	0	0	0	0	0	0	0	0	0	0	0	0	0	0	0	0	0	0	0	0	0	0	0
177db53ded58fcf2915778bff9a04f2c	Bacteria;Firmicutes;Bacilli;RF39;RF39;RF39;;	0	0	1	0	0	0	0	0	0	0	0	0	0	0	0	0	0	0	0	0	0	0	0	0	0	0	0	0	0	0	0	0	0	0	0	0	0	0	2	0	0	0	0	0	0	0	0	0
190a5bd408491214676e65a24d192b8b	Bacteria;Desulfobacterota;Desulfovibrionia;Desulfovibrionales;Desulfovibrionaceae;Bilophila;;	0	0	0	0	0	0	0	0	0	0	0	0	0	0	0	0	0	0	0	3	0	0	0	0	0	0	0	0	0	0	0	0	0	0	0	0	0	0	0	0	0	0	0	0	0	0	0	0
1d49df56b83a383d8b998af9d148f52c	Bacteria;Firmicutes;Clostridia;Clostridiales;Clostridiaceae;Clostridium_sensu_stricto_1;;	0	0	0	0	0	0	0	0	0	0	0	0	0	0	0	0	0	0	0	0	0	0	0	0	0	0	0	0	0	0	0	0	0	0	0	0	0	0	0	0	0	0	0	0	0	0	0	0
201bdabdf730d7cddf84cb35b34e02b2	Bacteria;Bacteroidota;Bacteroidia;Bacteroidales;Tannerellaceae;Parabacteroides;;	0	0	0	0	0	0	0	1	0	0	0	0	0	0	0	0	0	0	0	0	0	0	0	0	0	0	0	0	0	0	2	0	0	0	0	0	0	0	0	0	0	0	0	0	0	0	0	0
222391e97fea6e35b5cdd5465db298b2	Bacteria;Firmicutes;Clostridia;Peptostreptococcales-Tissierellales;Peptostreptococcales-Tissierellales;W5053;;	0	0	0	0	0	0	0	0	0	0	0	0	0	0	0	0	0	0	0	0	0	0	0	0	0	0	3	0	0	0	0	0	0	0	0	0	0	0	0	0	0	0	0	0	0	0	0	0
22c33f0b3e8cef9beb73c31b20f583dc	Bacteria;Bacteroidota;Bacteroidia;Bacteroidales;Porphyromonadaceae;Porphyromonas;Porphyromonadaceae_bacterium;	0	0	0	0	0	0	0	0	0	0	0	2	0	0	0	0	0	0	0	0	0	0	0	0	0	0	0	0	0	0	0	0	1	0	0	0	0	0	0	0	0	0	0	0	0	0	0	0
2489471b3729e885a2c1ddaa10774d8e	Bacteria;Firmicutes;Clostridia;Oscillospirales;Ruminococcaceae;Negativibacillus;;	0	0	0	0	0	0	0	0	0	0	0	0	0	0	0	0	0	0	0	0	0	0	0	0	0	0	0	0	0	0	0	0	0	3	0	0	0	0	0	0	0	0	0	0	0	0	0	0
290144152a3cccf9d08d9658e2c3f5be	Bacteria;Patescibacteria;Saccharimonadia;Saccharimonadales;Saccharimonadales;Saccharimonadales;;	1	0	0	0	0	0	0	0	0	0	0	0	0	0	0	0	0	0	0	0	0	0	0	0	0	0	0	0	0	0	0	0	1	0	0	0	0	0	0	0	0	0	0	0	0	0	0	0
2ac42b7a33d8fc10aad57b7cc472bb56	Bacteria;Actinobacteriota;Actinobacteria;Corynebacteriales;Corynebacteriaceae;Corynebacterium;;	0	0	0	0	0	0	0	0	0	0	0	0	0	0	0	0	0	0	0	0	0	0	0	0	0	0	0	0	0	0	0	0	0	0	1	0	0	0	0	0	0	0	0	0	0	0	0	0
2ec15f85a70bac9db588d177c5c10e4c	Bacteria;Firmicutes;Clostridia;Christensenellales;Christensenellaceae;Christensenellaceae_R-7_group;;	0	0	0	0	0	0	0	0	0	0	0	0	0	0	0	0	0	0	0	0	0	0	0	0	0	0	0	1	0	0	0	0	2	0	0	0	0	0	0	0	0	0	0	0	0	0	0	0
3769c061e02fa190d227635dbecae1f0	Bacteria;Firmicutes;Negativicutes;Acidaminococcales;Acidaminococcaceae;Phascolarctobacterium;;	0	0	0	0	0	0	0	0	0	0	0	0	0	0	0	3	0	0	0	0	0	0	0	0	0	0	0	0	0	0	0	0	0	0	0	0	0	0	0	0	0	0	0	0	0	0	0	0
3cdd5aad050b728ee09ba86a9f57e411	Bacteria;Firmicutes;Clostridia;Lachnospirales;Lachnospiraceae;Agathobacter;;	0	0	0	0	0	0	0	0	0	0	0	0	0	0	0	0	0	0	0	0	0	0	0	0	0	0	0	0	0	0	0	0	0	0	0	0	0	0	0	0	3	0	0	0	0	0	0	0
3ffe2f8531492c439876a1305e2fed32	Bacteria;Bacteroidota;Bacteroidia;Bacteroidales;Barnesiellaceae;Coprobacter;;	0	0	0	0	0	0	0	0	0	0	0	0	0	0	3	0	0	0	0	0	0	0	0	0	0	0	0	0	0	0	0	0	0	0	0	0	0	0	0	0	0	0	0	0	0	0	0	0
42dee63ac94d6135855f36e676a87f93	Bacteria;Firmicutes;Clostridia;Lachnospirales;Lachnospiraceae;[Ruminococcus]_torques_group;;	0	0	0	0	0	0	0	0	0	0	0	0	3	0	0	0	0	0	0	0	0	0	0	0	0	0	0	0	0	0	0	0	0	0	0	0	0	0	0	0	0	0	0	0	0	0	0	0
435c9a1dbda542c6adeec64047a4754f	Bacteria;Fusobacteriota;Fusobacteriia;Fusobacteriales;Fusobacteriaceae;Fusobacterium;;	0	0	0	0	0	0	0	0	0	0	0	0	0	0	0	0	0	0	0	0	0	0	0	0	0	0	0	0	0	0	3	0	0	0	0	0	0	0	0	0	0	0	0	0	0	0	0	0
444245d12a93978b1edfcb309739af14	Bacteria;Bacteroidota;Bacteroidia;Bacteroidales;Porphyromonadaceae;Porphyromonas;;	0	0	0	0	0	0	0	0	0	0	0	0	0	0	0	0	0	0	0	0	0	0	0	0	0	0	0	0	0	0	0	0	0	0	0	0	0	0	0	0	0	0	0	3	0	0	0	0
4533bf5ce3fb980fcb1a62e29b3b304b	Bacteria;Bacteroidota;Bacteroidia;Bacteroidales;Marinifilaceae;Butyricimonas;;	0	0	2	0	0	0	0	0	0	0	0	0	0	0	0	0	0	0	0	0	0	0	0	0	0	0	1	0	0	0	0	0	0	0	0	0	0	0	0	0	0	0	0	0	0	0	0	0
45ddc69a3fbf19ff4953211c157cb9ac	Bacteria;Bacteroidota;Bacteroidia;Bacteroidales;Prevotellaceae;Prevotella;Massiliprevotella_massiliensis;	0	0	0	0	0	0	0	0	0	0	0	0	0	0	0	1	0	0	0	0	0	0	0	0	0	0	0	0	0	0	2	0	0	0	0	0	0	0	0	0	0	0	0	0	0	0	0	0
4a1c5fb315646700069f4c358a196b9f	Bacteria;Firmicutes;Clostridia;Peptostreptococcales-Tissierellales;Anaerovoracaceae;Family_XIII_AD3011_group;;	0	0	1	0	0	0	0	0	0	0	0	0	0	0	0	0	1	0	0	0	0	0	0	0	0	0	0	0	0	0	0	0	0	0	0	0	0	0	0	0	0	0	0	0	0	0	0	0
4b3fabf3edc532d2f5abf3c7e20819f2	Bacteria;Firmicutes;Bacilli;RF39;RF39;RF39;;	0	0	3	0	0	0	0	0	0	0	0	0	0	0	0	0	0	0	0	0	0	0	0	0	0	0	0	0	0	0	0	0	0	0	0	0	0	0	0	0	0	0	0	0	0	0	0	0
4cd6dcf7a43f5369f795ab8673fb3164	Bacteria;Firmicutes;Clostridia;Peptostreptococcales-Tissierellales;Peptostreptococcales-Tissierellales;Anaerococcus;;	0	0	0	0	0	0	0	0	0	0	0	2	0	0	0	0	0	0	0	0	0	0	0	0	0	1	0	0	0	0	0	0	0	0	0	0	0	0	0	0	0	0	0	0	0	0	0	0
504efe2f63f610a0f92e8cd040e2f916	Bacteria;Firmicutes;Clostridia;Oscillospirales;Ruminococcaceae;Negativibacillus;;	0	0	0	0	0	0	0	0	0	0	0	0	0	0	0	0	0	0	0	0	0	0	0	0	1	0	0	0	0	0	0	0	0	0	0	0	0	0	0	0	0	0	1	0	0	0	0	0
5050bcdda95dede0595dc33c6d1ba0fc	Bacteria;Firmicutes;Clostridia;Oscillospirales;Ruminococcaceae;Incertae_Sedis;;	0	0	0	0	0	0	0	0	0	0	0	0	0	0	0	0	0	0	0	0	0	0	0	0	0	0	0	0	0	0	0	0	0	3	0	0	0	0	0	0	0	0	0	0	0	0	0	0
5149bdbf03de13bb38557d48d5141b87	Bacteria;Firmicutes;Clostridia;Lachnospirales;Lachnospiraceae;Lachnoclostridium;[Clostridium]_scindens;	0	1	0	0	1	0	0	0	0	0	0	0	0	0	0	0	0	0	0	0	0	0	0	0	0	0	0	0	0	0	0	0	0	1	0	0	0	0	0	0	0	0	0	0	0	0	0	0
518322229aee69f11b69b0387b3d85df	Bacteria;Firmicutes;Negativicutes;Veillonellales-Selenomonadales;Veillonellaceae;Dialister;;	0	0	0	0	0	0	0	0	0	0	0	0	0	0	0	0	0	0	0	0	0	0	0	0	0	0	0	0	0	0	0	0	0	0	0	0	0	0	0	0	3	0	0	0	0	0	0	0
5322567d7de1d94e6cf65390deb29b1c	Bacteria;Firmicutes;Clostridia;Lachnospirales;Lachnospiraceae;[Eubacterium]_eligens_group;;	0	0	0	0	0	0	0	0	0	0	0	0	0	0	0	0	0	0	0	0	0	0	0	0	0	0	0	0	0	0	0	0	0	1	0	0	0	0	0	0	0	0	0	0	0	0	0	0
5a327f1202768567699ab133b74d882e	Bacteria;Firmicutes;Clostridia;Oscillospirales;Ruminococcaceae;Faecalibacterium;;	0	0	0	0	0	0	0	0	0	0	0	0	0	0	0	0	0	0	0	0	0	0	0	0	0	0	0	0	0	0	0	0	0	0	0	3	0	0	0	0	0	0	0	0	0	0	0	0
5d429d8202f68590de7d9a45794df0ab	Bacteria;Firmicutes;Clostridia;Oscillospirales;Ruminococcaceae;Subdoligranulum;;	0	0	0	0	0	0	0	0	0	0	0	0	0	0	0	3	0	0	0	0	0	0	0	0	0	0	0	0	0	0	0	0	0	0	0	0	0	0	0	0	0	0	0	0	0	0	0	0
5df02a270eae615f726a3b1cc4e5b88e	Bacteria;Firmicutes;Clostridia;Peptostreptococcales-Tissierellales;Peptostreptococcales-Tissierellales;Peptoniphilus;;	0	0	0	0	0	0	0	0	0	0	0	0	3	0	0	0	0	0	0	0	0	0	0	0	0	0	0	0	0	0	0	0	0	0	0	0	0	0	0	0	0	0	0	0	0	0	0	0
5e2622ec9121e6882c5f4803d9899321	Bacteria;Firmicutes;Clostridia;Lachnospirales;Lachnospiraceae;Lachnospiraceae_ND3007_group;;	0	0	0	0	0	0	0	0	0	0	0	0	3	0	0	0	0	0	0	0	0	0	0	0	0	0	0	0	0	0	0	0	0	0	0	0	0	0	0	0	0	0	0	0	0	0	0	0
689a7bbbb932d7be2fa6b6f63dd0870e	Bacteria;Actinobacteriota;Actinobacteria;Bifidobacteriales;Bifidobacteriaceae;Alloscardovia;Alloscardovia_omnicolens;	0	0	0	0	0	0	0	0	0	1	0	0	0	0	0	0	0	0	0	0	0	0	0	2	0	0	0	0	0	0	0	0	0	0	0	0	0	0	0	0	0	0	0	0	0	0	0	0
68aea91ca0c8d529f75a2889e0967a0a	Bacteria;Firmicutes;Clostridia;Peptostreptococcales-Tissierellales;Peptostreptococcales-Tissierellales;Peptoniphilus;Peptoniphilus_urinimassiliensis;	0	0	0	0	0	0	0	0	0	0	0	0	0	0	0	0	0	0	0	0	0	0	0	0	0	0	0	0	0	0	0	0	0	0	0	0	0	0	0	0	0	0	0	0	0	3	0	0
697f8a89e4a9fb291cfade7a0c8ca806	Bacteria;Firmicutes;Clostridia;Peptostreptococcales-Tissierellales;Peptostreptococcales-Tissierellales;Fenollaria;;	0	0	0	0	0	0	0	0	0	0	0	0	3	0	0	0	0	0	0	0	0	0	0	0	0	0	0	0	0	0	0	0	0	0	0	0	0	0	0	0	0	0	0	0	0	0	0	0
6996516ddd4cdd55504f3bf73eed8de0	Bacteria;Firmicutes;Clostridia;Oscillospirales;Ruminococcaceae;Subdoligranulum;;	0	0	0	0	0	0	0	0	0	0	0	0	0	0	0	0	0	0	0	0	0	0	0	0	0	0	0	0	0	0	0	0	0	0	0	0	0	0	0	0	0	0	0	0	3	0	0	0
6a8452da8f7a21e41e8b7b1f96c18f41	Bacteria;Cyanobacteria;Vampirivibrionia;Gastranaerophilales;Gastranaerophilales;Gastranaerophilales;;	0	0	0	0	0	0	0	0	0	0	0	0	0	0	0	3	0	0	0	0	0	0	0	0	0	0	0	0	0	0	0	0	0	0	0	0	0	0	0	0	0	0	0	0	0	0	0	0
6ba2445b8746b6f1666caab849154372	Bacteria;Proteobacteria;Gammaproteobacteria;Enterobacterales;Enterobacteriaceae;;;	0	0	0	0	0	0	0	0	0	0	0	0	0	0	0	0	0	0	0	0	0	0	0	0	0	0	0	0	0	0	0	0	0	0	0	0	0	0	0	0	0	0	0	0	0	0	0	0
6cec9979c3e76d4316a289bf1792356f	Bacteria;Proteobacteria;Gammaproteobacteria;Burkholderiales;Sutterellaceae;Sutterella;Sutterella_sp.;	0	0	0	0	0	0	0	0	0	0	0	0	0	0	0	0	0	0	0	0	0	0	0	0	0	0	0	0	0	0	3	0	0	0	0	0	0	0	0	0	0	0	0	0	0	0	0	0
6f532f9a41acff6f812a4827a62219ac	Bacteria;Firmicutes;Clostridia;Clostridia_UCG-014;Clostridia_UCG-014;Clostridia_UCG-014;;	0	0	0	0	0	0	0	0	0	0	0	0	0	0	0	0	0	0	0	0	0	0	0	0	0	0	0	0	0	0	0	0	0	0	0	0	0	0	0	0	0	0	0	0	0	0	0	0
736b63d30626fec4c4e8f8aafe1f743e	Bacteria;Bacteroidota;Bacteroidia;Bacteroidales;Tannerellaceae;Parabacteroides;Parabacteroides_distasonis;	0	0	0	0	0	0	0	0	0	0	0	0	0	0	0	0	0	0	0	0	0	0	0	0	0	0	0	0	0	0	0	0	0	0	0	0	0	0	0	0	0	0	0	0	0	0	0	0
7470286d51334c6100cbc907f07c363b	Bacteria;Bacteroidota;Bacteroidia;Bacteroidales;Marinifilaceae;Butyricimonas;;	0	0	0	0	0	0	0	0	0	0	0	0	0	0	0	0	0	0	0	0	0	1	0	0	0	0	0	0	0	0	0	0	0	0	0	0	0	0	0	0	0	0	2	0	0	0	0	0
7a0a80ff8ff8fd1f186777295d42ab30	Bacteria;Bacteroidota;Bacteroidia;Bacteroidales;Tannerellaceae;Parabacteroides;Parabacteroides_distasonis;	0	0	0	0	0	0	0	0	0	0	0	0	0	0	2	0	0	0	0	0	0	0	0	0	0	0	1	0	0	0	0	0	0	0	0	0	0	0	0	0	0	0	0	0	0	0	0	0
7c9360badaff10bad075a5a87f4dffeb	Bacteria;Firmicutes;Clostridia;Peptostreptococcales-Tissierellales;Peptostreptococcales-Tissierellales;Peptoniphilus;Peptoniphilus_obesi;	0	0	0	0	0	0	0	0	0	0	0	0	0	0	0	0	0	0	1	0	0	0	0	0	0	0	0	0	0	0	0	0	0	0	0	0	0	0	0	0	0	0	0	0	0	0	0	0
7f3a4d518b0eb3e47b6d044638e1c60d	Bacteria;Bacteroidota;Bacteroidia;Bacteroidales;Porphyromonadaceae;Porphyromonas;;	0	0	0	0	0	0	0	0	0	0	0	0	0	0	0	0	0	0	0	0	0	0	0	0	0	0	0	0	0	0	0	0	0	0	0	0	0	0	0	0	3	0	0	0	0	0	0	0
848944362036f525d3f9552db1fe6b2c	Bacteria;Firmicutes;Clostridia;Peptostreptococcales-Tissierellales;Peptostreptococcales-Tissierellales;Anaerococcus;;	0	0	0	0	0	0	0	0	0	0	0	0	0	0	0	0	0	0	0	0	0	0	0	0	0	0	0	0	0	0	0	0	3	0	0	0	0	0	0	0	0	0	0	0	0	0	0	0
880005af6ed906f0687f0a3f95a078d1	Bacteria;Firmicutes;Clostridia;Oscillospirales;Oscillospiraceae;UCG-002;;	0	0	1	0	0	0	0	0	0	0	0	0	0	0	0	0	0	0	0	0	1	0	0	0	0	0	0	0	0	0	0	0	0	0	0	0	0	0	0	0	0	0	0	0	1	0	0	0
89e71c80feaacbb61f72e0c08148d190	Bacteria;Firmicutes;Clostridia;Oscillospirales;Ruminococcaceae;Subdoligranulum;;	0	0	0	0	0	0	0	0	0	0	0	0	0	0	0	0	0	0	0	0	0	0	0	0	0	0	0	0	0	0	0	0	0	0	0	0	0	0	0	0	0	0	0	0	3	0	0	0
8fb773e61e6ee7f5e0fde91cb4d2df09	Bacteria;Firmicutes;Clostridia;Lachnospirales;Lachnospiraceae;;;	0	0	0	0	0	0	0	0	0	0	0	0	0	0	0	0	0	0	0	0	0	0	0	0	0	0	0	0	0	0	0	0	0	0	0	0	0	0	0	0	0	0	1	0	0	0	0	2
900459d7792d6eda2a65aa3b2063fad6	Bacteria;Bacteroidota;Bacteroidia;Bacteroidales;Porphyromonadaceae;Porphyromonas;Porphyromonas_gingivalis;	0	0	0	0	0	0	0	0	0	0	0	0	0	0	0	1	0	0	0	0	0	0	0	0	0	0	0	0	0	0	0	0	0	0	0	0	0	0	0	0	0	0	0	0	2	0	0	0
9207bf5e78e77c8ecb9d079b8ce7dc8b	Bacteria;Actinobacteriota;Actinobacteria;Corynebacteriales;Corynebacteriaceae;Corynebacterium;;	0	0	0	0	0	0	3	0	0	0	0	0	0	0	0	0	0	0	0	0	0	0	0	0	0	0	0	0	0	0	0	0	0	0	0	0	0	0	0	0	0	0	0	0	0	0	0	0
9249604f1a454b67caf515b49cb5bf43	Bacteria;Fusobacteriota;Fusobacteriia;Fusobacteriales;Fusobacteriaceae;Fusobacterium;;	0	0	0	0	0	0	0	0	0	0	0	0	0	0	0	0	0	0	0	0	0	0	0	0	0	0	0	0	0	0	0	0	0	0	0	0	0	0	0	0	0	0	3	0	0	0	0	0
93c23dbcaa8022d3916a491e7117156d	Bacteria;Desulfobacterota;Desulfovibrionia;Desulfovibrionales;Desulfovibrionaceae;Desulfovibrio;Desulfovibrio_desulfuricans;	0	0	0	0	0	0	0	0	0	0	0	0	0	0	0	0	0	0	0	0	0	0	0	0	0	0	0	0	0	0	0	0	0	3	0	0	0	0	0	0	0	0	0	0	0	0	0	0
93fb167278c96f3bf7f2524ba1b8f7e2	Bacteria;Firmicutes;Clostridia;Oscillospirales;Ruminococcaceae;[Eubacterium]_siraeum_group;;	0	0	0	0	0	0	0	0	0	0	0	0	0	0	0	0	0	0	0	0	0	0	0	0	0	0	0	0	0	0	0	0	0	0	0	0	0	0	0	0	3	0	0	0	0	0	0	0
94e0f1a17fe99eb2185743ee0fbe3e36	Bacteria;Firmicutes;Clostridia;Lachnospirales;Lachnospiraceae;Lachnospiraceae_UCG-003;;	0	0	0	0	0	0	0	0	0	0	0	0	0	2	0	0	0	0	0	0	0	0	0	0	0	0	0	0	0	0	0	0	0	0	0	0	0	1	0	0	0	0	0	0	0	0	0	0
99525aad207d90faf675cfd98cb691d2	Bacteria;Firmicutes;Clostridia;Lachnospirales;Lachnospiraceae;Lachnospiraceae_UCG-003;;	0	0	0	0	0	0	0	0	0	0	0	0	0	0	0	0	1	2	0	0	0	0	0	0	0	0	0	0	0	0	0	0	0	0	0	0	0	0	0	0	0	0	0	0	0	0	0	0
9f199a189a402c85c7dac7a2777949ef	Bacteria;Firmicutes;Clostridia;Lachnospirales;Lachnospiraceae;Agathobacter;;	0	0	0	0	0	0	0	0	0	0	0	0	0	0	0	0	0	0	0	0	0	0	0	0	0	0	0	0	0	0	0	0	0	0	0	0	0	0	0	0	0	0	0	0	0	0	0	0
9fec7bdd6bd88e710bd69b15692e54a0	Bacteria;Firmicutes;Bacilli;Lactobacillales;Streptococcaceae;Streptococcus;;	0	0	0	0	0	0	0	0	0	0	0	3	0	0	0	0	0	0	0	0	0	0	0	0	0	0	0	0	0	0	0	0	0	0	0	0	0	0	0	0	0	0	0	0	0	0	0	0
a2217cc8df6a4c209aee7f31a304c2b0	Bacteria;Firmicutes;Clostridia;Oscillospirales;Oscillospiraceae;NK4A214_group;;	0	0	2	0	0	0	0	0	0	0	0	0	0	0	0	0	0	0	0	0	0	0	0	0	0	0	0	0	0	0	0	0	0	0	0	0	0	0	0	0	0	0	0	0	0	0	1	0
a2d26349cbda1deb6851bc93e210773d	Bacteria;Firmicutes;Negativicutes;Veillonellales-Selenomonadales;Veillonellaceae;Dialister;;	0	0	0	0	0	0	0	0	0	3	0	0	0	0	0	0	0	0	0	0	0	0	0	0	0	0	0	0	0	0	0	0	0	0	0	0	0	0	0	0	0	0	0	0	0	0	0	0
a814e18dc6c018749b8c0e8f314a63aa	Bacteria;Actinobacteriota;Actinobacteria;Actinomycetales;Actinomycetaceae;Actinomyces;Winkia_neuii;	0	0	0	0	1	0	0	0	0	1	0	0	0	0	0	0	0	0	0	0	0	0	0	0	0	0	0	0	0	0	0	0	0	0	0	0	0	0	0	0	0	0	0	0	0	0	0	0
aaa9cbf179f3cf80cb2eada0f73a7f54	Bacteria;Proteobacteria;Gammaproteobacteria;Burkholderiales;Sutterellaceae;Sutterella;;	0	0	0	3	0	0	0	0	0	0	0	0	0	0	0	0	0	0	0	0	0	0	0	0	0	0	0	0	0	0	0	0	0	0	0	0	0	0	0	0	0	0	0	0	0	0	0	0
ab149525cad479f6599c7923acc49691	Bacteria;Firmicutes;Clostridia;Lachnospirales;Lachnospiraceae;Lachnospiraceae_UCG-010;;	0	0	0	0	0	0	0	0	0	0	0	0	0	0	0	0	0	0	0	0	0	0	0	0	0	1	0	0	0	0	0	0	0	0	0	0	0	0	0	0	0	0	0	0	0	0	0	0
ab9899b443255cd34e51705c7b8ea201	Bacteria;Firmicutes;Clostridia;Lachnospirales;Lachnospiraceae;Roseburia;;	0	0	0	0	0	0	0	0	0	0	0	0	1	0	1	0	0	1	0	0	0	0	0	0	0	0	0	0	0	0	0	0	0	0	0	0	0	0	0	0	0	0	0	0	0	0	0	0
afe1dc97376cf249b67fa422dfa32477	Bacteria;Firmicutes;Clostridia;Lachnospirales;Lachnospiraceae;[Eubacterium]_xylanophilum_group;;	0	0	0	0	0	0	0	0	0	0	0	0	0	0	0	0	0	2	0	0	0	0	0	0	0	0	0	0	0	0	0	0	0	0	0	0	0	0	0	0	0	0	0	0	0	0	0	0
b1162bcb5e03ffb9e3911aec18b6f761	Bacteria;Firmicutes;Clostridia;Christensenellales;Christensenellaceae;Christensenellaceae_R-7_group;;	0	0	1	0	0	0	0	0	0	0	0	0	0	0	0	0	0	0	0	0	0	0	0	0	0	0	0	0	0	0	0	0	0	0	0	0	0	0	0	0	0	0	0	0	0	0	1	0
bb45f6ad77b1c2d61f60e520f47c6347	Bacteria;Bacteroidota;Bacteroidia;;;;;	0	0	0	0	0	0	0	0	0	0	0	0	0	0	0	0	0	0	0	3	0	0	0	0	0	0	0	0	0	0	0	0	0	0	0	0	0	0	0	0	0	0	0	0	0	0	0	0
c1df75b5732336ae58bbcf0736be0636	Bacteria;Firmicutes;Clostridia;Lachnospirales;Lachnospiraceae;Blautia;;	0	0	0	0	0	0	0	0	0	0	0	0	0	0	0	0	2	0	0	0	0	0	0	0	0	0	0	0	0	0	0	0	0	0	0	0	0	0	0	0	0	0	1	0	0	0	0	0
c2227857df0a72727d8f3df21f42c228	Bacteria;Bacteroidota;Bacteroidia;Bacteroidales;Prevotellaceae;Prevotella;Prevotella_buccalis;	0	0	0	0	0	0	0	0	0	0	0	0	0	0	0	0	0	0	0	0	0	0	0	0	0	0	0	0	0	0	0	0	0	0	0	3	0	0	0	0	0	0	0	0	0	0	0	0
c2f7e5075d344a041c174a312c9167c0	Bacteria;Proteobacteria;Gammaproteobacteria;Burkholderiales;Sutterellaceae;Sutterella;;	0	0	0	3	0	0	0	0	0	0	0	0	0	0	0	0	0	0	0	0	0	0	0	0	0	0	0	0	0	0	0	0	0	0	0	0	0	0	0	0	0	0	0	0	0	0	0	0
c68979d99d53b7cbbbba011f90a7aaf0	Bacteria;Proteobacteria;Gammaproteobacteria;Burkholderiales;Sutterellaceae;Sutterella;;	0	0	0	0	0	0	0	0	0	0	0	0	0	0	0	0	3	0	0	0	0	0	0	0	0	0	0	0	0	0	0	0	0	0	0	0	0	0	0	0	0	0	0	0	0	0	0	0
c68eb3a1377cc0e9b3b9618979bfe363	Bacteria;Fusobacteriota;Fusobacteriia;Fusobacteriales;Fusobacteriaceae;Fusobacterium;;	0	0	0	0	0	0	0	0	0	0	0	0	0	0	0	0	0	0	0	0	0	0	0	0	0	0	0	0	0	0	0	0	0	0	0	0	0	0	0	0	0	0	3	0	0	0	0	0
c6b90711837508687841b1d5cbff2f65	Bacteria;Firmicutes;Clostridia;Lachnospirales;Lachnospiraceae;;;	0	0	0	0	0	0	0	0	0	0	0	0	0	0	0	0	0	0	0	0	0	1	0	0	1	0	0	0	0	0	0	0	0	0	0	0	0	0	0	0	0	1	0	0	0	0	0	0
d6a526b572996ed919a3e009473bc860	Bacteria;Firmicutes;Bacilli;Lactobacillales;Lactobacillaceae;Lactobacillus;;	0	0	0	0	0	0	0	0	0	0	0	0	0	0	0	0	0	0	0	0	0	0	0	0	0	0	0	0	0	0	0	0	0	0	0	3	0	0	0	0	0	0	0	0	0	0	0	0
d8ba66060c765b125845ee5504077402	Bacteria;Firmicutes;Clostridia;Peptostreptococcales-Tissierellales;Peptostreptococcales-Tissierellales;Parvimonas;;	0	0	0	0	0	0	0	0	3	0	0	0	0	0	0	0	0	0	0	0	0	0	0	0	0	0	0	0	0	0	0	0	0	0	0	0	0	0	0	0	0	0	0	0	0	0	0	0
da47a7f676f9a37da03e64a99251fd78	Bacteria;Firmicutes;Bacilli;Erysipelotrichales;Erysipelotrichaceae;Dubosiella;;	0	0	0	0	0	0	0	0	0	0	0	0	0	0	0	0	0	0	0	0	0	0	0	0	0	0	0	0	0	0	0	0	0	1	0	0	0	0	0	1	0	0	0	0	1	0	0	0
da8644094f1d480f3b3a6a03a7027ab4	Bacteria;Firmicutes;Clostridia;Lachnospirales;Lachnospiraceae;Hungatella;;	0	1	0	0	0	0	0	0	0	1	0	0	0	0	0	0	0	0	0	0	0	1	0	0	0	0	0	0	0	0	0	0	0	0	0	0	0	0	0	0	0	0	0	0	0	0	0	0
defce295a0b0608784cefe4a66999d64	Bacteria;Proteobacteria;Gammaproteobacteria;Burkholderiales;Sutterellaceae;Sutterella;Sutterellaceae_bacterium;	0	0	0	0	0	0	0	0	0	0	0	0	0	0	0	0	0	0	0	3	0	0	0	0	0	0	0	0	0	0	0	0	0	0	0	0	0	0	0	0	0	0	0	0	0	0	0	0
e02967778c804350d971534895b0dfae	Bacteria;Firmicutes;Clostridia;Lachnospirales;Lachnospiraceae;;;	0	0	0	0	0	0	0	0	0	1	0	0	0	0	0	0	0	0	0	0	0	0	0	0	0	0	0	0	0	0	0	1	0	0	0	0	0	0	0	0	0	0	0	0	0	0	0	1
e26fb5e7cfa7bc99154d38aa85d7090c	Bacteria;Firmicutes;Clostridia;Peptostreptococcales-Tissierellales;Peptostreptococcales-Tissierellales;Anaerococcus;;	0	0	0	0	0	0	0	0	0	0	0	0	0	0	0	0	0	0	0	0	0	0	0	0	0	0	0	0	0	0	0	0	0	0	0	0	0	0	0	0	0	0	0	0	0	0	0	0
e4f195476bffa394e3048063f99360ea	Bacteria;Bacteroidota;Bacteroidia;Bacteroidales;Barnesiellaceae;;;	0	0	0	0	0	0	0	0	0	0	0	0	0	0	0	0	0	0	0	0	0	0	0	0	0	0	0	0	0	0	0	0	0	0	0	0	0	0	0	0	0	0	0	0	0	0	2	0
ea84f9a809a3918c3ea483f0ee2747c5	Bacteria;Firmicutes;Bacilli;RF39;RF39;RF39;;	0	0	0	0	0	0	0	0	0	0	0	0	0	0	0	0	0	0	0	0	0	0	0	0	0	0	0	0	0	0	0	0	0	0	0	0	0	0	0	0	0	0	0	0	0	0	3	0
edf42f357f8934fc004c334c5c7b5e6e	Bacteria;Bacteroidota;Bacteroidia;Bacteroidales;Prevotellaceae;Paraprevotella;;	0	0	0	0	0	0	0	0	0	0	0	0	0	0	1	0	0	0	0	0	0	0	0	0	0	0	0	0	0	0	1	0	0	0	0	0	0	0	0	0	0	0	0	0	0	0	0	0
edf701e65b399e6d1aafbf1f232c2f2b	Bacteria;Bacteroidota;Bacteroidia;Bacteroidales;Bacteroidaceae;Bacteroides;Bacteroides_stercoris;	0	0	0	0	0	0	0	0	0	0	0	0	0	0	3	0	0	0	0	0	0	0	0	0	0	0	0	0	0	0	0	0	0	0	0	0	0	0	0	0	0	0	0	0	0	0	0	0
ef10350c2e73a3b1679aab84d3d38421	Bacteria;Actinobacteriota;Actinobacteria;Corynebacteriales;Corynebacteriaceae;Corynebacterium;Corynebacterium_glucuronolyticum;	0	0	0	0	0	0	0	0	0	0	0	0	0	0	0	0	0	0	0	0	0	0	0	0	0	0	0	0	0	0	0	0	0	0	0	0	0	0	0	0	0	0	0	3	0	0	0	0
efa231614a5eb97a385a5cae7b440348	Bacteria;Bacteroidota;Bacteroidia;Bacteroidales;Rikenellaceae;Alistipes;Alistipes_indistinctus;	0	0	0	0	0	0	0	0	0	0	0	0	0	0	0	0	0	0	0	0	0	0	0	0	0	0	0	0	0	0	0	0	0	3	0	0	0	0	0	0	0	0	0	0	0	0	0	0
f6e91e5e931b6871f42cafee106f2d9c	Bacteria;Actinobacteriota;Actinobacteria;Actinomycetales;Actinomycetaceae;Varibaculum;;	0	0	0	0	0	0	0	0	0	0	0	0	0	0	0	0	0	0	0	0	0	0	0	0	3	0	0	0	0	0	0	0	0	0	0	0	0	0	0	0	0	0	0	0	0	0	0	0
ff3a818a224b7b442a3a1539447aa2ca	Bacteria;Firmicutes;Bacilli;Acholeplasmatales;Acholeplasmataceae;Anaeroplasma;;	0	0	0	0	0	0	0	0	0	0	0	0	0	0	0	0	0	0	0	0	0	0	0	0	0	0	0	0	0	0	0	0	0	0	0	0	0	0	0	0	0	0	0	0	0	0	2	0
0232b56c81bb04fb94bdcfdf8b073ae1	Bacteria;Bacteroidota;Bacteroidia;Bacteroidales;Porphyromonadaceae;Porphyromonas;;	0	0	0	0	0	0	0	0	0	0	0	0	0	0	0	2	0	0	0	0	0	0	0	0	0	0	0	0	0	0	0	0	0	0	0	0	0	0	0	0	0	0	0	0	0	0	0	0
02fc1f455a4d4d1a851b3752eef338d4	Bacteria;Firmicutes;Negativicutes;Veillonellales-Selenomonadales;Veillonellaceae;Anaeroglobus;Anaeroglobus_geminatus;	0	0	0	0	0	0	0	0	0	0	0	0	0	0	0	0	0	0	0	0	0	0	0	0	0	0	0	0	0	0	0	0	0	0	0	0	0	0	0	0	0	0	0	0	0	0	0	0
05268e3c278d4ee6d0f825e5bcfb5198	Bacteria;Firmicutes;Clostridia;Peptostreptococcales-Tissierellales;Peptostreptococcaceae;Intestinibacter;;	0	0	0	0	0	0	0	0	0	0	0	0	0	0	0	0	0	0	0	0	0	0	0	0	0	0	0	0	0	0	0	0	0	0	0	0	0	1	0	0	0	0	0	0	1	0	0	0
0683ceb59dc3288fbb68057e9f5295d3	Bacteria;Bacteroidota;Bacteroidia;Bacteroidales;Marinifilaceae;Butyricimonas;;	0	0	0	0	0	0	0	0	0	0	0	0	0	0	0	0	0	0	0	2	0	0	0	0	0	0	0	0	0	0	0	0	0	0	0	0	0	0	0	0	0	0	0	0	0	0	0	0
0ac4820d19fc4dfbe62663def78c840d	Bacteria;Firmicutes;Clostridia;Clostridia_vadinBB60_group;Clostridia_vadinBB60_group;Clostridia_vadinBB60_group;;	0	0	0	0	0	0	0	0	0	0	0	0	0	0	0	0	0	0	0	0	0	0	0	0	0	0	0	0	1	0	1	0	0	0	0	0	0	0	0	0	0	0	0	0	0	0	0	0
0bb979df71d7fbb9a225aaa5beb19537	Bacteria;Firmicutes;Clostridia;Lachnospirales;Lachnospiraceae;Blautia;;	0	0	0	0	0	0	0	0	0	0	0	0	2	0	0	0	0	0	0	0	0	0	0	0	0	0	0	0	0	0	0	0	0	0	0	0	0	0	0	0	0	0	0	0	0	0	0	0
0c8cd04af71b5642539b9239045d7307	Bacteria;Firmicutes;Clostridia;Lachnospirales;Lachnospiraceae;[Eubacterium]_eligens_group;[Eubacterium]_eligens;	0	0	0	0	0	0	0	0	0	0	0	0	0	0	0	0	0	2	0	0	0	0	0	0	0	0	0	0	0	0	0	0	0	0	0	0	0	0	0	0	0	0	0	0	0	0	0	0
0cae32a59ece3ab49077cc19b39e72c3	Bacteria;Firmicutes;Clostridia;Oscillospirales;Ruminococcaceae;;;	0	0	0	0	0	0	0	0	0	0	0	0	0	0	0	0	0	0	0	0	0	0	0	0	0	0	0	0	0	0	0	0	0	0	0	0	0	0	0	0	0	0	0	0	0	0	0	0
0df6c802966e8670279671824da4f10a	Bacteria;Firmicutes;Bacilli;Lactobacillales;Lactobacillaceae;Lactobacillus;;	0	1	0	1	0	0	0	0	0	0	0	0	0	0	0	0	0	0	0	0	0	0	0	0	0	0	0	0	0	0	0	0	0	0	0	0	0	0	0	0	0	0	0	0	0	0	0	0
10a2fdc6e17ace008fccaa36aa011a14	Bacteria;Bacteroidota;Bacteroidia;Bacteroidales;Marinifilaceae;Butyricimonas;;	0	0	0	0	0	0	0	0	0	0	0	0	0	0	0	0	0	0	0	0	0	2	0	0	0	0	0	0	0	0	0	0	0	0	0	0	0	0	0	0	0	0	0	0	0	0	0	0
10e51791c8dee561db8251780cf9ef0d	Bacteria;Cyanobacteria;Vampirivibrionia;Gastranaerophilales;Gastranaerophilales;Gastranaerophilales;Clostridium_sp.;	0	0	0	0	0	0	0	0	0	0	0	0	0	0	0	0	0	0	0	0	0	2	0	0	0	0	0	0	0	0	0	0	0	0	0	0	0	0	0	0	0	0	0	0	0	0	0	0
12596212f81c470bb18586314a5ea8e2	Bacteria;Firmicutes;Clostridia;Lachnospirales;Lachnospiraceae;Howardella;;	0	0	0	0	0	0	0	0	0	1	0	0	0	0	0	0	0	0	0	0	0	0	0	0	0	0	0	0	0	0	0	0	0	0	0	0	0	0	0	0	0	0	0	0	0	0	0	0
12a183587c7ce76bc5dd7a05773b2174	Bacteria;Firmicutes;Clostridia;Oscillospirales;UCG-010;UCG-010;;	0	0	0	0	0	0	0	0	0	0	0	0	0	0	0	0	0	0	0	0	0	0	0	0	0	0	0	0	0	0	0	0	0	0	0	0	0	0	0	0	0	0	0	0	0	0	2	0
12c768e13c5234ba1c1b220fa6b7800b	Bacteria;Bacteroidota;Bacteroidia;Bacteroidales;Bacteroidaceae;Bacteroides;;	0	0	0	0	0	0	0	0	0	0	0	0	0	0	0	0	0	0	0	0	2	0	0	0	0	0	0	0	0	0	0	0	0	0	0	0	0	0	0	0	0	0	0	0	0	0	0	0
12f9203b937a20a91b08aab804b28cd9	Bacteria;Firmicutes;Clostridia;Lachnospirales;Lachnospiraceae;Marvinbryantia;;	0	0	0	0	0	0	0	0	0	0	0	0	0	0	0	0	0	0	0	0	0	0	0	0	0	0	0	0	0	0	0	0	0	1	0	0	0	0	0	0	0	0	0	0	0	0	0	0
13653d0689f7ed1c3999df01860a95b3	Bacteria;Firmicutes;Clostridia;Lachnospirales;Lachnospiraceae;[Eubacterium]_eligens_group;;	0	0	0	0	0	0	0	0	0	0	0	0	0	2	0	0	0	0	0	0	0	0	0	0	0	0	0	0	0	0	0	0	0	0	0	0	0	0	0	0	0	0	0	0	0	0	0	0
171fcf2c10d94025ae6b7cbc61b40805	Bacteria;Firmicutes;Clostridia;Clostridia;Hungateiclostridiaceae;Fastidiosipila;Fastidiosipila_sanguinis;	0	0	0	0	0	0	0	0	0	0	0	0	0	0	0	0	0	0	0	0	0	0	0	0	0	0	0	1	0	0	0	0	0	0	0	0	0	0	0	0	0	0	0	0	0	0	0	0
17e4a07623c4b46b26c7437f261af46e	Bacteria;Bacteroidota;Bacteroidia;Bacteroidales;Bacteroidaceae;Bacteroides;Bacteroidaceae_bacterium;	0	0	0	0	0	0	0	0	0	0	0	0	0	0	0	1	0	0	0	1	0	0	0	0	0	0	0	0	0	0	0	0	0	0	0	0	0	0	0	0	0	0	0	0	0	0	0	0
18b70247ca50ea41bc52be64ea430ab8	Bacteria;Cyanobacteria;Vampirivibrionia;Gastranaerophilales;Gastranaerophilales;Gastranaerophilales;;	0	0	2	0	0	0	0	0	0	0	0	0	0	0	0	0	0	0	0	0	0	0	0	0	0	0	0	0	0	0	0	0	0	0	0	0	0	0	0	0	0	0	0	0	0	0	0	0
1b9ab7ba8573cbfe5f1a9f59f0b38ff4	Bacteria;Actinobacteriota;Coriobacteriia;Coriobacteriales;Eggerthellaceae;Adlercreutzia;;	0	0	0	0	0	0	0	0	0	0	0	0	0	0	0	0	0	0	0	0	0	0	0	0	0	0	0	0	0	0	0	0	0	0	0	0	0	0	0	0	0	0	0	0	0	0	0	0
1f1ce81caa3ef7500d4a91b484de8bfd	Bacteria;Firmicutes;Clostridia;Peptostreptococcales-Tissierellales;Peptostreptococcales-Tissierellales;Anaerococcus;;	0	0	0	0	0	1	0	1	0	0	0	0	0	0	0	0	0	0	0	0	0	0	0	0	0	0	0	0	0	0	0	0	0	0	0	0	0	0	0	0	0	0	0	0	0	0	0	0
21dc56c306fbfb9967f86ff9d8e5614a	Bacteria;Cyanobacteria;Vampirivibrionia;Gastranaerophilales;Gastranaerophilales;Gastranaerophilales;;	0	0	0	0	0	0	0	0	0	0	0	0	0	0	2	0	0	0	0	0	0	0	0	0	0	0	0	0	0	0	0	0	0	0	0	0	0	0	0	0	0	0	0	0	0	0	0	0
25bf7b31746631bbb8582ebe892fe837	Bacteria;Firmicutes;Clostridia;Clostridia_UCG-014;Clostridia_UCG-014;Clostridia_UCG-014;;	0	0	0	0	0	0	0	0	0	0	0	0	0	0	0	0	0	0	0	2	0	0	0	0	0	0	0	0	0	0	0	0	0	0	0	0	0	0	0	0	0	0	0	0	0	0	0	0
275a7bf0c5f28f800faa652f086cbd0c	Bacteria;Bacteroidota;Bacteroidia;Bacteroidales;Marinifilaceae;Butyricimonas;;	0	0	0	0	0	0	0	0	0	0	0	0	0	0	2	0	0	0	0	0	0	0	0	0	0	0	0	0	0	0	0	0	0	0	0	0	0	0	0	0	0	0	0	0	0	0	0	0
295e8cc5524a743c27c440a458a86589	Bacteria;Firmicutes;Clostridia;Lachnospirales;Lachnospiraceae;Moryella;Moryella_indoligenes;	0	0	0	0	0	0	0	2	0	0	0	0	0	0	0	0	0	0	0	0	0	0	0	0	0	0	0	0	0	0	0	0	0	0	0	0	0	0	0	0	0	0	0	0	0	0	0	0
2ce96a76939bf063d3ae32748955f078	Bacteria;Firmicutes;Bacilli;Izemoplasmatales;Izemoplasmatales;Izemoplasmatales;;	0	0	0	0	0	0	0	0	0	0	0	0	0	0	0	0	0	0	0	0	0	0	0	0	0	0	0	0	0	0	0	0	0	0	0	0	0	0	0	0	0	0	0	0	0	0	2	0
2e49f7428faaedddc1afa59642458814	Bacteria;Firmicutes;Clostridia;Lachnospirales;Lachnospiraceae;;;	0	0	0	0	0	0	0	0	0	0	0	0	0	0	0	0	0	0	0	0	0	0	0	0	0	1	0	0	0	0	0	1	0	0	0	0	0	0	0	0	0	0	0	0	0	0	0	0
2e522b1c2619b9fa15cb04119422fa8a	Bacteria;Actinobacteriota;Actinobacteria;Actinomycetales;Actinomycetaceae;Varibaculum;Varibaculum_sp.;	0	0	0	0	0	0	0	0	0	0	0	0	0	0	0	0	0	0	0	0	0	0	0	0	0	0	0	0	2	0	0	0	0	0	0	0	0	0	0	0	0	0	0	0	0	0	0	0
2f71fa3aa2b59d8f6d364842fa98e90b	Bacteria;Firmicutes;Bacilli;RF39;RF39;RF39;;	0	0	2	0	0	0	0	0	0	0	0	0	0	0	0	0	0	0	0	0	0	0	0	0	0	0	0	0	0	0	0	0	0	0	0	0	0	0	0	0	0	0	0	0	0	0	0	0
3120660c883750285d85c12f7d898f67	Bacteria;Firmicutes;Clostridia;Oscillospirales;Oscillospiraceae;Oscillibacter;;	0	0	0	0	0	0	0	0	0	1	0	0	0	0	0	0	0	0	0	0	0	0	0	0	0	0	0	0	0	0	0	0	0	0	0	0	0	0	0	0	0	0	1	0	0	0	0	0
3140cf39380dba00c815930fe127a3be	Bacteria;Firmicutes;Bacilli;RF39;RF39;RF39;;	0	0	0	0	0	0	0	0	0	0	0	0	0	0	0	0	1	0	0	1	0	0	0	0	0	0	0	0	0	0	0	0	0	0	0	0	0	0	0	0	0	0	0	0	0	0	0	0
31bd3827688bbfe13e34126c7bf237b6	Bacteria;Firmicutes;Bacilli;RF39;RF39;RF39;;	0	0	0	0	0	0	0	0	0	0	0	0	0	0	0	0	0	0	0	0	0	0	0	0	0	0	0	0	0	0	0	0	0	0	0	0	0	0	0	0	0	0	0	0	0	0	2	0
32cd36db3b176689d81c65ddb6c17140	Bacteria;Firmicutes;Clostridia;Oscillospirales;Oscillospiraceae;Oscillibacter;;	0	0	0	0	0	0	0	0	0	0	0	0	0	0	0	0	0	0	0	0	0	0	0	0	0	0	0	0	1	0	0	1	0	0	0	0	0	0	0	0	0	0	0	0	0	0	0	0
33ba975cdb88b5073a2355ffdf01e9cb	Bacteria;Actinobacteriota;Actinobacteria;Bifidobacteriales;Bifidobacteriaceae;Bifidobacterium;;	0	0	0	0	0	0	0	0	0	0	0	0	0	0	0	0	0	0	0	0	0	0	0	0	0	2	0	0	0	0	0	0	0	0	0	0	0	0	0	0	0	0	0	0	0	0	0	0
3443b73db214fbccce540ddb43380a8d	Bacteria;Firmicutes;Clostridia;Oscillospirales;Oscillospiraceae;Pseudoflavonifractor;;	0	0	0	0	0	0	0	0	0	0	0	0	2	0	0	0	0	0	0	0	0	0	0	0	0	0	0	0	0	0	0	0	0	0	0	0	0	0	0	0	0	0	0	0	0	0	0	0
378995741ab6e8f97a3b8d8595d0de97	Bacteria;Proteobacteria;Gammaproteobacteria;Burkholderiales;Sutterellaceae;Sutterella;;	0	0	0	0	0	0	0	0	0	0	0	0	0	0	0	0	0	0	0	0	0	0	0	0	0	0	0	0	0	0	0	0	0	0	0	0	0	0	0	0	0	0	0	0	0	0	0	2
37995083dd80edb84b26af5e4905d7ba	Bacteria;Firmicutes;Clostridia;Lachnospirales;Lachnospiraceae;[Ruminococcus]_gnavus_group;;	0	0	0	0	0	0	0	0	0	0	0	0	0	0	0	0	0	0	0	0	0	0	0	0	0	0	0	0	0	0	0	0	0	0	0	0	0	0	0	0	2	0	0	0	0	0	0	0
37f60e1f5a72f3aa23ee073f1d36cab2	Bacteria;Proteobacteria;Gammaproteobacteria;Enterobacterales;Enterobacteriaceae;;;	0	0	0	0	0	0	0	0	0	0	0	0	0	0	0	0	0	0	0	0	0	0	0	0	0	0	0	0	0	0	0	0	0	0	0	0	2	0	0	0	0	0	0	0	0	0	0	0
396ffa76286336a3eeb1ea420e60f86b	Bacteria;Firmicutes;Clostridia;Lachnospirales;Lachnospiraceae;Lachnospiraceae_UCG-001;;	0	0	0	0	0	0	0	0	0	0	0	0	0	0	0	0	0	1	0	0	0	0	0	0	0	0	0	0	0	0	0	0	0	1	0	0	0	0	0	0	0	0	0	0	0	0	0	0
3971f12074ab43063f75c7cf8030f49d	Bacteria;Firmicutes;Clostridia;Christensenellales;Christensenellaceae;Christensenellaceae_R-7_group;;	0	0	0	0	0	0	0	0	0	0	0	0	0	0	0	0	0	0	0	0	0	0	0	0	0	0	0	0	0	0	1	0	0	1	0	0	0	0	0	0	0	0	0	0	0	0	0	0
39c746e6698d4935484f50bf45508965	Bacteria;Firmicutes;Clostridia;Oscillospirales;Oscillospiraceae;NK4A214_group;;	0	0	0	0	0	0	0	0	0	0	0	0	0	0	0	0	0	0	0	0	0	0	0	0	0	0	0	0	1	0	1	0	0	0	0	0	0	0	0	0	0	0	0	0	0	0	0	0
3d675bc2e3ca7ae2dbd80044122f82b0	Bacteria;Firmicutes;Clostridia;Oscillospirales;Ruminococcaceae;Ruminococcus;;	0	0	0	0	0	0	0	0	0	0	0	0	0	0	0	0	0	0	0	0	0	0	0	0	0	0	0	0	2	0	0	0	0	0	0	0	0	0	0	0	0	0	0	0	0	0	0	0
3e8f5ad6bedeb6202b4cdb7ecf29e98b	Bacteria;Firmicutes;Bacilli;RF39;RF39;RF39;;	0	0	0	0	0	0	0	0	0	0	0	0	0	0	0	0	0	0	0	0	0	1	0	0	0	0	0	0	0	0	0	0	0	0	0	0	0	0	0	0	0	0	0	0	0	0	1	0
40c224bbde3afb84430a840676a0115a	Bacteria;Firmicutes;Clostridia;Lachnospirales;Defluviitaleaceae;Defluviitaleaceae_UCG-011;;	0	1	0	0	0	0	0	0	0	0	0	0	0	0	0	0	0	0	0	0	0	0	0	1	0	0	0	0	0	0	0	0	0	0	0	0	0	0	0	0	0	0	0	0	0	0	0	0
431add7da20321d6e15dace7524ba3b2	Bacteria;Firmicutes;Clostridia;Peptostreptococcales-Tissierellales;Peptostreptococcales-Tissierellales;Anaerococcus;;	0	0	0	0	0	0	0	0	0	0	0	0	0	0	0	0	0	0	0	0	0	0	0	0	0	0	0	0	0	0	0	0	0	0	0	0	0	0	0	0	0	0	0	0	0	0	0	0
452d18b2725260f5f93490c7f6517f87	Bacteria;Bacteroidota;Bacteroidia;Bacteroidales;Barnesiellaceae;Barnesiella;;	0	0	0	0	0	0	0	0	0	0	0	0	0	0	0	0	0	0	0	0	0	0	0	0	0	0	0	0	0	0	0	0	0	2	0	0	0	0	0	0	0	0	0	0	0	0	0	0
452e8489334d0ba0cf7eeccea28f1364	Bacteria;Firmicutes;Clostridia;Lachnospirales;Lachnospiraceae;;;	0	1	0	0	0	0	0	0	0	0	0	0	0	0	0	0	0	0	0	0	0	0	0	0	0	0	0	0	0	0	0	0	0	0	0	0	0	0	0	0	0	0	0	0	0	0	0	1
4552af3e905206840cf8b67bcaf2693f	Bacteria;Proteobacteria;Gammaproteobacteria;Enterobacterales;Enterobacteriaceae;;;	0	0	0	0	0	0	0	0	0	0	0	0	0	0	0	0	0	0	0	0	0	0	0	0	0	0	0	0	0	0	0	0	0	0	0	0	2	0	0	0	0	0	0	0	0	0	0	0
4786f7236a6208c9051e0b8199327375	Bacteria;Bacteroidota;Bacteroidia;Bacteroidales;Bacteroidaceae;Bacteroides;Bacteroides_eggerthii;	0	0	0	0	0	0	0	2	0	0	0	0	0	0	0	0	0	0	0	0	0	0	0	0	0	0	0	0	0	0	0	0	0	0	0	0	0	0	0	0	0	0	0	0	0	0	0	0
47f8f568ebd991af161286c9016e025d	Bacteria;Actinobacteriota;Actinobacteria;Actinomycetales;Actinomycetaceae;Actinomyces;Schaalia_funkei;	0	0	0	0	0	0	0	0	0	0	0	0	0	0	0	0	0	0	0	0	0	0	0	0	0	0	0	0	0	0	0	0	0	0	0	0	0	0	0	0	2	0	0	0	0	0	0	0
4b9a4989e8b3ad3938900b81cf4292d4	Bacteria;Firmicutes;Clostridia;Oscillospirales;Ruminococcaceae;Faecalibacterium;;	0	0	0	0	2	0	0	0	0	0	0	0	0	0	0	0	0	0	0	0	0	0	0	0	0	0	0	0	0	0	0	0	0	0	0	0	0	0	0	0	0	0	0	0	0	0	0	0
4bc7b0827645848a50f49f3df8263d3f	Bacteria;Firmicutes;Clostridia;Oscillospirales;Oscillospiraceae;Flavonifractor;;	0	0	0	0	0	0	0	0	0	0	0	0	0	0	0	0	0	0	0	0	0	0	0	0	0	0	0	0	0	0	0	0	0	0	0	0	0	0	0	0	0	0	0	0	0	0	0	0
4f3184db9edf15b57e748c3541cf1dbc	Bacteria;Firmicutes;Clostridia;Peptostreptococcales-Tissierellales;Peptostreptococcales-Tissierellales;Anaerococcus;;	0	0	2	0	0	0	0	0	0	0	0	0	0	0	0	0	0	0	0	0	0	0	0	0	0	0	0	0	0	0	0	0	0	0	0	0	0	0	0	0	0	0	0	0	0	0	0	0
50cdf99aa9ca831e23067f6c8cab2305	Bacteria;Firmicutes;Clostridia;Christensenellales;Christensenellaceae;Christensenellaceae_R-7_group;;	0	0	0	0	0	0	0	0	0	0	0	0	0	0	0	0	0	0	0	1	0	0	0	0	0	0	0	0	0	0	0	0	0	0	0	0	0	0	0	0	0	0	0	0	0	0	1	0
51f5ecce966bb67afae2da7419008535	Bacteria;Firmicutes;Clostridia;Christensenellales;Christensenellaceae;;;	0	0	0	0	0	0	0	0	0	0	0	0	0	0	2	0	0	0	0	0	0	0	0	0	0	0	0	0	0	0	0	0	0	0	0	0	0	0	0	0	0	0	0	0	0	0	0	0
54239c6454a6a3d3a48e90a79744afb7	Bacteria;Firmicutes;Clostridia;Oscillospirales;Ruminococcaceae;Subdoligranulum;;	0	0	0	0	0	0	0	0	0	0	0	0	0	0	0	2	0	0	0	0	0	0	0	0	0	0	0	0	0	0	0	0	0	0	0	0	0	0	0	0	0	0	0	0	0	0	0	0
598f146c771ce3809fb5387bbded30c2	Bacteria;Firmicutes;Clostridia;Peptostreptococcales-Tissierellales;Peptostreptococcales-Tissierellales;Peptoniphilus;Peptoniphilus_duerdenii;	0	0	0	0	0	0	0	0	0	0	2	0	0	0	0	0	0	0	0	0	0	0	0	0	0	0	0	0	0	0	0	0	0	0	0	0	0	0	0	0	0	0	0	0	0	0	0	0
5b7e242f5faf6839260511c704d90a14	Bacteria;Proteobacteria;Gammaproteobacteria;Burkholderiales;Sutterellaceae;Sutterella;;	0	0	0	0	0	0	0	0	0	0	0	0	0	0	0	0	0	0	0	2	0	0	0	0	0	0	0	0	0	0	0	0	0	0	0	0	0	0	0	0	0	0	0	0	0	0	0	0
5d51583cc023e104fefd89b470854b5e	Bacteria;Firmicutes;Clostridia;Oscillospirales;Ruminococcaceae;Faecalibacterium;;	0	0	0	0	0	0	0	0	0	0	0	0	0	0	0	0	0	0	0	0	0	0	0	0	0	0	0	0	0	0	0	0	0	0	0	0	0	0	0	0	0	0	0	0	0	0	0	0
5fffa4b748771592cf8179b5fb185fc9	Bacteria;Firmicutes;Clostridia;Lachnospirales;Lachnospiraceae;[Eubacterium]_hallii_group;;	0	0	0	0	0	0	0	0	0	0	0	0	2	0	0	0	0	0	0	0	0	0	0	0	0	0	0	0	0	0	0	0	0	0	0	0	0	0	0	0	0	0	0	0	0	0	0	0
64a7b0e71660e48372ef4f8a855ce8d1	Bacteria;Firmicutes;Negativicutes;Veillonellales-Selenomonadales;Veillonellaceae;Dialister;;	0	0	0	0	0	0	0	0	2	0	0	0	0	0	0	0	0	0	0	0	0	0	0	0	0	0	0	0	0	0	0	0	0	0	0	0	0	0	0	0	0	0	0	0	0	0	0	0
64d271702f130370b66d7438264f7db8	Bacteria;Bacteroidota;Bacteroidia;Bacteroidales;Bacteroidaceae;Bacteroides;;	0	0	0	0	0	0	0	0	0	0	0	0	2	0	0	0	0	0	0	0	0	0	0	0	0	0	0	0	0	0	0	0	0	0	0	0	0	0	0	0	0	0	0	0	0	0	0	0
67da37a27427f41e9a28d4bcd418445b	Bacteria;Proteobacteria;Gammaproteobacteria;Burkholderiales;Comamonadaceae;;;	0	0	0	0	0	0	0	0	0	0	0	0	0	0	0	0	0	0	0	0	0	0	0	0	0	0	0	0	0	0	0	0	0	1	0	0	0	0	0	0	0	0	0	0	1	0	0	0
67ff63effe32643d6b138c80782eb096	Bacteria;Firmicutes;Clostridia;Oscillospirales;Ruminococcaceae;CAG-352;;	0	0	0	0	0	0	0	0	0	0	0	0	0	0	0	0	0	0	0	0	0	0	0	0	0	0	0	0	0	0	2	0	0	0	0	0	0	0	0	0	0	0	0	0	0	0	0	0
68a9a8d8da1080f31a76648ced142371	Bacteria;Actinobacteriota;Actinobacteria;Corynebacteriales;Corynebacteriaceae;Corynebacterium;;	0	0	0	1	0	0	0	0	0	0	0	0	0	0	0	0	0	0	0	0	0	0	0	0	0	0	0	0	0	0	0	0	0	0	0	0	0	0	0	1	0	0	0	0	0	0	0	0
6eca116bf0ba69bf5c7d359495910990	Bacteria;Firmicutes;Clostridia;Peptostreptococcales-Tissierellales;Peptostreptococcales-Tissierellales;Fenollaria;;	0	0	0	0	0	0	0	0	0	0	0	0	2	0	0	0	0	0	0	0	0	0	0	0	0	0	0	0	0	0	0	0	0	0	0	0	0	0	0	0	0	0	0	0	0	0	0	0
6f248414629ce942f1c1d0b07958b1cf	Bacteria;Firmicutes;Clostridia;Lachnospirales;Lachnospiraceae;Lachnoclostridium;;	0	0	0	0	0	0	0	0	0	0	0	0	0	0	0	0	0	2	0	0	0	0	0	0	0	0	0	0	0	0	0	0	0	0	0	0	0	0	0	0	0	0	0	0	0	0	0	0
6ff4463ed68f92afb01b5c1aca7a9fca	Bacteria;Firmicutes;Clostridia;Lachnospirales;Lachnospiraceae;GCA-900066575;;	0	0	0	0	0	0	0	0	0	0	1	0	0	0	0	0	0	0	0	0	0	0	0	0	0	0	0	0	0	0	0	0	0	0	0	0	0	0	0	0	0	0	0	0	0	0	0	0
70836f2703663f979dc9f60ec90d8cd9	Bacteria;Firmicutes;Clostridia;Oscillospirales;Ruminococcaceae;Ruminococcus;;	0	0	2	0	0	0	0	0	0	0	0	0	0	0	0	0	0	0	0	0	0	0	0	0	0	0	0	0	0	0	0	0	0	0	0	0	0	0	0	0	0	0	0	0	0	0	0	0
714292823d9cba072618cd24a6c39968	Bacteria;Firmicutes;Clostridia;Lachnospirales;Lachnospiraceae;Anaerostipes;;	0	0	0	0	0	0	0	0	0	0	0	0	0	0	0	0	0	0	0	0	0	0	0	0	0	0	0	0	0	0	0	0	0	0	0	0	0	0	0	0	0	0	0	0	0	0	0	0
72ae78c3cce8ad073a58287a92160f34	Bacteria;Firmicutes;Clostridia;Peptostreptococcales-Tissierellales;Peptostreptococcales-Tissierellales;Anaerococcus;Anaerococcus_rubeinfantis;	0	0	0	0	0	0	0	0	2	0	0	0	0	0	0	0	0	0	0	0	0	0	0	0	0	0	0	0	0	0	0	0	0	0	0	0	0	0	0	0	0	0	0	0	0	0	0	0
769d992d51f1163df2e649ecf5528d16	Bacteria;Firmicutes;Clostridia;Lachnospirales;Lachnospiraceae;[Ruminococcus]_torques_group;;	0	0	0	0	0	0	0	0	0	0	0	0	0	0	0	0	0	0	0	0	0	0	0	0	0	0	0	0	0	0	0	0	0	0	0	0	0	0	0	0	0	0	2	0	0	0	0	0
787ab1672520289680427986b59e3417	Bacteria;Firmicutes;Clostridia;Clostridia_vadinBB60_group;Clostridia_vadinBB60_group;Clostridia_vadinBB60_group;;	0	0	0	0	0	0	0	0	0	0	0	0	0	0	1	0	0	0	0	0	0	0	0	0	0	0	0	0	0	0	0	0	0	0	0	0	0	0	0	0	0	0	0	0	0	0	1	0
7b73a31f49131c45994bb1c8bc55dc85	Bacteria;Firmicutes;Clostridia;Peptostreptococcales-Tissierellales;Peptostreptococcales-Tissierellales;Peptoniphilus;;	0	0	0	0	0	0	0	0	0	2	0	0	0	0	0	0	0	0	0	0	0	0	0	0	0	0	0	0	0	0	0	0	0	0	0	0	0	0	0	0	0	0	0	0	0	0	0	0
7cada1d891ae2e5952d684f47505c86d	Bacteria;Firmicutes;Clostridia;Lachnospirales;Lachnospiraceae;Blautia;;	0	0	0	0	0	0	0	0	0	0	0	0	0	0	0	0	0	0	0	0	0	0	0	0	0	0	0	0	0	0	0	0	0	0	0	0	0	0	0	0	0	0	0	0	0	0	0	0
7d8914c9bc5bd0df97f29e99b0e5fa2f	Bacteria;Firmicutes;Clostridia;Peptostreptococcales-Tissierellales;Peptostreptococcales-Tissierellales;W5053;;	0	0	0	0	0	0	0	0	0	0	0	0	0	0	0	0	0	0	0	0	0	0	0	0	0	0	0	0	0	0	0	0	0	0	0	0	0	0	0	0	0	0	0	0	0	0	0	0
7fd072aff74564746d11ca0c54ee6ae2	Bacteria;Firmicutes;Bacilli;Izemoplasmatales;Izemoplasmatales;Izemoplasmatales;;	0	0	0	0	0	0	0	0	0	0	0	0	0	0	0	0	0	0	0	1	0	0	0	0	0	0	0	0	0	0	0	0	0	0	0	0	0	0	0	0	0	0	0	0	0	0	1	0
860d8bd98f810d6738a55f32f9899df9	Bacteria;Fusobacteriota;Fusobacteriia;Fusobacteriales;Leptotrichiaceae;Oceanivirga;;	0	0	0	0	0	0	0	0	0	0	0	0	0	0	0	0	0	0	0	0	0	0	0	0	0	0	0	0	0	0	0	0	0	0	0	0	0	0	0	2	0	0	0	0	0	0	0	0
862ee261eb95f421b0adfb5a44cf15d8	Bacteria;Firmicutes;Clostridia;Oscillospirales;Ruminococcaceae;Faecalibacterium;;	0	0	0	0	0	0	0	0	0	0	0	0	0	0	0	0	1	0	0	0	0	0	0	0	0	0	0	0	0	0	0	0	0	0	0	0	0	0	0	0	0	0	0	0	0	0	0	0
877643a6259d1ae9cf9218b8e0900c94	Bacteria;Synergistota;Synergistia;Synergistales;Synergistaceae;Jonquetella;Jonquetella_anthropi;	1	0	0	0	0	0	0	0	0	0	0	0	0	0	0	0	0	0	0	0	0	0	0	0	0	0	0	0	0	0	0	0	0	0	0	0	0	0	1	0	0	0	0	0	0	0	0	0
8792b2fb9bfdc604c0b18449d7ab30ed	Bacteria;Firmicutes;Clostridia;Lachnospirales;Lachnospiraceae;Anaerostipes;;	0	0	0	0	0	0	0	0	0	0	0	0	0	0	0	0	0	0	0	0	0	0	0	0	0	0	0	0	0	0	0	0	0	0	0	0	0	0	0	0	0	0	0	0	2	0	0	0
87df5e38a506fb29f7e41619fb7a5b9b	Bacteria;Firmicutes;Clostridia;Peptostreptococcales-Tissierellales;Anaerovoracaceae;Mogibacterium;;	0	0	0	0	0	0	0	0	0	0	0	0	0	0	0	0	0	0	0	2	0	0	0	0	0	0	0	0	0	0	0	0	0	0	0	0	0	0	0	0	0	0	0	0	0	0	0	0
89c5955d64f381c3c515bdb685edf81a	Bacteria;Firmicutes;Clostridia;Lachnospirales;Lachnospiraceae;[Eubacterium]_eligens_group;;	0	0	0	0	0	0	0	0	0	0	0	0	2	0	0	0	0	0	0	0	0	0	0	0	0	0	0	0	0	0	0	0	0	0	0	0	0	0	0	0	0	0	0	0	0	0	0	0
8a8bfa3611ce8578d530b3d7319bea36	Bacteria;Actinobacteriota;Actinobacteria;Actinomycetales;Actinomycetaceae;Varibaculum;;	0	0	0	0	0	0	0	0	0	0	0	0	2	0	0	0	0	0	0	0	0	0	0	0	0	0	0	0	0	0	0	0	0	0	0	0	0	0	0	0	0	0	0	0	0	0	0	0
8d486a1ef4de397ed70a093b0718ea55	Bacteria;Fusobacteriota;Fusobacteriia;Fusobacteriales;Fusobacteriaceae;Fusobacterium;Fusobacterium_periodonticum;	0	0	0	0	0	0	0	0	0	0	2	0	0	0	0	0	0	0	0	0	0	0	0	0	0	0	0	0	0	0	0	0	0	0	0	0	0	0	0	0	0	0	0	0	0	0	0	0
8e0b7eee96d909d7ddd68d5440593bd2	Bacteria;Firmicutes;Clostridia;Lachnospirales;Lachnospiraceae;;;	0	0	0	0	0	0	0	0	0	0	0	0	0	0	0	0	0	0	0	0	0	0	0	0	0	0	0	0	0	0	0	0	0	0	0	0	0	2	0	0	0	0	0	0	0	0	0	0
90542f89e5caf72027f06114dc95a815	Bacteria;Firmicutes;Clostridia;Peptostreptococcales-Tissierellales;Anaerovoracaceae;Family_XIII_AD3011_group;;	0	0	0	0	0	0	0	0	0	0	0	0	0	0	0	0	0	0	0	0	0	0	0	0	0	0	0	0	0	0	0	0	0	2	0	0	0	0	0	0	0	0	0	0	0	0	0	0
914d5a584a9d2324f11864f0a5e94e07	Bacteria;Firmicutes;Clostridia;Oscillospirales;Ruminococcaceae;Faecalibacterium;;	0	0	0	0	0	0	0	0	0	0	0	0	0	0	2	0	0	0	0	0	0	0	0	0	0	0	0	0	0	0	0	0	0	0	0	0	0	0	0	0	0	0	0	0	0	0	0	0
91cad3d259141bcf08c404cc8921506b	Bacteria;Firmicutes;Clostridia;Lachnospirales;Lachnospiraceae;Blautia;;	0	0	0	0	0	0	0	0	0	0	0	0	0	0	0	0	0	0	0	0	0	0	0	0	0	0	0	0	0	0	0	0	0	0	0	0	0	0	0	0	0	0	2	0	0	0	0	0
92994c11adacd129ac7d80aa1615d717	Bacteria;Bacteroidota;Bacteroidia;Bacteroidales;Porphyromonadaceae;Porphyromonas;Porphyromonas_asaccharolytica;	0	0	0	0	0	0	0	0	0	0	0	2	0	0	0	0	0	0	0	0	0	0	0	0	0	0	0	0	0	0	0	0	0	0	0	0	0	0	0	0	0	0	0	0	0	0	0	0
94565b5811e87e6ee34968edf5a63ceb	Bacteria;Proteobacteria;Gammaproteobacteria;Burkholderiales;Neisseriaceae;;;	0	0	0	0	0	0	0	0	0	0	0	0	0	0	0	0	0	0	0	0	0	0	0	0	0	0	0	0	0	0	0	0	0	0	0	0	0	0	0	0	0	0	0	0	0	0	0	0
982629840b81e393c6557db91ae1fbf2	Bacteria;Firmicutes;Clostridia;Clostridia_vadinBB60_group;Clostridia_vadinBB60_group;Clostridia_vadinBB60_group;;	0	0	0	0	0	0	0	0	0	0	0	0	0	0	0	0	0	0	0	1	0	0	0	0	0	0	0	0	0	0	0	0	0	0	0	0	0	0	0	0	0	0	0	0	0	0	1	0
9a5aa6a7450c2a783e9c66b855db6b23	Bacteria;Firmicutes;Clostridia;Lachnospirales;Lachnospiraceae;Lachnospiraceae_UCG-001;;	0	0	0	0	0	0	0	0	0	0	0	0	0	0	0	0	0	0	0	0	0	1	0	0	0	0	0	0	0	0	0	0	0	0	0	0	0	0	0	0	0	0	0	0	1	0	0	0
9b6acfb0708fe91f75081d6801659932	Bacteria;Firmicutes;Clostridia;Peptostreptococcales-Tissierellales;Anaerovoracaceae;Family_XIII_AD3011_group;;	0	1	0	0	0	0	0	0	0	0	0	0	0	0	0	0	0	0	0	0	0	0	0	0	0	0	0	0	0	0	1	0	0	0	0	0	0	0	0	0	0	0	0	0	0	0	0	0
9b71e9e0697633c0c2337af3120aa771	Bacteria;Firmicutes;Clostridia;Peptostreptococcales-Tissierellales;Peptostreptococcales-Tissierellales;Peptoniphilus;;	2	0	0	0	0	0	0	0	0	0	0	0	0	0	0	0	0	0	0	0	0	0	0	0	0	0	0	0	0	0	0	0	0	0	0	0	0	0	0	0	0	0	0	0	0	0	0	0
9cb31aeb1b3497af09bf5d45e23a5629	Bacteria;Firmicutes;Clostridia;Oscillospirales;Ruminococcaceae;Faecalibacterium;;	0	0	0	0	0	0	0	0	0	0	0	0	0	0	0	0	0	0	0	0	0	0	0	0	0	0	0	0	0	0	0	0	0	0	0	0	0	0	0	2	0	0	0	0	0	0	0	0
9de3edf33294da3d6b8332555ce9a8d1	Bacteria;Firmicutes;Clostridia;Oscillospirales;Ruminococcaceae;Faecalibacterium;;	0	0	0	0	0	0	0	0	0	0	0	0	0	0	0	0	0	0	0	0	0	0	0	2	0	0	0	0	0	0	0	0	0	0	0	0	0	0	0	0	0	0	0	0	0	0	0	0
9e3e61ab8f8501e49dfd6f9a0af91d14	Bacteria;Firmicutes;Clostridia;Peptostreptococcales-Tissierellales;Peptostreptococcales-Tissierellales;Anaerococcus;;	0	0	0	2	0	0	0	0	0	0	0	0	0	0	0	0	0	0	0	0	0	0	0	0	0	0	0	0	0	0	0	0	0	0	0	0	0	0	0	0	0	0	0	0	0	0	0	0
a383bbf0dc0a9f5c17cf3303b55af028	Bacteria;Firmicutes;Clostridia;Oscillospirales;Ruminococcaceae;Faecalibacterium;;	0	0	0	0	0	0	0	0	0	0	0	0	0	0	0	0	0	0	0	0	0	0	0	0	0	0	0	0	0	0	0	0	0	0	0	0	0	0	0	0	0	0	0	0	0	0	0	0
a3a2c257ce31635a1a04e015cb4739c0	Bacteria;Firmicutes;Clostridia;Peptostreptococcales-Tissierellales;Peptostreptococcales-Tissierellales;Fenollaria;;	0	0	0	0	0	0	0	0	0	0	0	0	2	0	0	0	0	0	0	0	0	0	0	0	0	0	0	0	0	0	0	0	0	0	0	0	0	0	0	0	0	0	0	0	0	0	0	0
a3b5f072d15467938ef4c1b0b0dbe9f1	Bacteria;Proteobacteria;Gammaproteobacteria;Burkholderiales;Sutterellaceae;Sutterella;;	0	0	0	0	0	0	0	0	0	0	0	2	0	0	0	0	0	0	0	0	0	0	0	0	0	0	0	0	0	0	0	0	0	0	0	0	0	0	0	0	0	0	0	0	0	0	0	0
a3cd53942b02e9316303f3da85ac3b79	Bacteria;Bacteroidota;Bacteroidia;Bacteroidales;Bacteroidaceae;Bacteroides;;	0	0	0	0	0	0	0	0	0	0	0	0	0	0	0	0	0	0	0	0	0	0	0	0	0	0	0	0	0	0	0	0	0	0	0	0	0	0	0	0	0	0	0	0	0	0	2	0
a547dc0eda6a78774cc0b46a9bb310ee	Bacteria;Firmicutes;Bacilli;Lactobacillales;Aerococcaceae;Eremococcus;;	0	0	0	0	0	0	0	0	0	0	0	0	0	0	0	0	0	0	0	0	0	0	0	0	0	0	0	0	0	0	0	0	0	0	0	0	0	0	0	0	0	0	0	0	0	0	0	0
a553a33230e324c88c51d9bfb08d062f	Bacteria;Actinobacteriota;Actinobacteria;Actinomycetales;Actinomycetaceae;Actinomyces;Schaalia_radingae;	0	0	0	0	0	0	0	1	0	0	0	0	0	0	0	0	0	0	0	0	0	0	0	0	0	0	0	0	0	0	0	0	0	0	0	1	0	0	0	0	0	0	0	0	0	0	0	0
a72b4a9e954b9cdcb2a8d359019000fb	Bacteria;Firmicutes;Clostridia;Lachnospirales;Lachnospiraceae;Agathobacter;;	0	0	0	0	0	0	0	0	0	0	0	0	0	0	0	0	0	0	0	0	0	0	0	0	0	0	0	0	0	0	0	0	0	0	0	0	0	0	0	0	0	0	0	0	0	0	0	0
b07ebea2f57176a62ecdc63193d8ffdf	Bacteria;Verrucomicrobiota;Lentisphaeria;Victivallales;Victivallaceae;Victivallis;Victivallis_vadensis;	0	0	0	0	0	0	0	0	0	0	0	0	0	0	1	0	0	0	0	1	0	0	0	0	0	0	0	0	0	0	0	0	0	0	0	0	0	0	0	0	0	0	0	0	0	0	0	0
b1d8e09561b600103cc3d8b388c02478	Bacteria;Firmicutes;Clostridia;Lachnospirales;Lachnospiraceae;Lachnospiraceae_NK4A136_group;;	0	0	0	0	0	0	0	0	0	0	0	0	0	0	0	0	0	0	0	0	0	0	0	0	0	0	0	0	0	0	0	0	0	0	0	0	0	0	0	0	0	0	0	0	0	0	2	0
b2318a8c64798812cd5f88bea34eb63d	Bacteria;Firmicutes;Clostridia;Christensenellales;Christensenellaceae;Christensenellaceae_R-7_group;;	0	0	1	0	0	0	0	0	0	0	0	0	0	0	0	0	0	0	0	0	0	0	0	0	0	0	0	0	0	0	0	0	0	0	0	0	0	0	0	0	0	0	0	0	0	0	0	0
b255250809ee36b5e0630ee448e295e9	Bacteria;Verrucomicrobiota;Lentisphaeria;Victivallales;vadinBE97;vadinBE97;;	0	0	0	0	0	0	0	0	0	0	0	0	0	0	0	0	0	0	0	0	0	0	0	0	0	0	0	0	0	0	0	0	0	0	0	0	0	0	0	0	0	0	0	0	0	0	2	0
b2e9e395e9a4c3e905e83890d5a5c981	Bacteria;Firmicutes;Clostridia;Lachnospirales;Lachnospiraceae;[Ruminococcus]_gauvreauii_group;;	0	0	0	0	0	0	0	0	0	0	0	0	0	1	0	0	0	0	0	0	0	0	0	0	0	0	0	0	0	0	1	0	0	0	0	0	0	0	0	0	0	0	0	0	0	0	0	0
b465b7f5b94b4ff6bcde22ad65a308bf	Bacteria;Firmicutes;Clostridia;Peptostreptococcales-Tissierellales;Peptostreptococcales-Tissierellales;Anaerococcus;;	0	0	0	0	0	0	0	0	0	0	0	0	0	0	0	0	0	0	0	0	0	0	0	0	0	0	0	0	0	0	0	0	0	0	0	0	0	0	0	0	0	0	0	0	0	0	0	0
b490f73a87084635f6e3426a2c0efead	Bacteria;Firmicutes;Clostridia;Lachnospirales;Lachnospiraceae;[Eubacterium]_hallii_group;;	0	0	0	0	0	0	0	0	0	0	0	0	0	0	0	0	0	0	0	0	0	0	0	0	0	0	0	0	0	0	0	0	0	0	0	2	0	0	0	0	0	0	0	0	0	0	0	0
b4f28264f150902936030ef29ce2a10a	Bacteria;Firmicutes;Clostridia;Peptostreptococcales-Tissierellales;Anaerovoracaceae;[Eubacterium]_brachy_group;;	0	0	0	1	0	0	0	0	0	0	0	0	0	0	0	0	0	0	0	0	0	0	0	0	0	0	0	0	0	0	0	1	0	0	0	0	0	0	0	0	0	0	0	0	0	0	0	0
b855dacd3aae897bb6f31b3de232fa56	Bacteria;Firmicutes;Clostridia;Oscillospirales;Ruminococcaceae;[Eubacterium]_siraeum_group;[Eubacterium]_siraeum;	0	0	0	0	0	0	0	0	0	0	0	0	0	0	0	0	0	0	0	0	0	0	0	0	0	0	0	0	0	0	2	0	0	0	0	0	0	0	0	0	0	0	0	0	0	0	0	0
b892a377de283ef34540e60931454d35	Bacteria;Firmicutes;Clostridia;Oscillospirales;Ruminococcaceae;Subdoligranulum;;	0	0	0	0	0	0	0	0	0	0	0	0	0	0	2	0	0	0	0	0	0	0	0	0	0	0	0	0	0	0	0	0	0	0	0	0	0	0	0	0	0	0	0	0	0	0	0	0
c0db21fc90b9cd7ed694875d1f852ff3	Bacteria;Cyanobacteria;Vampirivibrionia;Gastranaerophilales;Gastranaerophilales;Gastranaerophilales;;	0	0	2	0	0	0	0	0	0	0	0	0	0	0	0	0	0	0	0	0	0	0	0	0	0	0	0	0	0	0	0	0	0	0	0	0	0	0	0	0	0	0	0	0	0	0	0	0
c0ec1e05afa6296732b17244580fcb64	Bacteria;Firmicutes;Bacilli;RF39;RF39;RF39;;	0	0	1	0	0	0	0	0	0	0	0	0	0	0	0	0	0	0	0	0	0	0	0	0	0	0	0	0	0	0	0	0	0	0	0	0	0	0	0	0	0	0	0	0	0	0	0	0
c1f8731b1347967db208822414c5773e	Bacteria;Firmicutes;Clostridia;Peptostreptococcales-Tissierellales;Peptostreptococcales-Tissierellales;Parvimonas;;	0	0	0	0	0	0	0	0	0	0	0	0	0	0	0	0	0	0	0	0	0	0	0	0	0	0	0	0	0	0	0	0	0	0	0	0	0	0	0	0	0	0	0	0	0	0	0	0
c26690645660e0751e09ac35dd161287	Bacteria;Firmicutes;Clostridia;Lachnospirales;Lachnospiraceae;Agathobacter;;	0	0	0	0	0	0	0	0	1	0	0	0	0	0	0	0	0	0	0	0	0	1	0	0	0	0	0	0	0	0	0	0	0	0	0	0	0	0	0	0	0	0	0	0	0	0	0	0
c2fce4d038c0d3e28601144696c09504	Bacteria;Proteobacteria;Gammaproteobacteria;Burkholderiales;Sutterellaceae;Parasutterella;;	0	0	0	0	0	0	0	0	0	0	0	0	0	0	0	0	0	0	0	0	0	0	0	2	0	0	0	0	0	0	0	0	0	0	0	0	0	0	0	0	0	0	0	0	0	0	0	0
c52fb084115f7332c3a07b1579910757	Bacteria;Firmicutes;Clostridia;Oscillospirales;Ruminococcaceae;Faecalibacterium;;	0	0	0	0	0	0	0	0	0	0	0	0	0	0	0	0	0	0	0	0	0	0	0	0	0	0	0	0	0	0	0	2	0	0	0	0	0	0	0	0	0	0	0	0	0	0	0	0
c66a55d3010d2d61cfc8986ee825411b	Bacteria;Firmicutes;Clostridia;Peptostreptococcales-Tissierellales;Peptostreptococcales-Tissierellales;Peptoniphilus;Peptoniphilus_urinimassiliensis;	0	0	1	0	0	0	0	0	0	0	0	0	0	0	0	0	0	0	0	0	0	0	0	0	0	0	0	0	0	0	0	0	0	0	0	0	0	0	0	0	0	0	0	0	0	1	0	0
c7710d6f144476667c42e65e2ec71053	Bacteria;Actinobacteriota;Coriobacteriia;Coriobacteriales;Eggerthellaceae;;;	0	0	0	0	0	0	0	0	0	0	0	0	0	0	0	0	0	0	0	0	0	0	0	0	0	0	1	0	0	0	1	0	0	0	0	0	0	0	0	0	0	0	0	0	0	0	0	0
cb9d64ad78fab4cdb5b990e951460a2c	Bacteria;Firmicutes;Bacilli;Lactobacillales;Lactobacillaceae;Lactobacillus;Lactobacillus_iners;	0	0	0	0	0	0	0	0	0	0	0	0	0	0	0	0	0	0	0	0	0	0	0	0	0	0	0	0	2	0	0	0	0	0	0	0	0	0	0	0	0	0	0	0	0	0	0	0
cc1cf7a701a618852f5e2f3da57a6277	Bacteria;Firmicutes;Clostridia;Oscillospirales;Ruminococcaceae;Ruminococcus;;	0	0	0	0	0	0	0	0	0	0	0	0	0	0	0	0	0	0	0	2	0	0	0	0	0	0	0	0	0	0	0	0	0	0	0	0	0	0	0	0	0	0	0	0	0	0	0	0
cd3a6653b9bcd00215dcd74a525ca71d	Bacteria;Firmicutes;Clostridia;Peptostreptococcales-Tissierellales;Peptostreptococcales-Tissierellales;Peptoniphilus;;	0	0	0	0	0	0	0	0	0	2	0	0	0	0	0	0	0	0	0	0	0	0	0	0	0	0	0	0	0	0	0	0	0	0	0	0	0	0	0	0	0	0	0	0	0	0	0	0
ce90f47344029a4691a71323eb915413	Bacteria;Firmicutes;Clostridia;Oscillospirales;UCG-010;UCG-010;;	0	0	0	0	0	0	0	0	0	0	0	0	0	0	0	0	0	0	0	0	0	0	0	0	0	0	0	0	2	0	0	0	0	0	0	0	0	0	0	0	0	0	0	0	0	0	0	0
cea3bccca7ba5083acb6280560a2924a	Bacteria;Bacteroidota;Bacteroidia;Bacteroidales;Bacteroidaceae;Bacteroides;;	0	0	0	0	0	0	0	0	0	0	0	0	0	0	0	0	0	0	0	0	0	0	0	0	0	0	0	0	0	0	0	0	0	0	0	0	0	0	0	0	0	0	0	0	0	0	0	0
d15968d344af77247bde832b1b6ebfb0	Bacteria;Firmicutes;Clostridia;Oscillospirales;Ruminococcaceae;;;	0	0	2	0	0	0	0	0	0	0	0	0	0	0	0	0	0	0	0	0	0	0	0	0	0	0	0	0	0	0	0	0	0	0	0	0	0	0	0	0	0	0	0	0	0	0	0	0
d2000b827c54599c028bf6547c884b51	Bacteria;Firmicutes;Clostridia;Lachnospirales;Lachnospiraceae;Lachnospiraceae_UCG-004;;	0	0	0	0	0	0	0	0	0	0	0	0	0	0	0	0	0	0	0	0	0	0	0	0	0	0	0	0	0	0	0	0	0	0	0	0	0	0	0	0	0	0	0	0	0	0	0	0
d20b14a0204e7a50354b32d4bc66acda	Bacteria;Desulfobacterota;Desulfovibrionia;Desulfovibrionales;Desulfovibrionaceae;Bilophila;;	0	0	0	0	0	0	0	0	0	0	0	0	0	0	0	0	0	0	0	2	0	0	0	0	0	0	0	0	0	0	0	0	0	0	0	0	0	0	0	0	0	0	0	0	0	0	0	0
d20b46e3c9d79a8e49a48f112fc03d4f	Bacteria;Firmicutes;Clostridia;Peptostreptococcales-Tissierellales;Peptostreptococcaceae;Romboutsia;;	0	0	0	0	0	0	0	0	0	0	0	0	0	0	0	0	0	0	0	0	0	0	0	0	0	0	0	0	0	0	0	0	0	0	0	0	0	0	0	0	0	0	0	0	0	0	0	0
d4f362ad72f386fcafc6ff5eb3143c3c	Bacteria;Campilobacterota;Campylobacteria;Campylobacterales;Campylobacteraceae;Campylobacter;Campylobacter_hominis;	0	0	0	0	0	0	0	0	0	0	0	0	2	0	0	0	0	0	0	0	0	0	0	0	0	0	0	0	0	0	0	0	0	0	0	0	0	0	0	0	0	0	0	0	0	0	0	0
d6d857679e85f77b060f4b6651217212	Bacteria;Firmicutes;Clostridia;Oscillospirales;Ruminococcaceae;Subdoligranulum;;	0	0	0	0	2	0	0	0	0	0	0	0	0	0	0	0	0	0	0	0	0	0	0	0	0	0	0	0	0	0	0	0	0	0	0	0	0	0	0	0	0	0	0	0	0	0	0	0
d76138e50ed202a082ebf6922b5741bd	Bacteria;Firmicutes;Clostridia;Lachnospirales;Lachnospiraceae;Coprococcus;;	0	0	0	0	0	0	0	0	0	0	0	0	0	0	0	0	0	0	0	0	0	0	0	0	0	0	0	0	0	0	0	0	0	0	0	0	0	0	0	0	0	0	0	0	0	0	0	0
d7818a1fdaffa0de1f60863a2a002fc0	Bacteria;Firmicutes;Clostridia;Lachnospirales;Lachnospiraceae;;;	0	0	0	0	0	0	0	0	0	0	0	0	0	0	0	0	0	0	0	0	0	0	0	0	0	0	0	0	0	0	0	0	0	0	1	0	0	0	0	0	0	0	0	0	0	0	0	0
d82a721a72a220f0b4260549d4048555	Bacteria;Firmicutes;Clostridia;Lachnospirales;Lachnospiraceae;Lachnospiraceae_NK4A136_group;;	0	0	0	0	0	0	0	0	0	0	0	0	0	0	0	0	0	0	0	0	0	0	0	0	0	0	0	0	0	0	0	0	0	0	0	0	0	0	0	0	0	0	0	0	0	0	0	0
d8c30979b0f12e13499dee220e14e7d5	Bacteria;Proteobacteria;Gammaproteobacteria;Burkholderiales;Sutterellaceae;Sutterella;;	0	0	0	0	0	0	0	0	0	0	0	0	0	0	0	0	0	0	0	0	0	0	0	0	0	0	0	0	0	0	0	0	0	0	0	0	0	0	0	0	0	0	2	0	0	0	0	0
d94b99f7c5f14f8873d6fcb9e7289d3d	Bacteria;Firmicutes;Negativicutes;Veillonellales-Selenomonadales;Veillonellaceae;Dialister;;	0	0	0	0	0	0	0	0	0	0	0	0	0	0	0	0	0	0	0	0	0	0	0	0	0	0	0	0	0	0	0	0	0	0	0	0	0	0	2	0	0	0	0	0	0	0	0	0
d969ff7a11c25dc9b04c6eb48a6ec8c3	Bacteria;Firmicutes;Clostridia;Oscillospirales;[Eubacterium]_coprostanoligenes_group;[Eubacterium]_coprostanoligenes_group;;	0	0	0	0	0	0	0	0	0	0	0	0	0	0	0	0	0	0	0	1	0	0	0	0	0	0	1	0	0	0	0	0	0	0	0	0	0	0	0	0	0	0	0	0	0	0	0	0
d9b50f70851488dda0cbfebce1c1afd5	Bacteria;Bacteroidota;Bacteroidia;Bacteroidales;Bacteroidaceae;Bacteroides;;	0	0	0	0	0	0	0	0	0	0	0	0	0	0	0	0	0	0	0	0	0	0	0	0	0	0	0	0	0	0	0	0	0	0	0	0	0	0	0	0	0	0	2	0	0	0	0	0
db58e77ae21a0e193fb948d0a5f737c1	Bacteria;Firmicutes;Clostridia;Peptostreptococcales-Tissierellales;Peptostreptococcales-Tissierellales;Murdochiella;Kallipyga_sp.;	0	0	0	0	0	0	0	0	0	0	0	0	0	0	0	0	0	0	0	2	0	0	0	0	0	0	0	0	0	0	0	0	0	0	0	0	0	0	0	0	0	0	0	0	0	0	0	0
dbcf5e5e0fb4d7526fabefb6fd856d73	Bacteria;Bacteroidota;Bacteroidia;Bacteroidales;Bacteroidaceae;Bacteroides;;	0	0	0	0	1	0	0	0	0	0	0	0	0	0	0	0	0	0	0	0	0	0	0	0	1	0	0	0	0	0	0	0	0	0	0	0	0	0	0	0	0	0	0	0	0	0	0	0
dc72f5755c13c6799077bf4829e78175	Bacteria;Firmicutes;Bacilli;Erysipelotrichales;Erysipelatoclostridiaceae;Erysipelotrichaceae_UCG-003;;	0	0	0	0	0	0	0	0	0	0	0	0	0	0	0	0	0	0	0	0	0	0	0	0	0	0	0	0	0	0	0	0	0	0	0	0	0	0	0	0	0	0	0	0	0	0	0	0
dc82c7d57e4a236206a0e52f903be705	Bacteria;Firmicutes;Negativicutes;Veillonellales-Selenomonadales;Veillonellaceae;Dialister;;	0	0	0	0	0	0	0	0	0	0	0	0	0	0	0	0	0	0	0	0	0	0	0	0	0	0	0	0	0	0	0	0	0	0	0	0	0	2	0	0	0	0	0	0	0	0	0	0
dd6178d2ee8145ef248c5f877db6d4de	Bacteria;Firmicutes;Clostridia;Lachnospirales;Lachnospiraceae;CAG-56;;	0	0	0	0	0	0	0	0	0	0	0	0	0	0	0	0	0	2	0	0	0	0	0	0	0	0	0	0	0	0	0	0	0	0	0	0	0	0	0	0	0	0	0	0	0	0	0	0
deee6dce2df9a8f6deb0b394512345af	Bacteria;Firmicutes;Clostridia;Oscillospirales;Ruminococcaceae;Faecalibacterium;;	0	0	0	0	0	0	0	0	0	0	0	0	0	0	0	0	0	0	0	0	0	0	0	0	0	0	0	0	0	0	0	0	0	0	0	0	0	0	0	0	0	0	0	0	0	0	0	0
deef8d5043d397cbdc8d4b375d206414	Bacteria;Firmicutes;Clostridia;Lachnospirales;Lachnospiraceae;[Eubacterium]_hallii_group;;	0	0	0	0	0	0	0	0	0	0	0	0	0	0	0	0	0	0	0	0	0	0	0	0	0	0	0	0	0	0	0	0	0	0	1	1	0	0	0	0	0	0	0	0	0	0	0	0
df0e3d38eec730326754d8c17a8b8efe	Bacteria;Firmicutes;Bacilli;Erysipelotrichales;Erysipelotrichaceae;Turicibacter;;	0	1	1	0	0	0	0	0	0	0	0	0	0	0	0	0	0	0	0	0	0	0	0	0	0	0	0	0	0	0	0	0	0	0	0	0	0	0	0	0	0	0	0	0	0	0	0	0
df1e3db8a1faf4439c34564e9698099a	Bacteria;Bacteroidota;Bacteroidia;Bacteroidales;Barnesiellaceae;Coprobacter;;	0	0	0	0	0	0	0	0	0	0	0	0	0	0	0	0	0	0	0	0	0	0	0	0	0	0	0	0	0	0	0	0	0	0	0	0	0	0	0	0	0	0	0	0	0	0	0	2
dfebfade8db9f5f6020e43cf5928a95f	Bacteria;Actinobacteriota;Actinobacteria;Corynebacteriales;Corynebacteriaceae;Corynebacterium;Corynebacterium_amycolatum;	0	0	0	0	0	0	0	0	0	0	0	0	2	0	0	0	0	0	0	0	0	0	0	0	0	0	0	0	0	0	0	0	0	0	0	0	0	0	0	0	0	0	0	0	0	0	0	0
e062c91a4acca26f0ea47915a196a14b	Bacteria;Firmicutes;Bacilli;Erysipelotrichales;Erysipelatoclostridiaceae;Erysipelatoclostridiaceae;Firmicutes_bacterium;	0	0	0	0	0	0	0	0	0	0	0	0	0	0	0	0	0	0	0	0	0	0	0	0	0	0	0	0	0	0	0	0	0	0	0	0	0	0	0	0	0	0	0	0	0	0	1	0
e359657ba2af52d08293d8a8b1bb7110	Bacteria;Bacteroidota;Bacteroidia;Bacteroidales;Tannerellaceae;Parabacteroides;;	0	0	0	0	0	0	0	0	0	0	0	0	0	0	0	0	0	0	0	2	0	0	0	0	0	0	0	0	0	0	0	0	0	0	0	0	0	0	0	0	0	0	0	0	0	0	0	0
e546cc1ac5029af540f550852f853cd8	Bacteria;Bacteroidota;Bacteroidia;Bacteroidales;Bacteroidaceae;Bacteroides;Bacteroides_vulgatus;	0	0	0	0	0	0	0	0	0	0	0	0	0	0	0	0	0	0	0	0	0	0	0	0	0	0	0	0	0	0	0	0	0	0	0	0	0	0	0	0	0	0	0	0	0	0	0	0
e673dc964cf400af5e4dbeb2991f4b11	Bacteria;Actinobacteriota;Coriobacteriia;Coriobacteriales;Eggerthellaceae;Slackia;Slackia_exigua;	0	0	0	0	0	0	0	0	0	0	0	0	0	0	0	0	0	0	0	0	0	0	0	0	0	0	0	0	0	0	0	0	0	0	0	0	0	0	0	0	0	0	0	0	0	0	0	0
ec314d43573d0a5396dbbfc8aec2abee	Bacteria;Proteobacteria;Gammaproteobacteria;Burkholderiales;Sutterellaceae;Sutterella;;	0	0	0	0	0	0	0	0	0	0	0	2	0	0	0	0	0	0	0	0	0	0	0	0	0	0	0	0	0	0	0	0	0	0	0	0	0	0	0	0	0	0	0	0	0	0	0	0
ee3e24b580dab43484155d7e5cf54d07	Bacteria;Firmicutes;Clostridia;Lachnospirales;Lachnospiraceae;Agathobacter;;	0	0	0	0	0	0	0	0	0	0	0	2	0	0	0	0	0	0	0	0	0	0	0	0	0	0	0	0	0	0	0	0	0	0	0	0	0	0	0	0	0	0	0	0	0	0	0	0
f5abea898fb49a4770e0a5d036c9f2e9	Bacteria;Bacteroidota;Bacteroidia;Bacteroidales;Prevotellaceae;Prevotella;;	0	0	0	0	0	0	0	0	0	0	0	0	0	0	0	0	0	0	0	2	0	0	0	0	0	0	0	0	0	0	0	0	0	0	0	0	0	0	0	0	0	0	0	0	0	0	0	0
f73bc660ad02cf25a2e30bead37e34fd	Bacteria;Firmicutes;Clostridia;Lachnospirales;Lachnospiraceae;Blautia;;	0	0	0	0	0	0	0	0	0	0	0	0	0	0	0	0	0	0	0	0	0	0	0	0	0	0	0	0	0	0	0	0	0	0	0	0	0	0	0	0	1	0	0	0	0	0	0	0
f74307285a26b006747952e1c73d86e9	Bacteria;Firmicutes;Bacilli;Erysipelotrichales;Erysipelatoclostridiaceae;Erysipelotrichaceae_UCG-003;;	0	0	0	0	0	0	0	0	0	0	0	0	0	2	0	0	0	0	0	0	0	0	0	0	0	0	0	0	0	0	0	0	0	0	0	0	0	0	0	0	0	0	0	0	0	0	0	0
f7ba71cc2821e03f83ffe8250efd3255	Bacteria;Bacteroidota;Bacteroidia;Bacteroidales;Bacteroidaceae;Bacteroides;Bacteroides_vulgatus;	0	0	0	0	0	0	0	0	0	0	0	0	0	0	0	0	0	0	0	2	0	0	0	0	0	0	0	0	0	0	0	0	0	0	0	0	0	0	0	0	0	0	0	0	0	0	0	0
f85ab807c3a227577d26b183b82110ec	Bacteria;Firmicutes;Clostridia;Peptostreptococcales-Tissierellales;Peptostreptococcales-Tissierellales;Peptoniphilus;;	0	0	1	0	0	0	0	0	0	0	0	0	0	0	0	0	0	0	0	0	0	0	0	0	0	0	1	0	0	0	0	0	0	0	0	0	0	0	0	0	0	0	0	0	0	0	0	0
f8d1b6567bca78638227d413f6170e06	Bacteria;Firmicutes;Clostridia;Oscillospirales;Oscillospiraceae;UCG-002;;	0	0	0	0	0	0	0	0	0	0	0	0	0	0	0	0	0	0	0	2	0	0	0	0	0	0	0	0	0	0	0	0	0	0	0	0	0	0	0	0	0	0	0	0	0	0	0	0
f998b55dc9b150b36030120a29c2f1f3	Bacteria;Actinobacteriota;Actinobacteria;Actinomycetales;Actinomycetaceae;Actinomyces;Gleimia_europaea;	0	0	0	0	0	1	0	1	0	0	0	0	0	0	0	0	0	0	0	0	0	0	0	0	0	0	0	0	0	0	0	0	0	0	0	0	0	0	0	0	0	0	0	0	0	0	0	0
fb0acb741317f05a7ee7d6eb1ef3ac3c	Bacteria;Firmicutes;Bacilli;RF39;RF39;RF39;;	0	0	0	0	0	0	0	0	0	0	0	0	0	0	0	0	0	0	0	0	0	0	0	0	0	0	0	0	0	0	0	0	0	0	0	0	0	0	0	0	0	0	0	0	0	1	1	0
fd55013f882d653ad27715c2647e21ab	Bacteria;Firmicutes;Clostridia;Lachnospirales;Lachnospiraceae;Blautia;;	0	0	0	0	0	0	0	0	0	0	0	0	0	0	0	0	0	0	0	0	0	0	0	0	0	0	0	0	0	0	0	0	0	0	0	0	0	0	0	0	0	0	2	0	0	0	0	0
fec2da4ccc40b9ad85a020553063366b	Bacteria;Proteobacteria;Gammaproteobacteria;Burkholderiales;Oxalobacteraceae;;;	0	0	0	0	0	0	0	0	0	0	0	0	0	0	0	0	0	0	0	0	0	0	0	0	0	0	0	0	1	0	0	0	0	0	0	0	0	0	0	0	0	0	0	0	0	0	0	0
ff1253638b5d69b8783656a5b1cef7ff	Bacteria;Bacteroidota;Bacteroidia;Bacteroidales;Bacteroidaceae;Bacteroides;Bacteroides_plebeius;	0	0	0	0	0	0	0	0	0	0	0	0	0	0	0	0	0	0	0	0	0	0	0	0	0	0	0	0	0	0	2	0	0	0	0	0	0	0	0	0	0	0	0	0	0	0	0	0
02b4317d07dfa2d4bcf0b885431ba6ce	Bacteria;Firmicutes;Clostridia;Lachnospirales;Lachnospiraceae;Blautia;Blautia_sp.;	0	0	0	0	0	0	0	0	0	0	0	0	0	0	0	0	0	0	0	0	0	0	0	0	0	0	0	0	0	0	0	0	0	0	0	0	0	0	0	0	0	0	0	0	0	0	0	0
03321efea708182df63fb5d50d71c806	Bacteria;Cyanobacteria;Vampirivibrionia;Gastranaerophilales;Gastranaerophilales;Gastranaerophilales;;	0	0	0	0	0	0	0	0	0	0	0	0	0	0	0	0	0	0	0	0	0	0	0	0	0	0	0	0	0	0	0	0	0	0	0	0	0	0	0	0	0	0	0	0	0	0	0	0
0548b11b6de90319756016a02baab332	Bacteria;Proteobacteria;Gammaproteobacteria;Pasteurellales;Pasteurellaceae;Aggregatibacter;;	0	0	0	0	0	0	0	0	0	0	0	0	0	0	0	0	0	0	0	0	0	0	0	0	0	0	0	0	0	0	0	0	0	0	0	0	0	0	0	0	0	0	0	0	0	0	0	0
072649fe3a3b462dfa6c9b1d662166c1	Bacteria;Bacteroidota;Bacteroidia;Bacteroidales;Rikenellaceae;Alistipes;Alistipes_shahii;	0	0	0	0	0	0	0	0	0	0	0	0	0	0	0	0	0	0	0	0	0	0	0	0	0	0	0	0	0	0	0	0	0	0	0	0	0	0	0	0	0	0	0	0	1	0	0	0
07699fa14cb8970eee5e8dda19dd5dbe	Bacteria;Firmicutes;Clostridia;Lachnospirales;Lachnospiraceae;Eisenbergiella;;	0	0	0	0	0	0	0	0	0	0	0	0	0	0	0	0	0	0	0	0	0	0	0	0	0	0	0	0	0	1	0	0	0	0	0	0	0	0	0	0	0	0	0	0	0	0	0	0
07c12b6798d5d42cae24bacb642110ee	Bacteria;Firmicutes;Clostridia;Clostridia_UCG-014;Clostridia_UCG-014;Clostridia_UCG-014;;	0	0	0	0	0	0	0	0	0	0	0	0	0	0	0	0	0	0	0	0	0	0	0	0	0	0	0	0	0	0	0	0	0	0	0	0	0	0	0	0	0	0	0	0	0	0	1	0
07c48eb8ee408f0a5ce46a7b458daf88	Bacteria;Firmicutes;Bacilli;Acholeplasmatales;Acholeplasmataceae;Anaeroplasma;;	0	0	0	0	0	0	0	0	0	0	0	0	0	0	0	0	0	0	0	0	0	0	0	0	0	0	0	0	0	0	0	0	0	0	0	0	0	0	0	0	0	0	0	0	0	0	1	0
091cf43855e9654a3464c79d61cfe421	Bacteria;Firmicutes;Clostridia;Oscillospirales;Oscillospiraceae;UCG-005;;	0	0	0	0	0	0	0	0	0	0	0	0	0	0	1	0	0	0	0	0	0	0	0	0	0	0	0	0	0	0	0	0	0	0	0	0	0	0	0	0	0	0	0	0	0	0	0	0
09d255252173150c1694b78f17b8ff7f	Bacteria;Firmicutes;Clostridia;Oscillospirales;Ruminococcaceae;Faecalibacterium;;	0	0	1	0	0	0	0	0	0	0	0	0	0	0	0	0	0	0	0	0	0	0	0	0	0	0	0	0	0	0	0	0	0	0	0	0	0	0	0	0	0	0	0	0	0	0	0	0
0a39f269a92286a2fc485a177298da7a	Bacteria;Firmicutes;Clostridia;Lachnospirales;Lachnospiraceae;;;	0	0	0	0	0	0	0	0	0	0	0	0	0	0	0	0	0	0	0	0	0	0	0	1	0	0	0	0	0	0	0	0	0	0	0	0	0	0	0	0	0	0	0	0	0	0	0	0
0a63a7a4eff10a6c9edb73bcccd74eb9	Bacteria;Firmicutes;Clostridia;Lachnospirales;Lachnospiraceae;CAG-56;;	0	0	0	0	0	0	0	0	0	0	0	0	0	0	0	0	0	0	0	0	0	0	0	0	0	0	0	0	0	0	0	0	0	0	0	0	0	0	0	0	0	0	0	0	0	0	0	0
0a66541b2bf85d7ad8223b2d849aecfb	Bacteria;Firmicutes;Bacilli;RF39;RF39;RF39;;	0	0	0	0	0	0	0	0	0	0	0	0	0	0	0	0	0	0	0	0	0	0	0	0	0	0	0	0	0	0	0	0	0	0	0	0	0	0	0	0	0	0	0	0	0	0	1	0
0af1d17a4677070ea49d4bde7bf15b3d	Bacteria;Firmicutes;Bacilli;RF39;RF39;RF39;;	0	0	1	0	0	0	0	0	0	0	0	0	0	0	0	0	0	0	0	0	0	0	0	0	0	0	0	0	0	0	0	0	0	0	0	0	0	0	0	0	0	0	0	0	0	0	0	0
0b35c547ee34cbac4529e58174b71417	Bacteria;Firmicutes;Clostridia;Lachnospirales;Lachnospiraceae;Blautia;Ruminococcus_sp.;	0	0	0	0	0	0	0	0	0	0	0	0	0	0	0	0	0	0	0	0	0	0	0	0	0	0	0	0	0	0	0	0	0	0	0	0	0	0	0	0	1	0	0	0	0	0	0	0
0ceb133d5f01ffcb51529fb703609a6d	Bacteria;Firmicutes;Clostridia;Clostridia_UCG-014;Clostridia_UCG-014;Clostridia_UCG-014;;	0	0	0	0	0	0	0	0	0	0	0	0	0	0	0	0	0	0	0	0	0	0	0	0	0	0	0	0	0	0	0	0	0	0	0	0	0	0	0	0	0	0	0	0	0	0	0	0
0d53bc80a23106375719154fbb0ab48e	Bacteria;Firmicutes;Clostridia;Oscillospirales;Ruminococcaceae;Faecalibacterium;;	0	0	0	0	0	0	0	0	0	0	0	0	0	0	0	0	0	0	0	0	0	0	0	0	0	0	0	0	0	0	0	0	0	0	0	0	0	0	0	0	1	0	0	0	0	0	0	0
0eec1f9577bee463f6f568acbeed0f93	Bacteria;Bacteroidota;Bacteroidia;Bacteroidales;Bacteroidaceae;Bacteroides;Bacteroides_vulgatus;	0	0	0	0	0	0	0	0	0	0	0	0	1	0	0	0	0	0	0	0	0	0	0	0	0	0	0	0	0	0	0	0	0	0	0	0	0	0	0	0	0	0	0	0	0	0	0	0
0f3168e78c0943a28c34f37093b9a1c6	Bacteria;Bacteroidota;Bacteroidia;Bacteroidales;Rikenellaceae;Alistipes;Alistipes_sp.;	0	0	0	0	0	0	0	0	0	0	0	0	0	0	0	0	0	0	0	0	0	0	0	1	0	0	0	0	0	0	0	0	0	0	0	0	0	0	0	0	0	0	0	0	0	0	0	0
0fca014e5a4b737a319fdde7c595ee39	Bacteria;Firmicutes;Clostridia;Oscillospirales;Oscillospiraceae;UCG-002;;	0	0	0	0	0	0	0	0	0	0	0	0	1	0	0	0	0	0	0	0	0	0	0	0	0	0	0	0	0	0	0	0	0	0	0	0	0	0	0	0	0	0	0	0	0	0	0	0
0fd672291b9b2013b63d4b3ab74a11a2	Bacteria;Cyanobacteria;Vampirivibrionia;Gastranaerophilales;Gastranaerophilales;Gastranaerophilales;;	0	0	0	0	0	0	0	0	0	0	0	0	0	0	0	0	0	0	0	0	0	1	0	0	0	0	0	0	0	0	0	0	0	0	0	0	0	0	0	0	0	0	0	0	0	0	0	0
110bbd31f4d95e785638d0bb5c2d312a	Bacteria;Firmicutes;Clostridia;Lachnospirales;Lachnospiraceae;[Eubacterium]_hallii_group;;	0	0	0	0	0	0	0	0	0	0	0	0	0	0	0	0	0	0	0	0	0	0	0	0	0	0	0	0	0	0	0	0	0	0	0	0	0	0	0	0	0	0	1	0	0	0	0	0
123af0dd0d5ee39ec9d8b5379fb43135	Bacteria;Firmicutes;Bacilli;RF39;RF39;RF39;;	0	0	0	0	0	0	0	0	0	0	0	0	0	0	0	0	0	0	0	0	0	0	0	1	0	0	0	0	0	0	0	0	0	0	0	0	0	0	0	0	0	0	0	0	0	0	0	0
153a1c462f6c9cc86cb69c231e968272	Bacteria;Proteobacteria;Gammaproteobacteria;Pasteurellales;Pasteurellaceae;Actinobacillus;;	0	0	0	0	0	0	0	0	0	0	0	0	0	0	0	0	0	0	0	0	0	0	0	0	0	0	0	0	0	0	0	0	0	0	0	0	0	0	0	0	0	0	0	0	0	0	0	0
1595757c017000381cfdfdf769029685	Bacteria;Bacteroidota;Bacteroidia;Bacteroidales;Prevotellaceae;Prevotella;Prevotella_stercorea;	0	0	0	0	0	0	0	0	0	0	0	0	0	0	0	0	0	0	0	1	0	0	0	0	0	0	0	0	0	0	0	0	0	0	0	0	0	0	0	0	0	0	0	0	0	0	0	0
16521ade6114fee1f9ce260f13225634	Bacteria;Firmicutes;Clostridia;Lachnospirales;Lachnospiraceae;[Ruminococcus]_torques_group;;	0	0	0	0	0	0	0	0	0	0	0	0	0	0	0	0	0	0	0	0	0	0	0	0	0	1	0	0	0	0	0	0	0	0	0	0	0	0	0	0	0	0	0	0	0	0	0	0
16adc68bae4d98a05d6a268956eddf7a	Bacteria;Bacteroidota;Bacteroidia;Bacteroidales;Bacteroidaceae;Bacteroides;;	0	0	0	0	0	0	0	0	0	0	0	0	0	0	0	0	0	0	0	0	0	0	0	0	0	0	0	0	0	0	0	0	0	0	0	0	0	0	0	0	0	0	0	0	0	0	0	0
17002de4c98bb74f1d01a5f424d97946	Bacteria;Firmicutes;Clostridia;Peptostreptococcales-Tissierellales;Peptostreptococcales-Tissierellales;Peptoniphilus;;	1	0	0	0	0	0	0	0	0	0	0	0	0	0	0	0	0	0	0	0	0	0	0	0	0	0	0	0	0	0	0	0	0	0	0	0	0	0	0	0	0	0	0	0	0	0	0	0
180ebd5cba749aa6eadd65806dc5aafc	Bacteria;Firmicutes;Clostridia;Oscillospirales;Ruminococcaceae;Subdoligranulum;;	0	0	0	0	0	0	0	0	0	0	0	0	0	0	0	0	0	0	0	0	0	0	0	0	0	0	0	0	0	0	1	0	0	0	0	0	0	0	0	0	0	0	0	0	0	0	0	0
1c719e69d668107c05bdba29829217c5	Bacteria;Desulfobacterota;Desulfovibrionia;Desulfovibrionales;Desulfovibrionaceae;;;	0	0	0	0	0	0	0	0	0	0	0	0	0	0	0	0	0	0	0	0	0	0	0	1	0	0	0	0	0	0	0	0	0	0	0	0	0	0	0	0	0	0	0	0	0	0	0	0
1ce08f22dc9757cefc15f802ef03a79d	Bacteria;Actinobacteriota;Actinobacteria;Corynebacteriales;Corynebacteriaceae;Corynebacterium;Corynebacterium_frankenforstense;	0	0	0	0	0	0	0	0	0	0	0	0	0	0	0	0	0	0	0	0	0	0	0	0	0	0	0	0	0	0	0	0	1	0	0	0	0	0	0	0	0	0	0	0	0	0	0	0
1d386ce156d6c028c8aea4b1054f6ed0	Bacteria;Firmicutes;Bacilli;Izemoplasmatales;Izemoplasmatales;Izemoplasmatales;;	0	0	0	0	0	0	0	0	0	0	0	0	0	0	0	0	0	0	0	0	0	0	0	0	0	0	0	0	0	0	0	0	0	0	0	0	0	0	0	0	0	0	0	0	0	0	1	0
1d8371ad9da447f1568b9a51d16bd0f1	Bacteria;Firmicutes;Clostridia;Peptostreptococcales-Tissierellales;Peptostreptococcales-Tissierellales;Ezakiella;;	0	0	0	0	0	0	0	0	0	0	0	0	1	0	0	0	0	0	0	0	0	0	0	0	0	0	0	0	0	0	0	0	0	0	0	0	0	0	0	0	0	0	0	0	0	0	0	0
1f133c22c4e4a1c932a795f1b99c9005	Bacteria;Desulfobacterota;Desulfovibrionia;Desulfovibrionales;Desulfovibrionaceae;;;	0	0	0	0	0	0	0	0	0	0	0	0	0	0	0	0	0	0	0	0	0	0	0	0	0	0	0	0	0	0	0	0	0	0	0	0	0	0	0	0	0	0	0	0	0	0	0	0
2102f51f3591341a5e15fb5958ee321c	Bacteria;Firmicutes;Clostridia;Peptostreptococcales-Tissierellales;Anaerovoracaceae;Family_XIII_UCG-001;;	0	0	0	0	0	0	0	0	0	0	0	0	0	0	0	0	0	0	0	0	0	0	0	0	0	0	0	0	0	0	0	0	0	0	0	0	0	0	0	0	0	0	0	1	0	0	0	0
22424eb53c259749d0d5cf4f45d18613	Bacteria;Firmicutes;Clostridia;Clostridiales;Clostridiaceae;Clostridium_sensu_stricto_1;;	0	0	0	0	0	0	0	0	0	0	0	0	0	0	0	0	0	0	0	0	0	0	0	0	0	0	0	0	0	0	0	0	0	0	0	0	0	0	0	0	0	0	0	0	0	0	0	0
26b0fd3cb46859713999bbf58faea436	Archaea;Thermoplasmatota;Thermoplasmata;Methanomassiliicoccales;Methanomethylophilaceae;;;	0	0	0	0	0	0	0	0	0	0	0	0	0	0	0	0	0	0	0	1	0	0	0	0	0	0	0	0	0	0	0	0	0	0	0	0	0	0	0	0	0	0	0	0	0	0	0	0
26b89fe00155e0c877d2698656c41140	Bacteria;Firmicutes;Clostridia;Lachnospirales;Lachnospiraceae;Agathobacter;;	0	0	0	0	0	0	0	0	0	0	1	0	0	0	0	0	0	0	0	0	0	0	0	0	0	0	0	0	0	0	0	0	0	0	0	0	0	0	0	0	0	0	0	0	0	0	0	0
274d44a105684512d6df0a983a5b6663	Bacteria;Firmicutes;Clostridia;Oscillospirales;Oscillospiraceae;NK4A214_group;;	0	0	0	0	0	0	0	0	0	0	0	0	0	0	0	0	0	0	0	1	0	0	0	0	0	0	0	0	0	0	0	0	0	0	0	0	0	0	0	0	0	0	0	0	0	0	0	0
2811eab69f3fb99403247b44300e4cae	Bacteria;Firmicutes;Clostridia;Clostridia_vadinBB60_group;Clostridia_vadinBB60_group;Clostridia_vadinBB60_group;;	0	0	1	0	0	0	0	0	0	0	0	0	0	0	0	0	0	0	0	0	0	0	0	0	0	0	0	0	0	0	0	0	0	0	0	0	0	0	0	0	0	0	0	0	0	0	0	0
28ae7a3a4e12a9607088bb102cda5df4	Bacteria;Bacteroidota;Bacteroidia;Bacteroidales;Prevotellaceae;Prevotella;Prevotella_timonensis;	0	0	0	0	0	0	0	0	0	1	0	0	0	0	0	0	0	0	0	0	0	0	0	0	0	0	0	0	0	0	0	0	0	0	0	0	0	0	0	0	0	0	0	0	0	0	0	0
2a2bd50dcf785ba3b6af7781e5b731a8	Bacteria;Firmicutes;Clostridia;Lachnospirales;Lachnospiraceae;Lachnospiraceae_UCG-010;;	0	0	0	0	0	0	0	0	0	0	0	0	0	0	0	0	0	1	0	0	0	0	0	0	0	0	0	0	0	0	0	0	0	0	0	0	0	0	0	0	0	0	0	0	0	0	0	0
2a5b39e31336d58c18cb7dd787580020	Bacteria;Firmicutes;Clostridia;Peptostreptococcales-Tissierellales;Peptostreptococcales-Tissierellales;Finegoldia;;	0	0	0	0	0	0	0	0	0	0	0	0	0	0	0	0	0	0	0	0	0	0	0	1	0	0	0	0	0	0	0	0	0	0	0	0	0	0	0	0	0	0	0	0	0	0	0	0
2b2687fb6c0d7e33bf4074d71cd7e5d4	Bacteria;Firmicutes;Clostridia;Oscillospirales;UCG-010;UCG-010;;	0	0	0	0	0	0	0	0	0	0	0	0	0	0	0	0	0	0	0	1	0	0	0	0	0	0	0	0	0	0	0	0	0	0	0	0	0	0	0	0	0	0	0	0	0	0	0	0
2d5148738b12e0c144f542d7aa101b8e	Bacteria;Bacteroidota;Bacteroidia;Bacteroidales;Prevotellaceae;Prevotella;Prevotella_buccalis;	0	0	0	0	0	0	0	0	0	1	0	0	0	0	0	0	0	0	0	0	0	0	0	0	0	0	0	0	0	0	0	0	0	0	0	0	0	0	0	0	0	0	0	0	0	0	0	0
2de5ccd5d5d8484edf5b47be19c7687e	Bacteria;Firmicutes;Clostridia;Lachnospirales;Lachnospiraceae;Blautia;;	0	0	0	0	0	0	0	0	0	0	0	0	0	0	0	0	0	0	0	0	0	0	0	0	0	0	0	0	0	0	0	0	0	0	0	0	0	0	0	0	0	0	0	0	0	0	0	0
2f49affea1aa1db3f453ce4b3066a63f	Bacteria;Actinobacteriota;Actinobacteria;Micrococcales;Brevibacteriaceae;Brevibacterium;;	0	0	0	0	0	0	1	0	0	0	0	0	0	0	0	0	0	0	0	0	0	0	0	0	0	0	0	0	0	0	0	0	0	0	0	0	0	0	0	0	0	0	0	0	0	0	0	0
2fb5a4a7d5e419920ec9257327a118ca	Bacteria;Firmicutes;Bacilli;Erysipelotrichales;Erysipelotrichaceae;Holdemania;;	0	1	0	0	0	0	0	0	0	0	0	0	0	0	0	0	0	0	0	0	0	0	0	0	0	0	0	0	0	0	0	0	0	0	0	0	0	0	0	0	0	0	0	0	0	0	0	0
304a8d1fb0f5543cf1c23064bfe3691c	Bacteria;Firmicutes;Clostridia;Peptostreptococcales-Tissierellales;Peptostreptococcales-Tissierellales;Anaerococcus;;	0	0	0	0	0	0	0	0	1	0	0	0	0	0	0	0	0	0	0	0	0	0	0	0	0	0	0	0	0	0	0	0	0	0	0	0	0	0	0	0	0	0	0	0	0	0	0	0
305add6c79f7766e1c01a4060f3fe428	Bacteria;Firmicutes;Clostridia;Oscillospirales;UCG-010;UCG-010;;	0	0	0	0	0	0	0	0	0	0	0	0	0	0	0	0	0	0	0	0	0	0	0	0	0	0	0	0	0	0	0	0	0	0	0	0	0	0	1	0	0	0	0	0	0	0	0	0
305b1d87cb08105f7dd972ca9bdfe0b2	Bacteria;Actinobacteriota;Actinobacteria;Corynebacteriales;Corynebacteriaceae;Corynebacterium;Corynebacterium_genitalium;	0	0	0	0	0	1	0	0	0	0	0	0	0	0	0	0	0	0	0	0	0	0	0	0	0	0	0	0	0	0	0	0	0	0	0	0	0	0	0	0	0	0	0	0	0	0	0	0
305d28307c359f96e886deb5ead750a6	Bacteria;Firmicutes;Clostridia;Clostridia_vadinBB60_group;Clostridia_vadinBB60_group;Clostridia_vadinBB60_group;;	0	0	0	0	0	0	0	0	0	0	0	0	0	0	1	0	0	0	0	0	0	0	0	0	0	0	0	0	0	0	0	0	0	0	0	0	0	0	0	0	0	0	0	0	0	0	0	0
32079bbbdce1a901a55f415bf3ab6cb7	Bacteria;Firmicutes;Clostridia;Lachnospirales;Lachnospiraceae;Coprococcus;;	0	0	0	0	0	0	0	0	0	0	0	0	0	0	1	0	0	0	0	0	0	0	0	0	0	0	0	0	0	0	0	0	0	0	0	0	0	0	0	0	0	0	0	0	0	0	0	0
32946a13151283c45561a1d0ca4223a0	Bacteria;Firmicutes;Clostridia;Christensenellales;Christensenellaceae;Christensenellaceae_R-7_group;;	0	0	0	0	0	0	0	0	0	0	0	0	0	0	0	0	0	0	0	0	0	0	0	0	0	0	0	0	0	0	0	0	0	0	0	0	0	0	0	0	0	0	0	0	0	0	0	0
340f60252914a750b8991829f9c8fb51	Bacteria;Bacteroidota;Bacteroidia;Bacteroidales;Prevotellaceae;Prevotella;Prevotella_buccalis;	0	0	0	0	0	0	0	0	0	0	0	0	0	0	0	0	0	0	0	0	0	0	0	0	0	0	0	0	0	0	0	0	0	0	0	0	1	0	0	0	0	0	0	0	0	0	0	0
35652df46063b47e09dab3be5ba6a43e	Bacteria;Firmicutes;Clostridia;Clostridia_UCG-014;Clostridia_UCG-014;Clostridia_UCG-014;;	0	0	1	0	0	0	0	0	0	0	0	0	0	0	0	0	0	0	0	0	0	0	0	0	0	0	0	0	0	0	0	0	0	0	0	0	0	0	0	0	0	0	0	0	0	0	0	0
35ba68ca1928f943c985a13652a96dfa	Bacteria;Firmicutes;Clostridia;Clostridia_vadinBB60_group;Clostridia_vadinBB60_group;Clostridia_vadinBB60_group;;	0	0	0	0	0	0	0	0	0	0	0	0	0	0	0	0	0	0	0	0	0	0	0	0	0	0	0	0	0	0	0	0	0	0	0	0	0	0	0	0	0	0	0	0	0	0	1	0
36a420bba3ed803efc3cac1ae970c9c0	Bacteria;Firmicutes;Clostridia;Peptostreptococcales-Tissierellales;Peptostreptococcales-Tissierellales;Murdochiella;Murdochiella_asaccharolytica;	0	0	0	0	0	0	0	0	1	0	0	0	0	0	0	0	0	0	0	0	0	0	0	0	0	0	0	0	0	0	0	0	0	0	0	0	0	0	0	0	0	0	0	0	0	0	0	0
36b371998b99dde097567987280faa68	Bacteria;Firmicutes;Clostridia;Oscillospirales;Ruminococcaceae;Faecalibacterium;;	0	0	0	0	0	0	0	0	0	0	0	0	0	0	0	0	0	0	0	0	0	0	0	0	0	0	0	0	0	0	0	0	0	0	0	0	0	0	0	0	0	0	0	0	0	0	0	0
37104b585dad5353bc7a424e3ff8a869	Bacteria;Firmicutes;Clostridia;Clostridia_UCG-014;Clostridia_UCG-014;Clostridia_UCG-014;;	0	0	0	0	0	0	0	1	0	0	0	0	0	0	0	0	0	0	0	0	0	0	0	0	0	0	0	0	0	0	0	0	0	0	0	0	0	0	0	0	0	0	0	0	0	0	0	0
38223fd6f383530c0c519eeeb1b52371	Bacteria;Firmicutes;Clostridia;Christensenellales;Christensenellaceae;Christensenellaceae_R-7_group;;	0	0	0	0	0	0	0	0	0	0	0	0	0	0	0	0	0	0	0	1	0	0	0	0	0	0	0	0	0	0	0	0	0	0	0	0	0	0	0	0	0	0	0	0	0	0	0	0
3a330e532c839436ad85c23151c332e0	Bacteria;Firmicutes;Clostridia;Oscillospirales;UCG-010;UCG-010;;	0	0	0	0	0	0	0	0	0	0	0	0	0	0	0	0	0	0	0	0	0	0	0	0	0	0	0	0	1	0	0	0	0	0	0	0	0	0	0	0	0	0	0	0	0	0	0	0
3a4a246cdaf2ee7e109536faef354a46	Bacteria;Firmicutes;Clostridia;Oscillospirales;Oscillospiraceae;;;	0	0	0	0	0	0	0	0	0	0	0	0	0	0	0	0	0	0	0	0	0	0	0	0	0	0	0	0	0	1	0	0	0	0	0	0	0	0	0	0	0	0	0	0	0	0	0	0
3ca10d31eb5dc34143e4dceeaca6494c	Bacteria;Bacteroidota;Bacteroidia;Bacteroidales;Barnesiellaceae;Coprobacter;;	0	0	0	0	0	0	0	0	0	0	0	0	0	0	0	0	0	0	0	0	1	0	0	0	0	0	0	0	0	0	0	0	0	0	0	0	0	0	0	0	0	0	0	0	0	0	0	0
3dd7acf39ab927348aafcd8acb08dd9a	Bacteria;Firmicutes;Clostridia;Lachnospirales;Lachnospiraceae;Blautia;;	0	0	0	0	0	0	0	0	0	0	0	0	0	0	0	0	0	0	0	0	0	0	0	0	0	0	0	0	0	0	0	0	0	0	0	0	0	0	0	0	0	0	0	0	0	0	0	0
40ac3979c05fe30df6ecfaaa78ae3e9f	Bacteria;Firmicutes;Clostridia;Oscillospirales;Butyricicoccaceae;UCG-009;;	0	0	0	0	0	0	0	0	0	0	0	0	0	0	0	0	0	0	0	0	0	0	0	0	0	0	0	0	0	0	0	0	0	1	0	0	0	0	0	0	0	0	0	0	0	0	0	0
41592805df9fbfbe0aac25e64fa64924	Bacteria;Firmicutes;Clostridia;Oscillospirales;Ruminococcaceae;Faecalibacterium;;	0	0	0	0	0	0	0	0	0	0	0	0	0	0	0	0	0	0	0	0	0	0	0	0	0	0	0	0	0	0	0	0	0	0	0	1	0	0	0	0	0	0	0	0	0	0	0	0
43713459a110c4089d11452e89ac4fb6	Bacteria;Actinobacteriota;Actinobacteria;Bifidobacteriales;Bifidobacteriaceae;Bifidobacterium;Bifidobacterium_sp.;	0	0	0	0	0	0	0	0	0	0	0	0	0	0	0	0	0	0	0	0	0	0	0	0	0	1	0	0	0	0	0	0	0	0	0	0	0	0	0	0	0	0	0	0	0	0	0	0
44158349d8858abc6c04aada0c131da5	Bacteria;Firmicutes;Negativicutes;Veillonellales-Selenomonadales;Veillonellaceae;Megasphaera;;	0	0	0	0	0	0	0	0	0	0	0	0	0	0	0	0	0	0	0	1	0	0	0	0	0	0	0	0	0	0	0	0	0	0	0	0	0	0	0	0	0	0	0	0	0	0	0	0
45b05dcb32fe8348c7d1e71cc753f260	Bacteria;Firmicutes;Clostridia;Peptostreptococcales-Tissierellales;Peptostreptococcales-Tissierellales;Murdochiella;;	0	0	0	0	0	0	0	0	0	0	0	0	0	0	0	0	0	0	0	0	0	0	0	0	0	0	1	0	0	0	0	0	0	0	0	0	0	0	0	0	0	0	0	0	0	0	0	0
45d9944b13873b2d2cc1ddb93e0de95d	Bacteria;Firmicutes;Clostridia;Lachnospirales;Lachnospiraceae;Anaerostipes;;	0	0	0	0	0	0	0	0	0	0	0	0	1	0	0	0	0	0	0	0	0	0	0	0	0	0	0	0	0	0	0	0	0	0	0	0	0	0	0	0	0	0	0	0	0	0	0	0
45fb1c9e9c899e783af500096d35c0eb	Bacteria;Firmicutes;Clostridia;Clostridia_vadinBB60_group;Clostridia_vadinBB60_group;Clostridia_vadinBB60_group;;	0	0	0	0	0	0	0	0	0	0	0	0	0	0	0	0	0	0	0	0	0	0	0	0	0	0	0	0	0	0	0	0	0	0	0	0	0	0	0	0	0	0	0	0	0	0	1	0
473db98e2360dc1687f3adb402f76f5d	Bacteria;Bacteroidota;Bacteroidia;Bacteroidales;Muribaculaceae;Muribaculaceae;;	0	1	0	0	0	0	0	0	0	0	0	0	0	0	0	0	0	0	0	0	0	0	0	0	0	0	0	0	0	0	0	0	0	0	0	0	0	0	0	0	0	0	0	0	0	0	0	0
47b8789407cb0b51d2431ff3dab2db61	Bacteria;Firmicutes;Clostridia;Peptostreptococcales-Tissierellales;Peptostreptococcales-Tissierellales;Peptoniphilus;;	0	0	0	0	0	0	0	0	0	0	0	0	0	0	0	0	0	0	0	0	0	0	0	0	0	0	0	0	0	0	0	0	0	0	0	0	0	0	0	0	0	0	0	0	1	0	0	0
497aa38580aba714ec227939456c1c8c	Bacteria;Bacteroidota;Bacteroidia;Bacteroidales;Barnesiellaceae;Barnesiella;;	0	0	0	0	0	0	0	0	0	0	0	0	0	1	0	0	0	0	0	0	0	0	0	0	0	0	0	0	0	0	0	0	0	0	0	0	0	0	0	0	0	0	0	0	0	0	0	0
4b7ee80a3923690fa51a659ff924fac1	Bacteria;Firmicutes;Clostridia;Lachnospirales;Lachnospiraceae;Lachnospiraceae_ND3007_group;;	0	0	0	0	0	0	0	0	0	0	0	0	0	0	0	0	0	0	0	0	0	0	0	0	0	0	0	0	0	0	0	0	0	0	0	0	0	0	0	0	0	0	0	0	0	0	0	0
4bee696fe73dd78b503666ee61066e62	Bacteria;Synergistota;Synergistia;Synergistales;Synergistaceae;Pyramidobacter;Rarimicrobium_hominis;	0	0	0	0	0	0	0	0	1	0	0	0	0	0	0	0	0	0	0	0	0	0	0	0	0	0	0	0	0	0	0	0	0	0	0	0	0	0	0	0	0	0	0	0	0	0	0	0
4c92ffae9f09a8487a1d20d276ce442b	Bacteria;Bacteroidota;Bacteroidia;Bacteroidales;Marinifilaceae;Butyricimonas;;	0	0	0	0	0	0	0	0	0	0	0	0	0	0	0	0	0	0	0	0	1	0	0	0	0	0	0	0	0	0	0	0	0	0	0	0	0	0	0	0	0	0	0	0	0	0	0	0
4d334598e144b1d31c0b92a301b5cc68	Bacteria;Firmicutes;Clostridia;Lachnospirales;Lachnospiraceae;Lachnospiraceae_FCS020_group;;	0	0	0	0	0	0	0	0	0	0	0	0	0	0	1	0	0	0	0	0	0	0	0	0	0	0	0	0	0	0	0	0	0	0	0	0	0	0	0	0	0	0	0	0	0	0	0	0
4e0a8ac6434b87de6ed53d016fd7c87c	Bacteria;Firmicutes;Clostridia;Peptostreptococcales-Tissierellales;Anaerovoracaceae;Family_XIII_AD3011_group;;	0	0	0	0	0	0	0	0	0	0	0	0	0	0	0	0	0	0	0	0	0	0	0	0	0	0	0	0	0	1	0	0	0	0	0	0	0	0	0	0	0	0	0	0	0	0	0	0
510fc7ce79e4b9d729b7c819bf9e11c0	Bacteria;Bacteroidota;Bacteroidia;Bacteroidales;Prevotellaceae;Prevotella;;	0	0	0	0	0	0	0	0	0	0	0	0	0	0	0	0	0	0	0	1	0	0	0	0	0	0	0	0	0	0	0	0	0	0	0	0	0	0	0	0	0	0	0	0	0	0	0	0
51570656e78e86ad4b762e13897bb79d	Bacteria;Firmicutes;Clostridia;Peptostreptococcales-Tissierellales;Peptostreptococcales-Tissierellales;Anaerococcus;;	0	0	1	0	0	0	0	0	0	0	0	0	0	0	0	0	0	0	0	0	0	0	0	0	0	0	0	0	0	0	0	0	0	0	0	0	0	0	0	0	0	0	0	0	0	0	0	0
518152583cf49fa56a2faead4d28e1e5	Bacteria;Firmicutes;Clostridia;Lachnospirales;Lachnospiraceae;Blautia;;	0	0	0	0	0	0	0	0	0	0	0	0	0	0	0	0	0	0	0	0	0	1	0	0	0	0	0	0	0	0	0	0	0	0	0	0	0	0	0	0	0	0	0	0	0	0	0	0
51ea85f428a5daaaf348c94671af386e	Bacteria;Firmicutes;Bacilli;Erysipelotrichales;Erysipelatoclostridiaceae;Erysipelatoclostridium;Massiliomicrobiota_timonensis;	0	0	0	0	0	0	0	0	0	0	0	0	0	0	0	0	0	0	0	0	0	0	0	0	0	0	0	1	0	0	0	0	0	0	0	0	0	0	0	0	0	0	0	0	0	0	0	0
52525713b2016a3b30f531c12bfd35af	Bacteria;Firmicutes;Clostridia;Monoglobales;Monoglobaceae;Monoglobus;;	0	0	0	0	0	0	0	0	0	0	0	0	0	0	0	0	0	0	0	0	0	0	0	0	0	0	0	0	1	0	0	0	0	0	0	0	0	0	0	0	0	0	0	0	0	0	0	0
52ca86ec48d4b050235dcfdea9cd5d39	Bacteria;Firmicutes;Clostridia;Oscillospirales;UCG-010;UCG-010;;	0	0	0	0	0	0	0	0	0	0	0	0	0	0	0	0	0	0	0	0	0	0	0	0	0	0	0	0	0	0	0	0	0	0	0	0	0	0	0	0	0	0	0	0	0	0	0	1
52d998a538496179968dec55950d1516	Bacteria;Proteobacteria;Gammaproteobacteria;Burkholderiales;Neisseriaceae;Eikenella;;	0	0	0	0	0	0	0	0	0	0	0	0	0	0	0	0	0	0	0	0	0	0	0	0	0	0	0	0	0	0	0	0	0	0	0	0	0	0	0	0	0	0	0	0	0	0	0	0
557b236b805bd4ec867cc86bd78e4dd6	Bacteria;Actinobacteriota;Coriobacteriia;Coriobacteriales;Eggerthellaceae;DNF00809;Gordonibacter_sp.;	0	0	0	0	0	0	0	0	0	1	0	0	0	0	0	0	0	0	0	0	0	0	0	0	0	0	0	0	0	0	0	0	0	0	0	0	0	0	0	0	0	0	0	0	0	0	0	0
558bf57b8c12833a3ca34d11777c2516	Bacteria;Firmicutes;Clostridia;Peptostreptococcales-Tissierellales;Peptostreptococcales-Tissierellales;Peptoniphilus;;	0	0	0	0	0	0	0	0	0	0	0	0	0	0	0	0	0	0	0	0	1	0	0	0	0	0	0	0	0	0	0	0	0	0	0	0	0	0	0	0	0	0	0	0	0	0	0	0
55badc154ba1997ea91db947c85d5f73	Bacteria;Actinobacteriota;Actinobacteria;Micrococcales;Microbacteriaceae;Pseudoclavibacter;;	0	0	0	0	0	0	0	0	0	0	0	0	0	0	0	0	0	0	0	0	0	0	0	0	0	0	0	1	0	0	0	0	0	0	0	0	0	0	0	0	0	0	0	0	0	0	0	0
55f1425dbc00e661ff9db229421170cc	Bacteria;Firmicutes;Clostridia;Lachnospirales;Lachnospiraceae;[Eubacterium]_hallii_group;;	0	0	0	0	0	0	0	0	0	0	0	0	0	0	0	0	0	0	0	0	0	0	0	0	0	0	0	0	1	0	0	0	0	0	0	0	0	0	0	0	0	0	0	0	0	0	0	0
57c101de11f975d263664eef27b61ec9	Bacteria;Bacteroidota;Bacteroidia;Bacteroidales;Marinifilaceae;Butyricimonas;;	0	0	0	0	0	0	0	0	0	0	0	0	0	0	0	0	0	0	0	0	0	0	0	0	0	0	0	0	0	0	0	0	0	0	0	0	0	0	0	0	0	0	0	0	0	0	0	0
585765d77afc3d5678df664a5bcdd819	Bacteria;Firmicutes;Clostridia;Oscillospirales;Ruminococcaceae;;;	0	0	0	0	0	0	0	0	0	0	0	0	0	0	0	0	0	0	0	0	0	0	0	0	0	0	0	0	0	0	0	0	0	0	0	0	0	0	0	0	0	0	0	0	0	0	1	0
58614129ebb11e3bc0feb2d344ef8d80	Bacteria;Firmicutes;Clostridia;Lachnospirales;Lachnospiraceae;;;	0	0	0	0	0	0	0	0	0	0	0	0	0	0	0	0	0	0	0	0	0	0	0	0	0	0	0	0	0	0	0	0	0	0	0	0	0	0	0	0	0	0	0	0	0	0	0	0
596db8ce20ae5cbfdc338a62f1bed1d9	Bacteria;Firmicutes;Clostridia;Oscillospirales;Ruminococcaceae;Incertae_Sedis;[Clostridium]_leptum;	0	0	0	0	0	0	0	0	0	0	0	0	0	0	0	0	0	0	0	0	0	0	0	0	1	0	0	0	0	0	0	0	0	0	0	0	0	0	0	0	0	0	0	0	0	0	0	0
5ae0d1aa00b4de7a2e5a974814363bf7	Bacteria;Firmicutes;Clostridia;Lachnospirales;Lachnospiraceae;[Eubacterium]_hallii_group;;	0	0	0	0	0	0	0	0	0	0	0	0	0	1	0	0	0	0	0	0	0	0	0	0	0	0	0	0	0	0	0	0	0	0	0	0	0	0	0	0	0	0	0	0	0	0	0	0
5c0eb2cc0831a4b7304ec1fa20756159	Bacteria;Firmicutes;Clostridia;Oscillospirales;Butyricicoccaceae;UCG-009;;	0	0	0	0	0	0	0	0	0	0	0	0	1	0	0	0	0	0	0	0	0	0	0	0	0	0	0	0	0	0	0	0	0	0	0	0	0	0	0	0	0	0	0	0	0	0	0	0
5c8ab304c9598e43323adcc4607c798a	Bacteria;Actinobacteriota;Coriobacteriia;Coriobacteriales;Atopobiaceae;Atopobium;;	0	0	0	0	0	0	0	0	0	0	0	0	0	0	0	0	0	0	0	0	0	0	0	0	0	0	0	0	0	0	0	0	0	0	0	0	0	0	0	0	0	0	0	0	0	0	0	0
5cbba1ec821d0d64b7e66f992ea80a4e	Bacteria;Bacteroidota;Bacteroidia;Bacteroidales;Marinifilaceae;Odoribacter;;	0	0	0	0	1	0	0	0	0	0	0	0	0	0	0	0	0	0	0	0	0	0	0	0	0	0	0	0	0	0	0	0	0	0	0	0	0	0	0	0	0	0	0	0	0	0	0	0
5e777667d3a8d66663cdf946c1b5e02c	Bacteria;Bacteroidota;Bacteroidia;Bacteroidales;Prevotellaceae;;;	0	0	0	0	0	0	0	0	0	0	0	0	0	0	0	0	0	0	0	1	0	0	0	0	0	0	0	0	0	0	0	0	0	0	0	0	0	0	0	0	0	0	0	0	0	0	0	0
5e9a7da3e393ef7e0a9ae7f89385ac51	Bacteria;Actinobacteriota;Actinobacteria;Actinomycetales;Actinomycetaceae;Arcanobacterium;Arcanobacterium_sp.;	0	0	0	0	0	0	0	0	0	0	0	0	0	0	0	0	0	0	0	0	0	0	0	0	0	0	0	1	0	0	0	0	0	0	0	0	0	0	0	0	0	0	0	0	0	0	0	0
5eeda5ba5e347d3ee4cc5d928bc3a708	Bacteria;Bacteroidota;Bacteroidia;Bacteroidales;Barnesiellaceae;Coprobacter;Coprobacter_secundus;	0	0	0	0	0	0	0	0	0	0	0	0	0	0	0	0	0	0	0	0	0	0	0	0	0	0	0	0	0	0	0	0	0	0	0	0	0	0	0	0	0	0	0	0	0	0	1	0
5f0622cb76057f6b76d4eb82008097e5	Bacteria;Firmicutes;Bacilli;Lactobacillales;Aerococcaceae;;;	0	0	0	0	0	0	0	0	0	0	0	0	0	0	0	0	0	0	0	0	0	0	0	0	0	0	0	0	0	0	0	0	0	0	0	0	0	0	0	0	0	0	0	0	0	0	0	0
5f216699f028517d0dfe572efec0668d	Bacteria;Firmicutes;Clostridia;Peptostreptococcales-Tissierellales;Peptostreptococcales-Tissierellales;Anaerococcus;;	0	0	0	0	0	0	0	0	0	0	0	0	0	0	0	0	0	0	0	0	0	0	0	0	0	0	0	0	0	0	0	0	0	0	0	0	0	0	0	0	0	0	0	0	0	0	0	0
5f8aa2c7a1699282ff3c413c6148c58f	Bacteria;Firmicutes;Clostridia;Oscillospirales;Ruminococcaceae;Faecalibacterium;;	0	0	0	0	0	0	0	0	0	0	0	0	0	0	0	0	1	0	0	0	0	0	0	0	0	0	0	0	0	0	0	0	0	0	0	0	0	0	0	0	0	0	0	0	0	0	0	0
5f90b431148b13cfda0e1962d220bad9	Bacteria;Bacteroidota;Bacteroidia;Bacteroidales;Porphyromonadaceae;Porphyromonas;Porphyromonas_asaccharolytica;	0	0	0	0	0	0	0	0	0	0	0	0	1	0	0	0	0	0	0	0	0	0	0	0	0	0	0	0	0	0	0	0	0	0	0	0	0	0	0	0	0	0	0	0	0	0	0	0
5f9636a8effa6d1b68a6d724bb452e36	Bacteria;Firmicutes;Bacilli;RF39;RF39;RF39;;	0	0	1	0	0	0	0	0	0	0	0	0	0	0	0	0	0	0	0	0	0	0	0	0	0	0	0	0	0	0	0	0	0	0	0	0	0	0	0	0	0	0	0	0	0	0	0	0
60ed984ae612d702d9dd85ad6e8945a8	Bacteria;Firmicutes;Clostridia;Lachnospirales;Lachnospiraceae;;;	0	0	0	0	0	0	0	0	0	0	0	0	0	0	0	0	0	0	0	0	0	0	0	0	0	0	0	0	0	0	1	0	0	0	0	0	0	0	0	0	0	0	0	0	0	0	0	0
6221f5561c44216c6674b8199f23acf8	Bacteria;Firmicutes;Negativicutes;Veillonellales-Selenomonadales;Selenomonadaceae;Mitsuokella;;	0	0	0	0	0	0	0	0	0	0	0	0	0	0	0	0	0	0	0	1	0	0	0	0	0	0	0	0	0	0	0	0	0	0	0	0	0	0	0	0	0	0	0	0	0	0	0	0
62db1e00576f8613ad43dc631c9fd057	Bacteria;Firmicutes;Clostridia;Peptostreptococcales-Tissierellales;Peptostreptococcales-Tissierellales;Peptoniphilus;;	0	0	0	0	0	0	0	0	0	0	1	0	0	0	0	0	0	0	0	0	0	0	0	0	0	0	0	0	0	0	0	0	0	0	0	0	0	0	0	0	0	0	0	0	0	0	0	0
6302c4e50ea5b6dc590b780fa44dce78	Bacteria;Firmicutes;Clostridia;Oscillospirales;Ruminococcaceae;Faecalibacterium;;	0	0	0	0	0	0	0	0	0	0	0	0	0	0	0	0	0	0	0	0	0	0	0	1	0	0	0	0	0	0	0	0	0	0	0	0	0	0	0	0	0	0	0	0	0	0	0	0
6326f3883ecfa02452ebaa3af9c5d84c	Bacteria;Firmicutes;Clostridia;Lachnospirales;Lachnospiraceae;Lachnoclostridium;[Clostridium]_aldenense;	0	0	0	0	0	0	0	0	0	0	0	0	0	0	0	0	0	0	0	0	0	0	1	0	0	0	0	0	0	0	0	0	0	0	0	0	0	0	0	0	0	0	0	0	0	0	0	0
6348584315770e0d041c8543e15394f1	Bacteria;Firmicutes;Clostridia;Oscillospirales;Butyricicoccaceae;UCG-008;;	0	0	0	0	0	0	0	0	0	0	0	0	0	0	0	0	0	0	0	1	0	0	0	0	0	0	0	0	0	0	0	0	0	0	0	0	0	0	0	0	0	0	0	0	0	0	0	0
6482fff1008eebf65a1f72a1ec423794	Bacteria;Firmicutes;Clostridia;Oscillospirales;Ruminococcaceae;;;	0	0	0	0	0	0	0	0	0	0	0	0	0	0	0	0	0	1	0	0	0	0	0	0	0	0	0	0	0	0	0	0	0	0	0	0	0	0	0	0	0	0	0	0	0	0	0	0
64e637b801a958acab534fc6abb5822b	Bacteria;Bacteroidota;Bacteroidia;Bacteroidales;Rikenellaceae;Alistipes;;	0	0	0	0	0	0	0	0	0	0	0	0	0	0	0	0	0	0	0	0	0	0	0	0	0	0	0	0	0	0	0	0	0	0	0	0	0	0	0	0	0	0	0	0	0	0	0	0
64e6e719343ec9c9da07e55b113b13b4	Bacteria;Firmicutes;Clostridia;Oscillospirales;Ruminococcaceae;Ruminococcus;;	0	0	0	0	0	0	0	0	0	0	0	0	0	0	0	0	0	0	0	0	0	1	0	0	0	0	0	0	0	0	0	0	0	0	0	0	0	0	0	0	0	0	0	0	0	0	0	0
6704902f2808fa04196c73db26436aa4	Bacteria;Firmicutes;Clostridia;Oscillospirales;UCG-010;UCG-010;;	0	0	0	0	0	0	0	0	0	0	0	0	0	0	0	0	0	0	0	0	0	0	0	0	0	0	0	0	0	0	0	0	0	0	0	0	0	0	0	0	0	0	0	0	0	0	1	0
68439c46c816c9da5de469c791300e92	Bacteria;Firmicutes;Bacilli;Erysipelotrichales;Erysipelatoclostridiaceae;Erysipelotrichaceae_UCG-003;;	0	0	0	0	0	0	0	0	0	0	0	0	0	0	0	0	0	0	0	0	0	0	0	0	0	0	0	0	0	0	0	0	0	0	0	0	0	0	0	0	0	0	0	0	0	0	0	0
68aa573febe84c1e00d3abf7eb13442f	Bacteria;Firmicutes;Clostridia;Oscillospirales;Ruminococcaceae;Paludicola;;	0	0	0	0	0	0	0	0	0	0	0	0	0	0	0	0	0	0	0	1	0	0	0	0	0	0	0	0	0	0	0	0	0	0	0	0	0	0	0	0	0	0	0	0	0	0	0	0
68fa774186c9987b535e1721a43dd1cf	Bacteria;Firmicutes;Bacilli;Erysipelotrichales;;;;	0	0	0	0	0	0	0	0	0	0	0	0	0	0	0	0	0	0	0	0	0	0	0	0	0	0	0	0	0	0	0	0	0	0	0	0	0	0	0	0	0	0	0	0	0	0	0	1
6a40f8a61f9fc0f87ea4ffed17131e1d	Bacteria;Bacteroidota;Bacteroidia;Bacteroidales;Prevotellaceae;Prevotella;Prevotella_bivia;	0	0	0	0	0	1	0	0	0	0	0	0	0	0	0	0	0	0	0	0	0	0	0	0	0	0	0	0	0	0	0	0	0	0	0	0	0	0	0	0	0	0	0	0	0	0	0	0
6abc517aa40e9e7b9c652902fe04bb1a	Bacteria;Proteobacteria;Gammaproteobacteria;Burkholderiales;Comamonadaceae;;;	0	0	0	0	0	0	0	0	0	0	0	0	1	0	0	0	0	0	0	0	0	0	0	0	0	0	0	0	0	0	0	0	0	0	0	0	0	0	0	0	0	0	0	0	0	0	0	0
6afbda63b0750231cd586b402d745cd8	Bacteria;Firmicutes;Clostridia;Lachnospirales;Lachnospiraceae;Blautia;;	0	0	0	0	0	0	0	0	0	0	0	0	0	0	0	0	0	0	0	0	0	0	0	0	0	0	0	0	1	0	0	0	0	0	0	0	0	0	0	0	0	0	0	0	0	0	0	0
6cc50d7405635369a08d6bd1d65a47ba	Bacteria;Firmicutes;Clostridia;Lachnospirales;Lachnospiraceae;Coprococcus;;	0	0	0	0	0	0	0	0	0	0	0	0	0	0	0	0	0	0	0	0	0	0	0	0	0	0	0	0	0	0	0	0	0	0	0	0	1	0	0	0	0	0	0	0	0	0	0	0
6d1242ec819fee85d70fb48252854dec	Bacteria;Firmicutes;Clostridia;Oscillospirales;Ruminococcaceae;Incertae_Sedis;;	0	0	0	0	0	0	0	0	0	0	0	0	0	0	0	0	0	0	0	0	0	0	0	0	0	0	0	0	0	0	0	0	0	0	0	0	1	0	0	0	0	0	0	0	0	0	0	0
6d914a702d3c71527cfb3484a6317810	Bacteria;Bacteroidota;Bacteroidia;Bacteroidales;Marinifilaceae;Butyricimonas;;	0	0	0	0	0	0	0	0	0	0	0	0	0	0	0	0	0	0	0	0	0	0	0	0	0	0	0	0	0	0	0	0	0	0	0	0	0	0	0	0	0	0	0	1	0	0	0	0
6e8d8e0c7e08ce69f479196fa99ba4ce	Bacteria;Actinobacteriota;Coriobacteriia;Coriobacteriales;Eggerthellaceae;Eggerthella;;	0	0	0	0	0	0	0	0	0	0	0	0	1	0	0	0	0	0	0	0	0	0	0	0	0	0	0	0	0	0	0	0	0	0	0	0	0	0	0	0	0	0	0	0	0	0	0	0
6eebb297aa85ef6c9bf9f89f02fed0b2	Bacteria;Firmicutes;Clostridia;Lachnospirales;Lachnospiraceae;;;	0	0	0	0	0	0	0	0	0	0	0	0	0	0	0	0	0	0	0	0	0	0	0	0	0	0	0	0	0	0	0	0	0	0	0	0	0	0	0	0	0	0	0	0	0	0	0	0
6f01dbdf252f08512e5fc24c8317b759	Bacteria;Firmicutes;Clostridia;Clostridia_UCG-014;Clostridia_UCG-014;Clostridia_UCG-014;;	0	0	0	0	0	0	0	0	0	0	0	0	0	0	0	0	0	0	0	0	0	0	0	0	0	0	0	0	0	0	0	0	0	0	0	0	0	0	0	0	0	0	0	0	0	0	1	0
6f2293344b118709ac45a2ece02a95e2	Bacteria;Actinobacteriota;Actinobacteria;Corynebacteriales;Corynebacteriaceae;Corynebacterium;;	0	0	0	0	0	0	0	1	0	0	0	0	0	0	0	0	0	0	0	0	0	0	0	0	0	0	0	0	0	0	0	0	0	0	0	0	0	0	0	0	0	0	0	0	0	0	0	0
70e1cbf5a781d1fd56913a209d394405	Bacteria;Firmicutes;Clostridia;Oscillospirales;Ruminococcaceae;Candidatus_Soleaferrea;;	0	0	0	0	0	0	0	0	0	0	0	0	0	0	0	0	0	0	0	1	0	0	0	0	0	0	0	0	0	0	0	0	0	0	0	0	0	0	0	0	0	0	0	0	0	0	0	0
7229f85c7410d29c2e8a75fd640f6718	Bacteria;Firmicutes;Clostridia;Peptostreptococcales-Tissierellales;Peptostreptococcales-Tissierellales;Peptoniphilus;Peptoniphilus_urinimassiliensis;	0	0	0	0	0	0	0	0	0	0	0	0	0	0	0	0	0	0	0	0	0	0	0	0	0	0	0	0	0	0	0	0	0	0	0	0	0	0	0	0	0	0	0	1	0	0	0	0
72a9db706c5400b1e36feae78cb1142f	Bacteria;Actinobacteriota;Actinobacteria;Corynebacteriales;Corynebacteriaceae;Lawsonella;;	0	0	0	0	0	0	0	0	0	0	0	0	0	0	0	0	0	0	0	0	0	0	0	0	0	0	0	0	0	0	0	0	0	0	0	0	1	0	0	0	0	0	0	0	0	0	0	0
735cb9abbbc8ff2b5b354be608a3a869	Bacteria;Firmicutes;Bacilli;Lactobacillales;Streptococcaceae;Streptococcus;;	0	0	0	0	0	0	0	0	0	1	0	0	0	0	0	0	0	0	0	0	0	0	0	0	0	0	0	0	0	0	0	0	0	0	0	0	0	0	0	0	0	0	0	0	0	0	0	0
736f7fce7370097e37348dc6e8fe1cd2	Bacteria;Firmicutes;Clostridia;Peptostreptococcales-Tissierellales;Peptostreptococcales-Tissierellales;Anaerococcus;;	0	0	0	0	0	0	0	0	0	0	0	0	0	0	0	0	0	0	0	0	0	0	0	0	0	0	1	0	0	0	0	0	0	0	0	0	0	0	0	0	0	0	0	0	0	0	0	0
73ebcbd3b3e1755c3f6a2e96a3df8392	Bacteria;Firmicutes;Clostridia;Clostridia_UCG-014;Clostridia_UCG-014;Clostridia_UCG-014;;	0	0	0	0	0	0	0	0	0	0	0	0	0	0	0	0	0	0	0	0	0	0	0	0	0	0	0	0	0	0	0	0	0	0	0	0	0	0	0	0	0	0	0	0	0	0	1	0
75bf5a0b24ffb76d3ba75ad1d75b7d23	Bacteria;Firmicutes;Clostridia;Clostridia;Hungateiclostridiaceae;Ruminiclostridium;;	0	0	0	0	0	0	0	0	0	0	0	0	0	0	0	0	0	0	0	0	0	0	0	0	0	0	0	0	0	0	0	0	0	1	0	0	0	0	0	0	0	0	0	0	0	0	0	0
7614f2b3482aeb13a9cf183ec1213b51	Bacteria;Firmicutes;Clostridia;Clostridia_UCG-014;Clostridia_UCG-014;Clostridia_UCG-014;;	0	0	0	0	0	1	0	0	0	0	0	0	0	0	0	0	0	0	0	0	0	0	0	0	0	0	0	0	0	0	0	0	0	0	0	0	0	0	0	0	0	0	0	0	0	0	0	0
7652ccdd5e6b26735193e6ff07ffb7a4	Bacteria;Firmicutes;Clostridia;Lachnospirales;Lachnospiraceae;Blautia;;	0	0	0	0	0	0	0	0	0	0	0	0	0	0	0	0	0	0	0	0	0	0	0	0	0	0	0	0	1	0	0	0	0	0	0	0	0	0	0	0	0	0	0	0	0	0	0	0
7704ddb2057f5e21e85f778f46cbd0b7	Bacteria;Firmicutes;Clostridia;Oscillospirales;Ruminococcaceae;[Eubacterium]_siraeum_group;;	0	0	0	0	0	0	0	0	0	0	0	0	0	0	0	0	0	0	0	0	0	0	0	0	0	0	0	0	0	0	0	0	0	0	0	0	0	0	0	0	0	0	0	0	0	0	0	0
7717c98118439762317647199c6005f7	Bacteria;Firmicutes;Clostridia;Oscillospirales;Oscillospiraceae;UCG-005;;	0	0	0	0	0	0	0	0	0	0	0	0	0	0	0	0	0	0	0	1	0	0	0	0	0	0	0	0	0	0	0	0	0	0	0	0	0	0	0	0	0	0	0	0	0	0	0	0
7776cc6e8677a4256547a3cd4b275940	Bacteria;Firmicutes;Clostridia;Lachnospirales;Lachnospiraceae;;;	0	0	0	0	0	0	0	0	0	0	0	0	0	0	0	0	0	0	0	0	0	0	0	0	0	0	0	0	0	0	0	1	0	0	0	0	0	0	0	0	0	0	0	0	0	0	0	0
77a52ece0d9da550158abfebf9162d14	Bacteria;Firmicutes;Clostridia;Oscillospirales;[Eubacterium]_coprostanoligenes_group;[Eubacterium]_coprostanoligenes_group;;	0	0	0	0	0	0	0	0	0	0	0	0	0	0	0	0	0	0	0	0	0	0	0	0	0	0	0	0	0	0	0	0	0	1	0	0	0	0	0	0	0	0	0	0	0	0	0	0
78616601a09ae834f7a5a41376492b64	Bacteria;Firmicutes;Clostridia;Lachnospirales;Lachnospiraceae;Coprococcus;;	0	0	0	0	0	0	0	0	0	0	0	0	0	0	0	0	0	0	0	0	0	0	0	0	0	0	0	0	0	0	0	0	0	0	0	0	0	0	0	0	0	0	1	0	0	0	0	0
7ba16d371e78afd013e12907b3a7a5da	Bacteria;Firmicutes;Clostridia;Lachnospirales;Lachnospiraceae;Coprococcus;Coprococcus_eutactus;	0	0	0	0	0	0	0	0	0	0	0	0	0	0	0	0	0	0	1	0	0	0	0	0	0	0	0	0	0	0	0	0	0	0	0	0	0	0	0	0	0	0	0	0	0	0	0	0
7c30b6aa8d860783b2ff2203c96c6c1a	Bacteria;Bacteroidota;Bacteroidia;Bacteroidales;Prevotellaceae;Prevotella;Prevotella_buccalis;	0	0	0	0	0	0	0	1	0	0	0	0	0	0	0	0	0	0	0	0	0	0	0	0	0	0	0	0	0	0	0	0	0	0	0	0	0	0	0	0	0	0	0	0	0	0	0	0
7c3d7711fd15460714ece118b35c0576	Bacteria;Firmicutes;Clostridia;Oscillospirales;Ruminococcaceae;Anaerotruncus;;	0	0	0	0	0	0	0	0	0	0	0	0	0	0	0	0	0	0	0	0	0	0	0	0	0	0	0	0	0	0	0	0	0	0	0	0	0	0	0	0	0	0	1	0	0	0	0	0
7da58db581819eaa58944eff8af7bbf3	Bacteria;Firmicutes;Clostridia;Clostridia_UCG-014;Clostridia_UCG-014;Clostridia_UCG-014;;	0	0	0	0	0	0	0	0	0	0	0	0	0	0	0	0	0	0	0	0	0	0	0	0	0	0	0	0	0	0	0	0	0	0	0	0	0	0	0	0	0	0	0	0	0	0	1	0
7dbc8ed7b47db93d8993d0fe08de1885	Bacteria;Firmicutes;Clostridia;Lachnospirales;Lachnospiraceae;Lachnospiraceae_UCG-010;;	0	0	0	0	0	0	0	0	0	0	0	0	0	0	0	0	0	0	0	0	0	0	0	0	0	0	0	0	0	0	0	0	0	1	0	0	0	0	0	0	0	0	0	0	0	0	0	0
7ea6aefb9b9611299846da49e41ff0ea	Bacteria;Bacteroidota;Bacteroidia;Bacteroidales;Bacteroidaceae;Bacteroides;;	0	0	0	0	0	0	0	0	0	0	0	0	0	0	0	0	0	0	0	0	0	1	0	0	0	0	0	0	0	0	0	0	0	0	0	0	0	0	0	0	0	0	0	0	0	0	0	0
7ec0dd1971b9aa3f61c5b3a5c3f5d3ca	Bacteria;Actinobacteriota;Coriobacteriia;Coriobacteriales;;;;	0	0	0	0	0	0	0	0	0	0	0	0	0	0	0	0	0	0	0	0	0	0	0	0	0	0	0	0	0	0	0	0	0	0	0	0	0	0	0	0	0	0	0	0	0	0	0	0
7f68cdb24a46c3c6121ad93e2bfcbe57	Bacteria;Firmicutes;Clostridia;Christensenellales;Christensenellaceae;Christensenellaceae_R-7_group;;	0	0	0	0	0	0	0	0	0	0	0	0	0	0	0	0	0	0	0	0	0	0	0	0	0	0	0	0	0	1	0	0	0	0	0	0	0	0	0	0	0	0	0	0	0	0	0	0
81636b1b6a64452a0c19e9d72f0073cf	Bacteria;Firmicutes;Clostridia;Peptostreptococcales-Tissierellales;Anaerovoracaceae;Family_XIII_AD3011_group;;	0	0	0	0	0	0	0	0	0	0	0	0	0	0	1	0	0	0	0	0	0	0	0	0	0	0	0	0	0	0	0	0	0	0	0	0	0	0	0	0	0	0	0	0	0	0	0	0
82989597c50e380a964896ca51af0a0b	Bacteria;Firmicutes;Clostridia;Peptostreptococcales-Tissierellales;Peptostreptococcales-Tissierellales;Peptoniphilus;Peptoniphilus_urinimassiliensis;	0	0	0	0	0	0	1	0	0	0	0	0	0	0	0	0	0	0	0	0	0	0	0	0	0	0	0	0	0	0	0	0	0	0	0	0	0	0	0	0	0	0	0	0	0	0	0	0
8351441961f3169357cf579de2c91769	Bacteria;Firmicutes;Clostridia;Christensenellales;Christensenellaceae;Christensenellaceae_R-7_group;;	0	0	0	0	0	0	0	0	0	0	0	0	0	0	0	0	0	0	0	0	0	0	0	0	0	0	0	0	0	0	0	0	0	0	0	0	0	0	0	0	0	0	0	0	0	0	0	0
85c8d48700068a2b7ad84900a89451e4	Bacteria;Firmicutes;Clostridia;Peptostreptococcales-Tissierellales;Peptostreptococcales-Tissierellales;Anaerococcus;;	0	0	0	0	1	0	0	0	0	0	0	0	0	0	0	0	0	0	0	0	0	0	0	0	0	0	0	0	0	0	0	0	0	0	0	0	0	0	0	0	0	0	0	0	0	0	0	0
8624322ae2483faffff421f46f814fc2	Bacteria;Synergistota;Synergistia;Synergistales;Synergistaceae;Pyramidobacter;Pyramidobacter_piscolens;	0	0	0	0	0	0	0	0	0	0	0	0	0	0	0	0	0	0	0	0	0	0	0	1	0	0	0	0	0	0	0	0	0	0	0	0	0	0	0	0	0	0	0	0	0	0	0	0
871b99772b7ead3ed8a217f566729af6	Bacteria;Actinobacteriota;Coriobacteriia;Coriobacteriales;Coriobacteriales_Incertae_Sedis;;;	0	0	0	0	0	0	0	0	0	0	0	0	0	0	0	0	0	0	0	0	0	0	0	0	0	0	0	0	0	0	0	0	0	0	0	0	0	0	0	0	0	0	0	0	0	0	0	0
89c0952d926081601db7a68c8a91b77a	Bacteria;Firmicutes;Clostridia;Peptostreptococcales-Tissierellales;Peptostreptococcales-Tissierellales;Anaerococcus;;	0	0	0	0	0	0	0	0	0	0	0	0	0	0	0	0	0	0	1	0	0	0	0	0	0	0	0	0	0	0	0	0	0	0	0	0	0	0	0	0	0	0	0	0	0	0	0	0
8be9dac75adfd36649c004c8b72de91d	Bacteria;Bacteroidota;Bacteroidia;Bacteroidales;Bacteroidaceae;Bacteroides;;	0	0	0	0	0	0	0	0	0	0	0	0	0	1	0	0	0	0	0	0	0	0	0	0	0	0	0	0	0	0	0	0	0	0	0	0	0	0	0	0	0	0	0	0	0	0	0	0
8c8a105de3169d2d55fcb9cfc2f52cf9	Bacteria;Firmicutes;Clostridia;Lachnospirales;Lachnospiraceae;GCA-900066575;;	0	0	0	0	0	0	0	0	0	0	0	0	0	0	0	0	0	0	0	0	0	0	0	0	0	0	0	0	1	0	0	0	0	0	0	0	0	0	0	0	0	0	0	0	0	0	0	0
8ce212aaf7d867e84eab351d75eeecfa	Bacteria;Firmicutes;Clostridia;Lachnospirales;Lachnospiraceae;Lachnoclostridium;;	0	0	0	0	0	0	0	0	0	0	0	0	0	0	0	0	0	0	0	0	0	0	0	0	0	0	0	0	0	0	0	0	0	1	0	0	0	0	0	0	0	0	0	0	0	0	0	0
8fdbed0005de651e154d706cb02a4fa3	Bacteria;Firmicutes;Clostridia;Peptostreptococcales-Tissierellales;Peptostreptococcales-Tissierellales;Anaerococcus;;	0	0	0	0	1	0	0	0	0	0	0	0	0	0	0	0	0	0	0	0	0	0	0	0	0	0	0	0	0	0	0	0	0	0	0	0	0	0	0	0	0	0	0	0	0	0	0	0
90a77315db308af99c458bd795cecd5e	Bacteria;Firmicutes;Clostridia;Peptostreptococcales-Tissierellales;Peptostreptococcales-Tissierellales;Peptoniphilus;;	0	0	0	0	1	0	0	0	0	0	0	0	0	0	0	0	0	0	0	0	0	0	0	0	0	0	0	0	0	0	0	0	0	0	0	0	0	0	0	0	0	0	0	0	0	0	0	0
90a9fb8aa0250e153dcc950cef478ff0	Bacteria;Firmicutes;Clostridia;Peptostreptococcales-Tissierellales;Peptostreptococcales-Tissierellales;Peptoniphilus;Peptoniphilus_duerdenii;	0	0	0	0	0	0	0	0	0	0	0	0	0	0	0	0	0	0	0	0	0	1	0	0	0	0	0	0	0	0	0	0	0	0	0	0	0	0	0	0	0	0	0	0	0	0	0	0
917241f20df8e74f981f4c966303c73a	Bacteria;Firmicutes;Clostridia;Oscillospirales;Ruminococcaceae;;;	0	0	0	0	0	0	0	0	0	0	0	0	0	0	1	0	0	0	0	0	0	0	0	0	0	0	0	0	0	0	0	0	0	0	0	0	0	0	0	0	0	0	0	0	0	0	0	0
921d99c80e5ae4463e1b75565524aff9	Bacteria;Firmicutes;Clostridia;Peptostreptococcales-Tissierellales;Peptostreptococcales-Tissierellales;Peptoniphilus;Peptoniphilus_urinimassiliensis;	0	0	0	0	0	0	0	0	0	0	0	0	0	0	0	0	0	0	0	0	0	0	0	0	0	0	0	0	0	0	1	0	0	0	0	0	0	0	0	0	0	0	0	0	0	0	0	0
9282e20164736c7ada9bd98d04654b5e	Bacteria;Proteobacteria;Gammaproteobacteria;Burkholderiales;Sutterellaceae;Sutterella;;	0	0	0	0	0	0	0	0	0	0	0	0	0	0	0	0	0	0	0	0	0	0	0	0	0	0	0	0	0	0	0	0	0	0	0	0	0	1	0	0	0	0	0	0	0	0	0	0
9510a06282d3f2bcfb75e01e8b778db4	Bacteria;Firmicutes;Clostridia;Lachnospirales;Lachnospiraceae;Fusicatenibacter;;	0	0	0	0	0	0	0	0	0	0	0	1	0	0	0	0	0	0	0	0	0	0	0	0	0	0	0	0	0	0	0	0	0	0	0	0	0	0	0	0	0	0	0	0	0	0	0	0
9554cc3833549c23e480e5fe4990f4be	Bacteria;Firmicutes;Clostridia;Oscillospirales;Oscillospiraceae;UCG-003;;	0	0	0	0	0	0	0	0	0	0	0	0	0	0	0	0	0	0	0	0	0	0	0	0	0	0	0	0	0	0	0	0	0	0	0	0	0	0	0	0	0	0	0	0	0	0	0	0
9557f8088b37dfccf28312167dc1e885	Bacteria;Firmicutes;Clostridia;Peptostreptococcales-Tissierellales;Peptostreptococcales-Tissierellales;Peptoniphilus;Peptoniphilaceae_bacterium;	0	0	0	0	0	0	0	0	0	0	0	0	0	0	0	0	0	0	0	0	0	0	0	0	0	0	0	0	0	0	0	0	0	0	0	0	0	0	0	0	0	0	0	0	0	0	1	0
9580aa8a52ec18a4e92e701cdb595faa	Bacteria;Firmicutes;Clostridia;Clostridiales;Clostridiaceae;Clostridium_sensu_stricto_1;Clostridium_perfringens;	0	0	0	0	0	0	0	0	0	0	0	0	0	0	0	0	0	0	0	0	0	0	0	0	0	0	0	0	0	0	0	0	0	0	0	0	0	0	0	0	0	0	0	0	0	0	0	0
95b4402e879f0d408e344ea05854f03f	Bacteria;Firmicutes;Clostridia;Peptostreptococcales-Tissierellales;Peptostreptococcales-Tissierellales;Anaerococcus;;	0	0	0	0	0	0	0	0	0	0	0	0	0	0	0	0	0	0	0	0	0	0	0	0	0	0	0	0	0	0	0	0	0	0	0	0	0	0	0	0	0	0	0	0	0	0	0	0
96f87c6feb4cd932e655741088271151	Bacteria;Bacteroidota;Bacteroidia;Bacteroidales;Marinifilaceae;Butyricimonas;;	0	0	0	0	0	0	0	0	0	0	0	0	0	0	0	0	0	0	0	0	0	0	0	0	0	0	0	0	0	0	0	0	0	0	0	0	0	0	0	0	0	0	0	1	0	0	0	0
98143d3e3cd541c0028117de28d58c8c	Bacteria;Firmicutes;Clostridia;Lachnospirales;Lachnospiraceae;Sellimonas;;	0	0	0	0	0	0	0	0	0	0	0	0	0	0	0	0	0	0	0	0	0	0	0	0	0	1	0	0	0	0	0	0	0	0	0	0	0	0	0	0	0	0	0	0	0	0	0	0
984cdf81156a8d2ff2bb846481c5648a	Bacteria;Bacteroidota;Bacteroidia;Bacteroidales;Porphyromonadaceae;Porphyromonas;Porphyromonas_asaccharolytica;	0	0	0	0	0	0	0	0	0	0	0	0	0	0	0	0	0	0	0	0	0	0	0	0	0	0	0	0	0	0	0	0	0	0	0	0	0	0	0	0	0	0	0	0	0	0	0	0
987d91be27fb6ea759deb50423a524f8	Bacteria;Firmicutes;Clostridia;Lachnospirales;Lachnospiraceae;Frisingicoccus;;	0	0	0	0	0	0	0	0	0	0	0	0	0	0	0	0	0	0	0	0	1	0	0	0	0	0	0	0	0	0	0	0	0	0	0	0	0	0	0	0	0	0	0	0	0	0	0	0
98bcf713cdab713b589f72f2ebcef570	Bacteria;Firmicutes;Clostridia;Peptostreptococcales-Tissierellales;Peptostreptococcaceae;Filifactor;Filifactor_alocis;	0	0	0	0	0	0	0	0	0	0	0	0	0	0	0	0	0	0	0	0	0	0	0	0	0	0	0	0	0	0	0	0	0	0	0	0	0	0	0	0	0	0	0	0	0	0	0	1
99af01fe6a472b8bb2060579f83f7089	Bacteria;Firmicutes;Clostridia;Lachnospirales;Lachnospiraceae;Fusicatenibacter;;	0	0	0	0	0	0	0	0	0	0	0	0	1	0	0	0	0	0	0	0	0	0	0	0	0	0	0	0	0	0	0	0	0	0	0	0	0	0	0	0	0	0	0	0	0	0	0	0
9a129f1109ba4010bc489f828d016cf4	Bacteria;Firmicutes;Clostridia;Lachnospirales;Lachnospiraceae;[Eubacterium]_eligens_group;;	0	0	0	0	0	0	0	0	0	0	0	0	0	0	0	0	0	0	0	0	0	0	0	0	0	0	0	0	0	0	0	0	0	0	0	0	0	0	0	0	0	0	0	0	0	0	0	0
9ad011e9c0431751331ba55366705db0	Bacteria;Firmicutes;Bacilli;RF39;RF39;RF39;;	0	0	0	0	0	0	0	0	0	0	0	0	0	0	0	0	0	0	0	1	0	0	0	0	0	0	0	0	0	0	0	0	0	0	0	0	0	0	0	0	0	0	0	0	0	0	0	0
9c562dd7fa9fa78d43f88f484ba2f7e1	Bacteria;Firmicutes;Clostridia;Peptostreptococcales-Tissierellales;Peptostreptococcales-Tissierellales;Peptoniphilus;Peptoniphilus_urinimassiliensis;	0	0	0	0	0	0	0	0	0	0	0	0	0	0	0	0	0	0	0	0	0	0	0	0	0	0	0	0	0	0	0	0	1	0	0	0	0	0	0	0	0	0	0	0	0	0	0	0
9df65efefe9b34d0194b9c1b5211240e	Bacteria;Firmicutes;Clostridia;Oscillospirales;Ruminococcaceae;CAG-352;;	0	0	0	0	0	0	0	0	0	0	0	0	0	0	0	0	0	0	0	0	0	0	0	0	0	0	0	0	0	0	0	0	0	0	0	0	0	0	0	0	0	0	0	0	0	1	0	0
9f1c7313b24bc98241173ae7db699bd0	Bacteria;Firmicutes;Clostridia;Lachnospirales;Lachnospiraceae;Moryella;;	0	0	0	0	0	1	0	0	0	0	0	0	0	0	0	0	0	0	0	0	0	0	0	0	0	0	0	0	0	0	0	0	0	0	0	0	0	0	0	0	0	0	0	0	0	0	0	0
9f26c2986b8b368a98b71d27ada99501	Bacteria;Firmicutes;Clostridia;Oscillospirales;Oscillospiraceae;Colidextribacter;;	0	0	0	0	0	0	0	0	0	1	0	0	0	0	0	0	0	0	0	0	0	0	0	0	0	0	0	0	0	0	0	0	0	0	0	0	0	0	0	0	0	0	0	0	0	0	0	0
a08e028e952d23166b1e7380f41ccca1	Bacteria;Firmicutes;Clostridia;Peptostreptococcales-Tissierellales;Peptostreptococcaceae;Romboutsia;;	0	0	0	0	0	0	0	0	0	0	0	0	0	0	0	0	0	0	0	0	0	0	0	0	0	0	0	0	0	0	0	0	0	0	0	0	0	0	0	0	0	0	0	0	1	0	0	0
a09d6150a76ed5b484f9157717ad126a	Bacteria;Bacteroidota;Bacteroidia;Bacteroidales;Prevotellaceae;;;	0	0	0	0	0	0	0	0	0	0	0	0	0	0	0	0	0	0	0	1	0	0	0	0	0	0	0	0	0	0	0	0	0	0	0	0	0	0	0	0	0	0	0	0	0	0	0	0
a13c9727e5c4fc1dc13d2dc3d54cb1ee	Bacteria;Firmicutes;Clostridia;Lachnospirales;Lachnospiraceae;[Ruminococcus]_gauvreauii_group;;	0	0	0	0	0	0	0	0	0	0	0	0	0	0	0	0	0	0	0	0	0	0	0	0	0	0	0	0	0	0	0	0	0	0	0	0	0	0	0	0	0	0	0	0	1	0	0	0
a1539c5298b4d5f58c52a3172da8bba3	Bacteria;Firmicutes;Negativicutes;Veillonellales-Selenomonadales;Veillonellaceae;Megasphaera;;	1	0	0	0	0	0	0	0	0	0	0	0	0	0	0	0	0	0	0	0	0	0	0	0	0	0	0	0	0	0	0	0	0	0	0	0	0	0	0	0	0	0	0	0	0	0	0	0
a1a2a4326524ddcb86d54831586052d2	Bacteria;Actinobacteriota;Coriobacteriia;Coriobacteriales;Eggerthellaceae;Slackia;;	0	0	0	0	0	0	0	0	0	0	0	0	0	0	0	0	0	0	0	0	0	0	0	0	0	0	0	0	0	0	0	0	0	0	0	0	0	0	0	0	0	0	0	0	0	0	0	1
a248d70e41d75f4773ef7c94e831a21a	Bacteria;Firmicutes;Clostridia;Lachnospirales;Lachnospiraceae;;;	0	0	0	0	0	0	0	0	0	1	0	0	0	0	0	0	0	0	0	0	0	0	0	0	0	0	0	0	0	0	0	0	0	0	0	0	0	0	0	0	0	0	0	0	0	0	0	0
a3b2bc6e4ac93441a4c71b06fd423d59	Bacteria;Firmicutes;Clostridia;Oscillospirales;UCG-010;UCG-010;;	0	0	0	0	0	0	0	0	0	0	0	0	0	0	0	0	0	0	0	0	0	0	0	0	0	0	0	0	0	0	0	0	0	0	0	0	0	0	0	0	0	0	0	0	0	0	1	0
a6835ee7fc97773c805e48c5e8ba3fae	Bacteria;Spirochaetota;Spirochaetia;Spirochaetales;Spirochaetaceae;Treponema;Treponema_refringens;	0	0	0	0	0	0	0	0	0	0	0	0	0	0	0	0	0	0	0	0	0	0	0	0	0	0	0	0	0	0	0	0	0	0	0	0	1	0	0	0	0	0	0	0	0	0	0	0
a6d3beca765c1e2453b658614facf89f	Bacteria;Firmicutes;Clostridia;Oscillospirales;;;;	0	0	0	0	0	0	0	0	0	0	0	0	0	0	0	0	0	0	0	0	0	0	0	0	0	0	0	0	0	1	0	0	0	0	0	0	0	0	0	0	0	0	0	0	0	0	0	0
a77550c95fbd9202fbd507432597ff20	Bacteria;Verrucomicrobiota;Lentisphaeria;Victivallales;vadinBE97;vadinBE97;;	0	0	1	0	0	0	0	0	0	0	0	0	0	0	0	0	0	0	0	0	0	0	0	0	0	0	0	0	0	0	0	0	0	0	0	0	0	0	0	0	0	0	0	0	0	0	0	0
a873a1184c377fa77021f3d24cf4e684	Bacteria;Firmicutes;Clostridia;Oscillospirales;Butyricicoccaceae;Butyricicoccus;;	0	0	0	0	0	0	0	0	0	0	0	0	0	0	0	0	0	0	0	0	0	0	0	0	0	0	0	0	0	0	0	0	0	0	0	0	0	0	0	1	0	0	0	0	0	0	0	0
a8b4b0d58275413b83f3fe9986834bb9	Bacteria;Firmicutes;Clostridia;Oscillospirales;Oscillospiraceae;UCG-005;;	0	0	0	0	0	0	0	0	0	0	0	0	0	0	0	0	0	0	0	1	0	0	0	0	0	0	0	0	0	0	0	0	0	0	0	0	0	0	0	0	0	0	0	0	0	0	0	0
a9c65f22ab35a2635324961ee4e44023	Bacteria;Firmicutes;Clostridia;Oscillospirales;Ruminococcaceae;Negativibacillus;;	0	0	0	0	0	0	0	0	0	0	0	0	0	0	0	0	0	0	0	0	0	0	0	0	0	0	0	0	1	0	0	0	0	0	0	0	0	0	0	0	0	0	0	0	0	0	0	0
aa2e332025a6a943e38b1e51fd5cdad0	Bacteria;Bacteroidota;Bacteroidia;Bacteroidales;Prevotellaceae;Prevotella;;	0	0	0	0	0	0	0	1	0	0	0	0	0	0	0	0	0	0	0	0	0	0	0	0	0	0	0	0	0	0	0	0	0	0	0	0	0	0	0	0	0	0	0	0	0	0	0	0
ab2ed3997bd723be7f149ae248e65713	Bacteria;Cyanobacteria;Vampirivibrionia;Gastranaerophilales;Gastranaerophilales;Gastranaerophilales;;	0	0	0	0	0	0	0	0	0	0	0	0	0	0	0	0	0	0	0	0	0	1	0	0	0	0	0	0	0	0	0	0	0	0	0	0	0	0	0	0	0	0	0	0	0	0	0	0
ab3ff2e0d51ea7efcada5c69c9dd85ad	Bacteria;Firmicutes;Clostridia;Lachnospirales;Lachnospiraceae;[Ruminococcus]_gauvreauii_group;;	0	0	0	0	0	0	0	0	0	0	0	0	0	0	0	0	0	0	0	0	0	0	0	0	0	0	0	0	0	0	0	0	0	0	0	0	0	0	0	0	0	0	0	0	1	0	0	0
ac11726e4c3f29d2e1beb38dc31eb68e	Bacteria;Actinobacteriota;Coriobacteriia;Coriobacteriales;Eggerthellaceae;Eggerthella;;	0	1	0	0	0	0	0	0	0	0	0	0	0	0	0	0	0	0	0	0	0	0	0	0	0	0	0	0	0	0	0	0	0	0	0	0	0	0	0	0	0	0	0	0	0	0	0	0
ac78f59dfac1e1bfda00dc703000461f	Bacteria;Bacteroidota;Bacteroidia;Bacteroidales;Bacteroidaceae;Bacteroides;;	0	0	0	0	0	0	0	0	0	0	0	0	0	0	0	0	0	0	0	0	0	0	0	0	0	0	0	0	0	0	0	1	0	0	0	0	0	0	0	0	0	0	0	0	0	0	0	0
ad03570a6623c3fe543fb52f514b234f	Bacteria;Firmicutes;Clostridia;Oscillospirales;Ruminococcaceae;Ruminococcus;;	0	0	0	0	0	0	0	0	1	0	0	0	0	0	0	0	0	0	0	0	0	0	0	0	0	0	0	0	0	0	0	0	0	0	0	0	0	0	0	0	0	0	0	0	0	0	0	0
ad369d047afde4869c5bce0cd04bfbfc	Bacteria;Firmicutes;Clostridia;Clostridia_UCG-014;Clostridia_UCG-014;Clostridia_UCG-014;;	0	0	1	0	0	0	0	0	0	0	0	0	0	0	0	0	0	0	0	0	0	0	0	0	0	0	0	0	0	0	0	0	0	0	0	0	0	0	0	0	0	0	0	0	0	0	0	0
ae94aa5faaa29c5abe3821ae721ab961	Bacteria;Bacteroidota;Bacteroidia;Flavobacteriales;Flavobacteriaceae;;;	0	0	0	0	0	0	0	0	0	0	0	0	0	0	0	0	0	0	0	0	0	0	0	0	0	0	0	0	1	0	0	0	0	0	0	0	0	0	0	0	0	0	0	0	0	0	0	0
aff3962bbd7607a2971161d9840ca409	Bacteria;Firmicutes;Clostridia;Oscillospirales;Ruminococcaceae;Incertae_Sedis;;	0	0	0	0	0	0	0	0	0	0	0	0	0	0	0	0	0	0	0	0	0	0	0	0	0	0	0	0	1	0	0	0	0	0	0	0	0	0	0	0	0	0	0	0	0	0	0	0
b059e87da7458ee8e54fa60869c79eb8	Bacteria;Firmicutes;Clostridia;Oscillospirales;Ruminococcaceae;Ruminococcus;;	0	0	0	0	0	0	0	0	0	0	0	0	0	0	0	0	0	0	0	0	0	0	0	0	0	0	0	0	0	0	0	0	0	0	0	0	0	0	0	0	0	0	0	0	0	0	0	1
b25658f2031dc8d9324155cb4e3ec406	Bacteria;Spirochaetota;Spirochaetia;Spirochaetales;Spirochaetaceae;Treponema;Treponema_calligyrum;	0	0	0	0	0	0	0	0	0	0	0	0	0	0	0	0	0	0	0	0	0	0	0	0	0	0	0	0	0	0	0	0	0	0	0	0	1	0	0	0	0	0	0	0	0	0	0	0
b2c543fd722b82ea00eba730dd54f55d	Bacteria;Campilobacterota;Campylobacteria;Campylobacterales;Campylobacteraceae;Campylobacter;Campylobacter_ureolyticus;	0	0	0	0	0	0	0	0	0	0	0	0	0	0	0	0	0	0	0	0	0	0	0	0	0	0	0	0	0	0	0	0	0	0	0	0	0	0	0	0	0	0	0	0	0	0	0	0
b3597819ad00bcf1c2d3d236a8e28082	Bacteria;Firmicutes;Negativicutes;Veillonellales-Selenomonadales;Selenomonadaceae;Megamonas;;	0	0	1	0	0	0	0	0	0	0	0	0	0	0	0	0	0	0	0	0	0	0	0	0	0	0	0	0	0	0	0	0	0	0	0	0	0	0	0	0	0	0	0	0	0	0	0	0
b3bfbfba38cd54f65d7679b9823bbe4d	Bacteria;Bacteroidota;Bacteroidia;Bacteroidales;Marinifilaceae;Butyricimonas;;	0	0	0	0	0	0	0	0	0	0	0	0	0	0	0	0	0	0	0	1	0	0	0	0	0	0	0	0	0	0	0	0	0	0	0	0	0	0	0	0	0	0	0	0	0	0	0	0
b43ba0abdf6a95a3d59e8a7f688ce2b6	Bacteria;Proteobacteria;Gammaproteobacteria;Enterobacterales;Enterobacteriaceae;Escherichia-Shigella;;	0	0	0	0	0	1	0	0	0	0	0	0	0	0	0	0	0	0	0	0	0	0	0	0	0	0	0	0	0	0	0	0	0	0	0	0	0	0	0	0	0	0	0	0	0	0	0	0
b44b05692943b16039075c09ae50fd21	Bacteria;Firmicutes;Bacilli;RF39;RF39;RF39;;	0	0	0	0	0	0	0	0	0	0	0	0	0	0	0	0	0	0	0	0	0	0	0	0	0	0	0	0	0	0	0	0	0	0	0	0	0	0	0	0	0	0	0	0	0	0	1	0
b596bfdd135fe91de6558ea5860c5e76	Bacteria;Firmicutes;Clostridia;Oscillospirales;Oscillospiraceae;;;	0	0	0	0	0	0	0	0	0	0	0	0	0	0	0	0	0	0	0	0	0	0	0	0	0	0	0	0	0	0	0	0	0	0	0	0	0	0	0	0	0	0	1	0	0	0	0	0
b658cb56b97178e3c31ab79ca1bcef83	Bacteria;Proteobacteria;Gammaproteobacteria;Burkholderiales;Sutterellaceae;Sutterella;;	0	0	0	0	0	0	0	0	0	0	0	0	0	0	0	0	0	0	0	0	0	0	0	0	0	0	0	0	0	1	0	0	0	0	0	0	0	0	0	0	0	0	0	0	0	0	0	0
b6ecd20f301035741915d6c32bda2410	Bacteria;Firmicutes;Negativicutes;Veillonellales-Selenomonadales;Veillonellaceae;Allisonella;;	0	0	0	0	0	0	0	0	0	0	0	0	0	0	0	0	0	0	0	0	0	0	0	0	0	0	0	0	1	0	0	0	0	0	0	0	0	0	0	0	0	0	0	0	0	0	0	0
b8b5c088e872f00f11b050e6f804e63f	Bacteria;Firmicutes;Clostridia;Lachnospirales;Lachnospiraceae;Lachnospiraceae_UCG-004;;	0	0	0	0	0	0	0	0	0	0	0	0	0	0	0	0	0	0	0	0	0	0	0	0	0	1	0	0	0	0	0	0	0	0	0	0	0	0	0	0	0	0	0	0	0	0	0	0
b955b233ad0480e4608a480bd3990ea6	Bacteria;Firmicutes;Clostridia;Oscillospirales;Ruminococcaceae;Faecalibacterium;;	0	0	0	0	0	0	0	0	0	0	0	0	0	0	0	0	0	0	0	0	1	0	0	0	0	0	0	0	0	0	0	0	0	0	0	0	0	0	0	0	0	0	0	0	0	0	0	0
b96eeb96294637f9b36143f26ca8f681	Bacteria;Firmicutes;Clostridia;Oscillospirales;Oscillospiraceae;UCG-005;;	0	0	0	0	0	0	0	0	0	0	0	0	0	0	0	0	0	0	0	0	1	0	0	0	0	0	0	0	0	0	0	0	0	0	0	0	0	0	0	0	0	0	0	0	0	0	0	0
ba23ffc10c5e659e25f4866d48fe9edb	Bacteria;Firmicutes;Clostridia;Christensenellales;Christensenellaceae;Christensenellaceae_R-7_group;;	0	0	0	0	0	0	0	0	0	0	0	0	0	0	0	0	0	0	0	0	0	0	0	0	0	0	0	0	0	0	0	0	0	0	0	0	0	0	0	0	0	0	0	0	0	0	0	0
bab6e77fe95314672f0a6487f20b4290	Bacteria;Firmicutes;Clostridia;Clostridia_vadinBB60_group;Clostridia_vadinBB60_group;Clostridia_vadinBB60_group;;	0	0	0	0	0	0	0	0	0	0	0	0	0	0	0	0	0	0	0	0	0	0	0	1	0	0	0	0	0	0	0	0	0	0	0	0	0	0	0	0	0	0	0	0	0	0	0	0
bb518fecd8ffb68f2c76deb00d50f592	Bacteria;Firmicutes;Bacilli;RF39;RF39;RF39;;	0	0	0	0	0	0	0	0	0	0	0	0	0	0	0	0	0	0	0	1	0	0	0	0	0	0	0	0	0	0	0	0	0	0	0	0	0	0	0	0	0	0	0	0	0	0	0	0
bc11371b952ed7eef3cdf872c988443a	Bacteria;Firmicutes;Clostridia;Oscillospirales;Ruminococcaceae;Subdoligranulum;;	0	0	0	0	0	0	0	0	0	0	0	0	0	0	0	0	0	0	0	0	0	0	0	0	0	0	0	0	0	0	0	0	0	0	0	0	0	0	0	0	0	0	0	0	0	0	0	0
bc29605ee2f490499f5eb3a724b29a91	Archaea;Euryarchaeota;Methanobacteria;Methanobacteriales;Methanobacteriaceae;Methanosphaera;;	0	0	0	0	0	0	0	0	0	0	0	0	0	0	0	0	0	0	0	1	0	0	0	0	0	0	0	0	0	0	0	0	0	0	0	0	0	0	0	0	0	0	0	0	0	0	0	0
bc6dcfad4485167ec7a98a883360029b	Bacteria;Bacteroidota;Bacteroidia;Bacteroidales;Bacteroidaceae;Bacteroides;;	0	0	0	0	0	0	0	0	0	0	0	0	0	0	0	0	0	0	0	0	1	0	0	0	0	0	0	0	0	0	0	0	0	0	0	0	0	0	0	0	0	0	0	0	0	0	0	0
be8ad9f7da46aa5a2c51325386fcbbb3	Bacteria;Firmicutes;Clostridia;Lachnospirales;Lachnospiraceae;[Ruminococcus]_torques_group;;	0	0	0	0	0	0	0	0	0	0	0	0	0	0	1	0	0	0	0	0	0	0	0	0	0	0	0	0	0	0	0	0	0	0	0	0	0	0	0	0	0	0	0	0	0	0	0	0
be9d13185fa83cb601762e3bb2a486c6	Bacteria;Firmicutes;Bacilli;RF39;RF39;RF39;;	0	0	0	0	0	0	0	0	0	0	0	0	0	0	0	0	0	0	0	0	0	0	0	0	0	0	0	0	0	0	0	0	0	0	0	0	0	0	0	0	0	0	0	0	0	0	1	0
bee040b0942c767b368519c4706f8cdb	Bacteria;Firmicutes;Clostridia;Lachnospirales;Lachnospiraceae;[Eubacterium]_xylanophilum_group;;	0	0	0	0	0	0	0	0	0	0	0	0	0	0	0	0	0	1	0	0	0	0	0	0	0	0	0	0	0	0	0	0	0	0	0	0	0	0	0	0	0	0	0	0	0	0	0	0
bef3b74c0b6721ce7151cf566dfe5c39	Bacteria;Firmicutes;Clostridia;Peptostreptococcales-Tissierellales;Peptostreptococcaceae;Romboutsia;;	0	0	0	0	0	0	0	0	0	0	0	0	0	0	0	0	0	0	0	0	0	0	0	0	0	0	0	0	0	0	0	0	0	0	0	0	0	0	0	0	0	0	0	0	1	0	0	0
bf8da48dc58a603ab35327d655a4ff4c	Bacteria;Firmicutes;Clostridia;Oscillospirales;Oscillospiraceae;UCG-002;;	0	0	0	0	0	0	0	0	0	0	0	0	0	0	0	0	0	0	0	0	0	0	0	0	0	0	0	0	0	0	0	0	0	0	0	0	0	0	0	0	0	0	0	1	0	0	0	0
c07999d070d18ce74f6261fbf372a234	Bacteria;Verrucomicrobiota;Lentisphaeria;Victivallales;Victivallaceae;Victivallis;;	0	0	0	0	0	0	0	0	0	0	0	0	0	0	0	0	0	0	0	0	0	0	0	0	0	0	0	0	0	0	1	0	0	0	0	0	0	0	0	0	0	0	0	0	0	0	0	0
c2e4d2294eec26b0909a3eab8e3c6708	Bacteria;Bacteroidota;Bacteroidia;Bacteroidales;Bacteroidaceae;Bacteroides;Bacteroides_massiliensis;	0	0	0	0	0	0	0	1	0	0	0	0	0	0	0	0	0	0	0	0	0	0	0	0	0	0	0	0	0	0	0	0	0	0	0	0	0	0	0	0	0	0	0	0	0	0	0	0
c3726591d58a1266fa84775969018cd7	Bacteria;Firmicutes;Clostridia;Oscillospirales;Ruminococcaceae;Faecalibacterium;;	0	0	0	0	0	0	0	0	0	0	0	0	0	0	0	0	0	0	0	0	0	0	0	0	0	0	0	0	0	0	0	0	0	0	0	0	0	0	0	0	0	0	0	0	0	0	0	0
c54ecd701d322d197b9000b235740969	Bacteria;Firmicutes;Clostridia;Oscillospirales;Ruminococcaceae;;;	0	0	0	0	0	0	0	0	0	0	0	0	0	0	0	0	0	0	0	0	0	0	0	0	0	0	0	0	0	0	0	0	0	0	0	1	0	0	0	0	0	0	0	0	0	0	0	0
c5656d648bff684185d7c48effd6acd2	Bacteria;Firmicutes;Clostridia;Oscillospirales;Ruminococcaceae;;;	0	0	1	0	0	0	0	0	0	0	0	0	0	0	0	0	0	0	0	0	0	0	0	0	0	0	0	0	0	0	0	0	0	0	0	0	0	0	0	0	0	0	0	0	0	0	0	0
c5ed5baac8c4ff452a1e65a58e880bfa	Bacteria;Firmicutes;Clostridia;Oscillospirales;Ruminococcaceae;Incertae_Sedis;;	0	0	0	0	0	0	0	0	0	0	0	0	0	0	0	0	0	0	0	0	0	0	0	0	0	0	0	0	0	0	0	0	0	0	0	0	0	0	0	0	0	0	0	0	0	0	0	1
c667664df1fb6f8705f9a8a861370a72	Bacteria;Firmicutes;Bacilli;Lactobacillales;Lactobacillaceae;Lactobacillus;Lactobacillus_delbrueckii;	0	1	0	0	0	0	0	0	0	0	0	0	0	0	0	0	0	0	0	0	0	0	0	0	0	0	0	0	0	0	0	0	0	0	0	0	0	0	0	0	0	0	0	0	0	0	0	0
c7962f3376a38acf9417a637503e251f	Bacteria;Firmicutes;Clostridia;Peptostreptococcales-Tissierellales;Peptostreptococcales-Tissierellales;Anaerococcus;;	0	0	0	0	0	0	0	0	0	0	0	0	0	0	0	0	0	0	0	0	0	0	0	0	0	0	0	0	0	0	0	0	0	0	0	1	0	0	0	0	0	0	0	0	0	0	0	0
c8243987b23c98a64710d29a879b920c	Bacteria;Firmicutes;Bacilli;Bacillales;Bacillaceae;Bacillus;;	0	0	0	0	0	0	0	0	0	0	0	0	0	0	1	0	0	0	0	0	0	0	0	0	0	0	0	0	0	0	0	0	0	0	0	0	0	0	0	0	0	0	0	0	0	0	0	0
cb575ce35bc67090dcdf1a7dbf04b24a	Bacteria;Firmicutes;Clostridia;Peptostreptococcales-Tissierellales;Peptostreptococcales-Tissierellales;Anaerococcus;;	0	0	0	0	0	0	0	0	0	0	0	0	0	0	0	0	0	0	0	0	0	0	0	0	0	0	0	0	0	0	0	0	0	0	0	1	0	0	0	0	0	0	0	0	0	0	0	0
cb908ae7d11351c78c0e4ce0d849c744	Bacteria;Firmicutes;Clostridia;Oscillospirales;Ruminococcaceae;Fournierella;;	0	0	0	0	0	0	0	0	0	0	0	0	0	0	0	0	0	0	0	1	0	0	0	0	0	0	0	0	0	0	0	0	0	0	0	0	0	0	0	0	0	0	0	0	0	0	0	0
cbf66d771cad40cc99593e125379341c	Bacteria;Firmicutes;Clostridia;Oscillospirales;Ruminococcaceae;Faecalibacterium;;	1	0	0	0	0	0	0	0	0	0	0	0	0	0	0	0	0	0	0	0	0	0	0	0	0	0	0	0	0	0	0	0	0	0	0	0	0	0	0	0	0	0	0	0	0	0	0	0
cc96209b964687e2845e3549c4480aae	Bacteria;Bacteroidota;Bacteroidia;Bacteroidales;Tannerellaceae;Parabacteroides;;	0	0	0	0	0	0	0	0	0	0	0	0	0	0	0	0	0	0	0	0	0	0	0	0	0	0	0	0	0	0	0	0	0	0	0	0	0	0	0	1	0	0	0	0	0	0	0	0
cce64ae43560c5b67adc82c750f60c3e	Bacteria;Firmicutes;Clostridia;Oscillospirales;Oscillospiraceae;UCG-002;;	0	0	0	0	0	0	0	0	0	0	0	0	1	0	0	0	0	0	0	0	0	0	0	0	0	0	0	0	0	0	0	0	0	0	0	0	0	0	0	0	0	0	0	0	0	0	0	0
cd5b7f7211526a4109099a6fd4b01aab	Bacteria;Firmicutes;Clostridia;Lachnospirales;Defluviitaleaceae;Defluviitaleaceae_UCG-011;;	0	0	0	0	0	0	0	0	0	0	0	0	0	0	0	0	0	0	0	0	0	0	0	0	1	0	0	0	0	0	0	0	0	0	0	0	0	0	0	0	0	0	0	0	0	0	0	0
cdd7b5c2151fa756de10fdc0a51d4c45	Bacteria;Bacteroidota;Bacteroidia;;;;;	0	0	0	0	0	0	0	0	0	0	0	0	0	0	0	0	0	0	0	0	0	0	0	0	0	0	0	0	0	0	0	0	0	0	0	0	0	0	0	0	0	0	0	0	0	0	0	0
cf32c67104d71e26ab52d977b46c6883	Bacteria;Bacteroidota;Bacteroidia;Bacteroidales;Prevotellaceae;Prevotella;;	0	0	0	0	0	0	0	0	0	0	0	0	0	0	0	0	0	0	0	0	0	0	0	0	0	0	0	0	0	0	0	0	0	0	0	0	0	1	0	0	0	0	0	0	0	0	0	0
cffbe01a90a30b25cbe5b6d5f1d0a234	Bacteria;Synergistota;Synergistia;Synergistales;Synergistaceae;Pyramidobacter;Rarimicrobium_hominis;	0	0	0	0	0	0	1	0	0	0	0	0	0	0	0	0	0	0	0	0	0	0	0	0	0	0	0	0	0	0	0	0	0	0	0	0	0	0	0	0	0	0	0	0	0	0	0	0
d0043999672f950cf76f8077a5f4824a	Bacteria;Firmicutes;Bacilli;RF39;RF39;RF39;;	0	0	0	0	0	0	0	0	0	0	0	0	0	0	0	0	0	0	0	0	0	0	0	0	0	0	0	0	0	0	0	0	0	0	0	0	0	0	0	0	0	0	0	1	0	0	0	0
d01b838b9cf2b24891e49078984bd245	Bacteria;Firmicutes;Clostridia;Lachnospirales;Lachnospiraceae;Coprococcus;;	0	0	0	0	0	0	0	0	0	0	0	0	0	0	0	0	0	0	0	0	0	0	0	1	0	0	0	0	0	0	0	0	0	0	0	0	0	0	0	0	0	0	0	0	0	0	0	0
d13300f83d2f9aa11014b6b1fec28ef6	Bacteria;Bacteroidota;Bacteroidia;Bacteroidales;Muribaculaceae;Muribaculaceae;;	0	0	0	0	0	0	0	0	0	0	0	0	0	0	0	0	0	0	0	0	0	0	0	0	0	0	0	0	0	0	0	0	0	0	0	0	0	0	0	0	0	0	0	0	0	0	1	0
d1a75593a480570277f05ec729b865de	Bacteria;Firmicutes;Clostridia;Lachnospirales;Lachnospiraceae;[Ruminococcus]_gnavus_group;;	0	0	0	0	0	0	0	0	0	0	0	0	0	0	0	0	0	0	0	0	0	0	0	0	0	0	0	0	1	0	0	0	0	0	0	0	0	0	0	0	0	0	0	0	0	0	0	0
d25a1dd1265b674af8fce0a07af363be	Bacteria;Firmicutes;Clostridia;Oscillospirales;Oscillospiraceae;UCG-003;;	0	0	0	0	0	0	0	0	0	0	0	0	0	0	0	0	0	0	0	0	0	1	0	0	0	0	0	0	0	0	0	0	0	0	0	0	0	0	0	0	0	0	0	0	0	0	0	0
d2d50989427c4ff10aad49158dda66ef	Bacteria;Firmicutes;Bacilli;RF39;RF39;RF39;;	0	0	0	0	0	0	0	0	0	0	0	0	0	0	0	0	0	0	0	0	0	0	0	0	0	0	0	0	0	0	0	0	0	0	0	0	0	0	0	0	0	0	0	1	0	0	0	0
d3880084f8d19b70530996fc5b0b4f15	Bacteria;Bacteroidota;Bacteroidia;Bacteroidales;Muribaculaceae;Muribaculaceae;;	0	0	0	0	0	0	0	0	0	0	0	0	0	0	0	0	0	0	0	0	0	0	0	0	0	0	0	0	0	0	0	0	0	0	0	0	0	0	0	0	1	0	0	0	0	0	0	0
d4263873dfde10ee5059a11b5fb34d40	Bacteria;Actinobacteriota;Actinobacteria;Corynebacteriales;Corynebacteriaceae;;;	0	0	0	0	0	0	0	0	0	0	0	0	0	0	0	0	0	0	0	0	0	0	0	0	0	0	0	0	0	0	0	0	0	0	0	0	0	0	0	0	0	0	0	0	0	0	0	0
d5232fd0658034967076647da49101e7	Bacteria;Firmicutes;Clostridia;Oscillospirales;Ruminococcaceae;Incertae_Sedis;;	0	0	0	0	0	0	0	0	0	0	0	0	0	1	0	0	0	0	0	0	0	0	0	0	0	0	0	0	0	0	0	0	0	0	0	0	0	0	0	0	0	0	0	0	0	0	0	0
d6aca1ce3a8896b5a4ac550a4108ddd9	Bacteria;Firmicutes;Clostridia;Oscillospirales;Ruminococcaceae;;;	0	0	0	0	0	0	0	0	0	0	0	0	0	0	0	0	0	0	0	0	0	0	0	0	0	0	0	0	0	0	0	0	0	0	0	0	0	0	0	0	0	1	0	0	0	0	0	0
d99c5d125e775d654840c99be5e15779	Bacteria;Firmicutes;Clostridia;Oscillospirales;UCG-010;UCG-010;;	0	0	0	0	0	0	0	0	0	0	0	0	0	0	0	0	0	0	0	0	0	0	0	0	0	0	0	0	0	0	0	0	0	0	0	0	0	0	0	0	0	0	0	0	0	0	0	0
dad63bfd628de87fab59a98b10a98ce7	Bacteria;Bacteroidota;Bacteroidia;Bacteroidales;Porphyromonadaceae;Porphyromonas;Porphyromonas_bennonis;	0	0	0	0	0	0	0	0	0	0	0	0	0	0	0	0	0	0	0	0	0	0	0	0	0	0	0	0	0	0	0	0	0	0	0	0	0	0	0	0	1	0	0	0	0	0	0	0
db11ebab656f855d357867467f755ec1	Bacteria;Firmicutes;Negativicutes;Veillonellales-Selenomonadales;Veillonellaceae;Anaeroglobus;Anaeroglobus_geminatus;	0	0	0	0	1	0	0	0	0	0	0	0	0	0	0	0	0	0	0	0	0	0	0	0	0	0	0	0	0	0	0	0	0	0	0	0	0	0	0	0	0	0	0	0	0	0	0	0
dcfe7efb53c5c513b826913504ccf0dc	Bacteria;Firmicutes;Clostridia;Oscillospirales;Butyricicoccaceae;Butyricicoccus;;	0	0	0	0	0	0	0	0	0	0	0	0	0	0	0	0	1	0	0	0	0	0	0	0	0	0	0	0	0	0	0	0	0	0	0	0	0	0	0	0	0	0	0	0	0	0	0	0
de641e423b4a00fd0c6ae6fa5d27e866	Bacteria;Firmicutes;Clostridia;Oscillospirales;Ruminococcaceae;;;	0	0	0	0	0	0	0	0	0	0	0	0	0	0	1	0	0	0	0	0	0	0	0	0	0	0	0	0	0	0	0	0	0	0	0	0	0	0	0	0	0	0	0	0	0	0	0	0
deba3ff7f7e05cdf6e1c4c8e5aa22d6d	Bacteria;Firmicutes;Clostridia;Clostridia_UCG-014;Clostridia_UCG-014;Clostridia_UCG-014;;	0	0	0	0	0	0	0	0	0	0	0	0	0	0	0	0	0	0	0	0	0	0	0	0	0	0	0	0	0	0	0	0	0	0	0	0	0	0	0	1	0	0	0	0	0	0	0	0
dfb7431e255feb2eb5eb3b666b419adc	Bacteria;Firmicutes;Clostridia;Clostridia_vadinBB60_group;Clostridia_vadinBB60_group;Clostridia_vadinBB60_group;;	0	0	0	0	0	0	0	0	0	0	0	0	0	0	0	0	0	0	0	0	0	0	0	0	0	0	0	0	0	0	0	0	0	0	0	0	0	0	0	0	0	0	0	0	0	0	0	0
e0f7bdf2974c6f61534b16e0886f6670	Bacteria;Firmicutes;Clostridia;Clostridia_UCG-014;Clostridia_UCG-014;Clostridia_UCG-014;;	0	0	0	0	0	0	0	0	0	0	0	0	0	0	0	0	1	0	0	0	0	0	0	0	0	0	0	0	0	0	0	0	0	0	0	0	0	0	0	0	0	0	0	0	0	0	0	0
e2bba997354fca453b4f803eaeecbdaf	Bacteria;Firmicutes;Clostridia;Lachnospirales;Lachnospiraceae;Lachnospiraceae_ND3007_group;;	0	0	0	0	0	0	0	0	0	0	0	0	0	0	0	0	0	0	0	0	0	0	0	0	0	0	0	0	0	0	0	0	0	0	0	0	0	0	0	0	0	0	0	0	0	0	0	0
e367dacc4cf58de7164775e5899d4ab2	Bacteria;Firmicutes;Clostridia;Oscillospirales;Ruminococcaceae;DTU089;;	0	0	0	0	0	0	0	0	0	0	0	0	0	0	0	0	0	0	0	0	0	0	0	0	0	0	0	0	1	0	0	0	0	0	0	0	0	0	0	0	0	0	0	0	0	0	0	0
e3e018efa3aecbe9a5a49d830f38a9d2	Bacteria;Bacteroidota;Bacteroidia;Bacteroidales;Prevotellaceae;Prevotella;Prevotella_buccalis;	0	0	0	0	0	1	0	0	0	0	0	0	0	0	0	0	0	0	0	0	0	0	0	0	0	0	0	0	0	0	0	0	0	0	0	0	0	0	0	0	0	0	0	0	0	0	0	0
e595115ea036045e11142e00a5650d2e	Bacteria;Firmicutes;Clostridia;Peptostreptococcales-Tissierellales;Peptostreptococcales-Tissierellales;Peptoniphilus;Peptoniphilus_obesi;	0	0	0	0	0	0	0	0	0	0	0	0	0	0	0	0	0	0	0	0	0	0	0	1	0	0	0	0	0	0	0	0	0	0	0	0	0	0	0	0	0	0	0	0	0	0	0	0
e5bd5a5c7c1fe29892ebff584483a1c4	Bacteria;Firmicutes;Clostridia;Oscillospirales;Oscillospiraceae;NK4A214_group;;	0	0	0	0	0	0	0	0	0	0	0	0	0	0	0	0	0	0	0	0	0	0	0	0	0	0	0	0	0	0	1	0	0	0	0	0	0	0	0	0	0	0	0	0	0	0	0	0
e6d48abbed8a9f4e030f4abcaf3435fa	Bacteria;Actinobacteriota;Actinobacteria;Bifidobacteriales;Bifidobacteriaceae;Bifidobacterium;;	0	0	0	0	0	0	0	0	0	0	0	0	1	0	0	0	0	0	0	0	0	0	0	0	0	0	0	0	0	0	0	0	0	0	0	0	0	0	0	0	0	0	0	0	0	0	0	0
e6f3609c5cc6e7a422629332d057a0c7	Bacteria;Desulfobacterota;Desulfovibrionia;Desulfovibrionales;Desulfovibrionaceae;Desulfovibrio;;	0	0	0	0	0	0	0	0	0	0	0	0	0	0	0	0	0	0	0	1	0	0	0	0	0	0	0	0	0	0	0	0	0	0	0	0	0	0	0	0	0	0	0	0	0	0	0	0
e8aa9ac21fe8f82d01eea23629277909	Bacteria;Bacteroidota;Bacteroidia;Bacteroidales;Porphyromonadaceae;Porphyromonas;;	0	0	0	0	0	0	0	0	0	0	0	0	0	0	0	0	0	0	0	0	0	0	0	0	0	0	0	0	0	0	0	0	0	0	0	0	0	0	0	0	0	0	0	0	0	1	0	0
ea8403c4897e45a0852866192164b325	Bacteria;Firmicutes;Clostridia;Oscillospirales;Ruminococcaceae;Faecalibacterium;;	0	0	0	0	0	0	0	0	0	0	0	0	0	0	0	0	0	0	0	0	0	0	0	0	0	0	0	0	0	0	1	0	0	0	0	0	0	0	0	0	0	0	0	0	0	0	0	0
ec77511ed0d1b26f5e5906fe73dff013	Bacteria;Firmicutes;Bacilli;Izemoplasmatales;Izemoplasmatales;Izemoplasmatales;;	0	0	0	0	0	0	0	0	0	0	0	0	0	0	0	0	0	0	0	0	0	0	0	1	0	0	0	0	0	0	0	0	0	0	0	0	0	0	0	0	0	0	0	0	0	0	0	0
ee6f1ad3007b7380824da57876e6c8c3	Bacteria;Firmicutes;Clostridia;Oscillospirales;Oscillospiraceae;UCG-005;;	0	0	0	0	0	0	0	0	0	0	0	0	0	0	0	0	0	0	0	0	0	0	0	0	0	0	0	0	0	0	0	0	0	0	0	0	0	0	0	0	0	0	1	0	0	0	0	0
eec5cd9cabd1fe05feb3ae14f8bdb582	Bacteria;Firmicutes;Clostridia;Oscillospirales;UCG-010;UCG-010;;	0	0	0	0	0	0	0	0	0	0	0	0	0	0	0	0	0	0	0	0	0	0	0	0	0	0	0	0	0	0	0	0	0	0	0	0	0	0	0	0	0	0	0	0	0	0	0	0
f043fc0180522b1ddd1d099de5eb3a9b	Bacteria;Firmicutes;Bacilli;Lactobacillales;Leuconostocaceae;Weissella;;	0	0	0	0	0	0	0	0	0	0	0	0	0	0	0	0	0	0	0	0	0	0	0	0	0	0	0	0	0	0	0	0	0	0	0	0	0	0	0	0	0	0	0	0	0	0	0	0
f29c0aaeed74ddf435166838dcee00ca	Bacteria;Bacteroidota;Bacteroidia;Flavobacteriales;Weeksellaceae;Weeksella;Weeksella_sp.;	0	0	0	0	0	0	0	0	0	0	0	0	0	0	0	0	0	0	0	0	0	0	0	0	0	0	0	0	1	0	0	0	0	0	0	0	0	0	0	0	0	0	0	0	0	0	0	0
f33d27bbaec40d7b6128b6b38e6577fd	Bacteria;Firmicutes;Clostridia;Oscillospirales;Ruminococcaceae;Faecalibacterium;;	0	0	0	0	0	0	0	0	0	0	0	0	0	0	0	0	0	0	0	0	0	0	0	0	0	0	0	0	0	0	0	0	0	0	0	0	0	0	0	0	0	0	0	0	0	0	1	0
f4871f5bd64c157b7157e0881bb9064a	Bacteria;Firmicutes;Bacilli;RF39;RF39;RF39;;	0	0	0	0	0	0	0	0	0	0	0	0	0	0	1	0	0	0	0	0	0	0	0	0	0	0	0	0	0	0	0	0	0	0	0	0	0	0	0	0	0	0	0	0	0	0	0	0
f4a8f9ff2913e33713254fb5dfd2bae4	Bacteria;Firmicutes;Clostridia;Oscillospirales;Ruminococcaceae;Subdoligranulum;;	0	0	0	0	0	0	0	0	0	0	0	0	0	0	0	0	0	1	0	0	0	0	0	0	0	0	0	0	0	0	0	0	0	0	0	0	0	0	0	0	0	0	0	0	0	0	0	0
f4e78e2e397dc8bd3ca2f87c245a8773	Bacteria;Fusobacteriota;Fusobacteriia;Fusobacteriales;Fusobacteriaceae;Fusobacterium;;	0	1	0	0	0	0	0	0	0	0	0	0	0	0	0	0	0	0	0	0	0	0	0	0	0	0	0	0	0	0	0	0	0	0	0	0	0	0	0	0	0	0	0	0	0	0	0	0
f6be8fd3434273e20c0b5a1461ee3c85	Bacteria;Firmicutes;Clostridia;Christensenellales;Christensenellaceae;Christensenellaceae_R-7_group;;	0	0	0	0	0	0	0	0	0	0	0	0	0	0	0	0	0	0	0	1	0	0	0	0	0	0	0	0	0	0	0	0	0	0	0	0	0	0	0	0	0	0	0	0	0	0	0	0
f7e320ededd055705b5f95b915ce3327	Bacteria;Firmicutes;Clostridia;Peptostreptococcales-Tissierellales;Peptostreptococcales-Tissierellales;Peptoniphilus;;	0	0	0	0	0	0	0	0	0	0	0	0	0	0	0	0	0	0	0	0	0	0	0	0	0	0	0	0	0	0	0	0	0	0	0	0	0	0	1	0	0	0	0	0	0	0	0	0
f801c7a8ac9c5fbba79b652ac9d82a13	Bacteria;Firmicutes;Clostridia;Oscillospirales;Ruminococcaceae;;;	0	0	0	0	0	0	0	0	0	0	0	0	0	0	0	0	0	0	0	1	0	0	0	0	0	0	0	0	0	0	0	0	0	0	0	0	0	0	0	0	0	0	0	0	0	0	0	0
f98dab4619ff896a9cee45a9b9ddc792	Bacteria;Firmicutes;Clostridia;Oscillospirales;Oscillospiraceae;;Clostridium_sp.;	0	0	0	0	0	0	0	0	0	0	0	0	0	0	0	0	0	0	0	0	0	0	0	0	0	0	0	0	0	0	0	0	0	0	0	0	0	0	0	0	0	0	1	0	0	0	0	0
fa00b60dcaba316dd0ee781b983089d4	Bacteria;Cyanobacteria;Vampirivibrionia;Gastranaerophilales;Gastranaerophilales;Gastranaerophilales;;	0	0	0	0	0	0	0	0	0	0	0	0	0	0	0	0	0	0	0	0	0	0	0	0	0	0	0	0	0	0	0	0	0	0	0	0	0	0	0	0	0	0	0	0	0	0	1	0
fa0e96ebd9762356d970924245ce0c90	Bacteria;Firmicutes;Clostridia;Lachnospirales;Lachnospiraceae;Coprococcus;;	0	0	0	0	0	0	0	0	1	0	0	0	0	0	0	0	0	0	0	0	0	0	0	0	0	0	0	0	0	0	0	0	0	0	0	0	0	0	0	0	0	0	0	0	0	0	0	0
fa2bd2f1500f2aadfa41c605e68f78c0	Bacteria;Firmicutes;Clostridia;Lachnospirales;Lachnospiraceae;Roseburia;;	0	0	0	0	0	0	0	0	0	0	0	0	0	0	0	0	0	0	0	0	0	0	0	0	0	0	0	0	0	0	0	0	0	0	0	0	0	0	0	0	0	0	0	0	0	0	0	0
fa3d2114cfb8f1e6185bb490a3548733	Bacteria;Bacteroidota;Bacteroidia;Bacteroidales;Prevotellaceae;Paraprevotella;;	0	0	0	0	0	0	0	0	0	0	0	0	0	0	0	0	0	0	0	0	0	0	0	0	0	0	0	0	0	0	0	0	0	0	0	0	0	0	0	0	0	0	0	0	0	0	0	0
fd7a44239c32098c3d6311af33082330	Bacteria;Bacteroidota;Bacteroidia;Bacteroidales;Prevotellaceae;Alloprevotella;;	0	0	0	0	0	0	0	0	0	0	0	0	0	0	0	0	0	0	0	0	0	0	0	0	0	0	0	0	0	0	0	0	0	0	0	0	0	0	0	0	0	0	0	0	0	0	0	1
ffed48f6d64de2ee1ab14eddbed19a25	Bacteria;Firmicutes;Clostridia;Peptostreptococcales-Tissierellales;Peptostreptococcales-Tissierellales;Anaerococcus;Anaerococcus_sp.;	0	0	0	0	0	0	0	0	0	0	0	0	0	0	0	0	0	0	0	0	0	0	1	0	0	0	0	0	0	0	0	0	0	0	0	0	0	0	0	0	0	0	0	0	0	0	0	0
ffef4c02adc80b91aab3a5f338357160	Bacteria;Actinobacteriota;Actinobacteria;Corynebacteriales;Corynebacteriaceae;Corynebacterium;;	0	0	0	0	0	0	0	0	0	0	0	0	0	0	0	0	0	0	0	0	0	0	0	0	0	0	0	0	0	0	0	0	0	0	0	0	0	0	0	0	0	0	0	0	0	0	0	0
[truncated: 12 more columns]

## Sheet: Supplementary Table 6a
Supplementary Table 6a. Feature table obtained from metagenomic sequencing of appendix samples, displayed on taxonomic level.
#Datasets	App_01	App_02	App_03	App_04	App_05	App_06	App_07	App_08	App_09	App_10	App_11	App_12	App_13	App_14	App_15	App_16	App_17	App_18	App_19	App_20	App_21	App_22	App_23	App_24	App_25	App_26	App_27	App_28	App_29	App_30	App_31	App_32	App_33	App_34	App_35	App_36	App_37	App_38	App_39	App_40	App_41	App_42	App_43	App_44	App_45	App_46	App_47	App_48	App_49
NCBI;	0	0	134.552	131.223	119.307	107.81	103.508	107.153	106.576	0	0	102.477	111.431	106.269	124.095	113.001	135.581	124.032	107.672	112.388	0	113.849	117.766	120.569	129.056	127.717	113.347	115.708	114.434	112.527	114.424	113.747	114.781	107.325	118.356	124.547	106.611	102.559	105.268	109.843	107.735	144.737	108.393	122.276	117.187	87.1092	90.6781	78.7463	120.713
NCBI;cellular organisms;	0	1.93849	7762.45	8518.42	7511.28	6516.55	8444.83	7587.44	8402.31	0	0	8449.27	8103.94	4661.47	8093.05	7172.23	8389.72	8241.07	7942.58	8304.98	7915.02	8257.87	8210.13	8516.25	8058.65	8275.91	8445.66	7872.01	8197.02	8213.61	8387.19	8547.93	8118.41	8279.9	8198.98	8262.3	8401.32	8684.07	8384.06	7332.76	8312.19	6933.31	8023.74	8192.21	7725.39	3792.55	5668.59	3900.65	8439.94
NCBI;cellular organisms;Bacteria;	6074.56	5194.19	3382.01	3016.46	3247.05	3422.14	3107.1	3286.2	3074.61	6350	6271.54	3137.08	3214.29	3350.27	3182.09	3293.68	3159.61	3164.58	3266.84	3124.27	3224.08	3098.82	3101.56	3061.18	3253.08	3120.71	2995.34	3335.49	3204.14	3147.17	3118.55	2966.14	3240.09	3169.01	3246.84	3141.02	3085.51	2963.78	3142.63	3425.8	3155.6	3370.16	3120.49	3230.85	3407.92	3233.6	3234.77	3804.07	3050.8
NCBI;cellular organisms;Bacteria;FCB group;	0	1.61541	0.9588	0	0	1.00993	0	0.26523	0	0	3.88993	0	0	0.623886	0	1.07365	1.18671	0	0	0.285974	0.239958	0.54735	0.293681	0	0	0	0	0	0	0	0	0	5.06823	0	0.578758	0	0	0	0	0	0	0.226505	0.266322	0	0.271266	1.15486	0.439119	1.28391	0
NCBI;cellular organisms;Bacteria;FCB group;Bacteroidetes/Chlorobi group;	0	0.323082	0	0	0.280063	0	0	0	0	0	0	0	0	0.415924	0	0	0	0	0	0	0	0	0	0	0	0	0	0	0	0	0	0	0	0	0	0	0	0	0	0.243016	0	1.35903	0	0	0	1.31984	0	0.427969	0
NCBI;cellular organisms;Bacteria;FCB group;Bacteroidetes/Chlorobi group;Bacteroidetes;	8.82247	72.0473	2.2372	0	10.0823	20.1985	0	4.50892	0	11	2.91745	0	2.27411	64.2602	9.35997	25.2307	0.296677	0	0	0.285974	3.11945	3.55778	1.4684	0	1.46654	0	1.56701	2.50329	0.566504	0	0	0.264527	6.55889	0	2.31503	0	0	0	0	9.72064	0	40.7709	3.99482	0.305691	5.42532	72.921	36.2273	35.2361	0
NCBI;cellular organisms;Bacteria;FCB group;Bacteroidetes/Chlorobi group;Bacteroidetes;Bacteroidetes incertae sedis;	0	0	0	0	0	0	0	0	0	0	0	0	0	0	0	0	0	0	0	0	0	0	0	0	0	0	0	0	0	0	0	0	0	0	0	0	0	0	0	0	0	0	0	0	0	0	0	0	0
NCBI;cellular organisms;Bacteria;FCB group;Bacteroidetes/Chlorobi group;Bacteroidetes;Bacteroidetes incertae sedis;Candidatus [Bacteroides] periocalifornicus;	0	0	0	0	0	0	0	0	0	0	0	0	0	0	0	0	0	0	0	0	0	0	0	0	0	0	0	0	0	0	0	0	0	0	0	0	0	0	0	0	0	26.5011	0	0	0	0	0	0	0
NCBI;cellular organisms;Bacteria;FCB group;Bacteroidetes/Chlorobi group;Bacteroidetes;Bacteroidia;	0	5.4924	0	0	0.840188	2.7773	0	0.26523	0	0	0	0	0.649745	5.82293	0	2.95253	0	0	0	0	0.959832	0	0	0	0	0	0.261168	0.278143	0	0	0	0	0	0	0	0	0	0	0	0.729048	0	3.85058	0.532643	0	0.813798	8.57894	4.39119	6.56219	0
NCBI;cellular organisms;Bacteria;FCB group;Bacteroidetes/Chlorobi group;Bacteroidetes;Bacteroidia;Bacteroidales;	0	484.946	0.6392	0	82.0584	180.524	0	176.643	0	21	3.88993	0	18.1928	525.104	0	109.244	9.19697	0	0	8.86521	58.5498	97.702	12.0409	0	32.5572	0	6.26804	63.6948	24.3597	0	0	9.7875	13.714	0	59.0334	0	0	0	0	188.58	0	100.115	53.2643	14.9789	43.1313	485.865	206.606	639.956	0
NCBI;cellular organisms;Bacteria;FCB group;Bacteroidetes/Chlorobi group;Bacteroidetes;Bacteroidia;Bacteroidales;Bacteroidaceae;	0	41.0314	0	0	4.76107	13.3815	0	3.44799	0	0	0	0	0.324872	26.8271	0	0.536823	0.593353	0	0	0	7.67866	2.46308	0	0	10.5591	0	1.30584	8.3443	1.41626	0	0	0	0	0	1.15752	0	0	0	0	43.9859	0	5.43612	2.13057	0	5.96786	22.9322	11.6367	27.6753	0
NCBI;cellular organisms;Bacteria;FCB group;Bacteroidetes/Chlorobi group;Bacteroidetes;Bacteroidia;Bacteroidales;Bacteroidaceae;Bacteroides;	0	362.175	0	0	42.0094	194.916	0	57.8202	0	16	0	0	13.9695	338.978	0	9.66282	10.087	0	0	0	52.0709	70.0608	0	0	67.1676	0	14.6254	78.1582	12.4631	0	0	0	0	0	18.8097	0	0	0	0	424.063	0	117.329	30.627	0	44.4876	279.97	118.562	288.594	0
NCBI;cellular organisms;Bacteria;FCB group;Bacteroidetes/Chlorobi group;Bacteroidetes;Bacteroidia;Bacteroidales;Bacteroidaceae;Bacteroides;Bacteroides caccae;	0	41.0314	0	0	0	0	0	0	0	0	0	0	0	0	0	0	0	0	0	0	0	0	0	0	0	0	0	0	0	0	0	0	0	0	0	0	0	0	0	0	0	0	0	0	0	0	0	9.41531	0
NCBI;cellular organisms;Bacteria;FCB group;Bacteroidetes/Chlorobi group;Bacteroidetes;Bacteroidia;Bacteroidales;Bacteroidaceae;Bacteroides;Bacteroides caccae;Bacteroides caccae ATCC 43185;	0	0	0	0	0	0	0	0	0	0	0	0	0	0	0	0	0	0	0	0	0	0	0	0	0	0	0	0	0	0	0	0	0	0	0	0	0	0	0	0	0	0	0	0	0	0	0	0	0
NCBI;cellular organisms;Bacteria;FCB group;Bacteroidetes/Chlorobi group;Bacteroidetes;Bacteroidia;Bacteroidales;Bacteroidaceae;Bacteroides;Bacteroides cellulosilyticus;	0	0	0	0	0	0	0	0	0	0	0	0	0	0	0	0	0	0	0	0	0	0	0	0	0	0	0	0	0	0	0	0	0	0	0	0	0	0	0	0	0	0	0	0	0	0	0	0	0
NCBI;cellular organisms;Bacteria;FCB group;Bacteroidetes/Chlorobi group;Bacteroidetes;Bacteroidia;Bacteroidales;Bacteroidaceae;Bacteroides;Bacteroides cellulosilyticus;Bacteroides cellulosilyticus DSM 14838;	0	0	0	0	0	0	0	0	0	0	0	0	0	0	0	0	0	0	0	0	0	0	0	0	0	0	0	0	0	0	0	0	0	0	0	0	0	0	0	0	0	0	0	0	0	0	0	0	0
NCBI;cellular organisms;Bacteria;FCB group;Bacteroidetes/Chlorobi group;Bacteroidetes;Bacteroidia;Bacteroidales;Bacteroidaceae;Bacteroides;Bacteroides faecis;	0	0	0	0	0	0	0	0	0	0	0	0	0	0	0	0	0	0	0	0	0	0	0	0	0	0	0	0	0	0	0	0	0	0	0	0	0	0	0	0	0	0	0	0	0	0	0	0	0
NCBI;cellular organisms;Bacteria;FCB group;Bacteroidetes/Chlorobi group;Bacteroidetes;Bacteroidia;Bacteroidales;Bacteroidaceae;Bacteroides;Bacteroides fragilis;	0	116.956	0	0	39.4888	69.4324	0	10.8744	0	26	0	0	0	189.661	0	0	0	0	0	0	17.037	0	0	0	69.5141	0	0	37.2712	0	0	0	0	0	0	0	0	0	0	0	18.7122	0	179.392	38.6166	0	0	204.245	103.852	75.6078	0
NCBI;cellular organisms;Bacteria;FCB group;Bacteroidetes/Chlorobi group;Bacteroidetes;Bacteroidia;Bacteroidales;Bacteroidaceae;Bacteroides;Bacteroides fragilis;Bacteroides fragilis str. B1 (UDC16-1);	0	0	0	0	0	0	0	0	0	0	0	0	0	0	0	0	0	0	0	0	0	0	0	0	0	0	0	0	0	0	0	0	0	0	0	0	0	0	0	0	0	0	0	0	0	9.7338	0	0	0
NCBI;cellular organisms;Bacteria;FCB group;Bacteroidetes/Chlorobi group;Bacteroidetes;Bacteroidia;Bacteroidales;Bacteroidaceae;Bacteroides;Bacteroides nordii;	0	0	0	0	0	0	0	0	0	0	0	0	0	29.1147	0	0	0	0	0	0	0	0	0	0	0	0	0	0	0	0	0	0	0	0	0	0	0	0	0	0	0	0	0	0	0	0	0	17.1188	0
NCBI;cellular organisms;Bacteria;FCB group;Bacteroidetes/Chlorobi group;Bacteroidetes;Bacteroidia;Bacteroidales;Bacteroidaceae;Bacteroides;Bacteroides ovatus;	0	0	0	0	0	0	0	0	0	0	0	0	0	0	0	0	0	0	0	0	0	0	0	0	0	0	0	0	0	0	0	0	0	0	0	0	0	0	0	0	0	0	0	0	0	0	0	0	0
NCBI;cellular organisms;Bacteria;FCB group;Bacteroidetes/Chlorobi group;Bacteroidetes;Bacteroidia;Bacteroidales;Bacteroidaceae;Bacteroides;Bacteroides salyersiae;	0	14.8618	0	0	0	0	0	0	0	0	0	0	0	0	0	0	0	0	0	0	0	0	0	0	9.97249	0	0	0	0	0	0	0	0	0	0	0	0	0	0	0	0	0	0	0	0	0	0	0	0
NCBI;cellular organisms;Bacteria;FCB group;Bacteroidetes/Chlorobi group;Bacteroidetes;Bacteroidia;Bacteroidales;Bacteroidaceae;Bacteroides;Bacteroides stercoris;	0	0	0	0	0	0	0	0	0	0	0	0	0	0	0	0	0	0	0	0	0	0	0	0	0	0	0	0	0	0	0	0	0	0	0	0	0	0	0	0	0	0	0	0	0	0	0	0	0
NCBI;cellular organisms;Bacteria;FCB group;Bacteroidetes/Chlorobi group;Bacteroidetes;Bacteroidia;Bacteroidales;Bacteroidaceae;Bacteroides;Bacteroides thetaiotaomicron;	0	22.9388	0	0	0	0	0	0	0	0	0	0	0	11.6459	0	0	0	0	0	0	0	0	0	0	0	0	0	0	0	0	0	0	0	0	0	0	0	0	0	33.0502	0	0	0	0	0	0	0	0	0
NCBI;cellular organisms;Bacteria;FCB group;Bacteroidetes/Chlorobi group;Bacteroidetes;Bacteroidia;Bacteroidales;Bacteroidaceae;Bacteroides;Bacteroides uniformis;	0	0	0	0	0	0	0	0	0	0	0	0	0	0	0	0	0	0	0	0	0	0	0	0	0	0	0	0	0	0	0	0	0	0	0	0	0	0	0	25.0306	0	0	0	0	0	0	0	0	0
NCBI;cellular organisms;Bacteria;FCB group;Bacteroidetes/Chlorobi group;Bacteroidetes;Bacteroidia;Bacteroidales;Bacteroidaceae;Bacteroides;Bacteroides uniformis;Bacteroides uniformis ATCC 8492;	0	0	0	0	0	0	0	0	0	0	0	0	0	0	0	0	0	0	0	0	0	0	0	0	0	0	0	0	0	0	0	0	0	0	0	0	0	0	0	0	0	0	0	0	0	0	0	0	0
NCBI;cellular organisms;Bacteria;FCB group;Bacteroidetes/Chlorobi group;Bacteroidetes;Bacteroidia;Bacteroidales;Bacteroidaceae;Bacteroides;Bacteroides xylanisolvens;	0	0	0	0	0	0	0	0	0	0	0	0	0	0	0	0	0	0	0	0	0	0	0	0	0	0	0	0	0	0	0	0	0	0	0	0	0	0	0	0	0	0	0	0	0	0	0	0	0
NCBI;cellular organisms;Bacteria;FCB group;Bacteroidetes/Chlorobi group;Bacteroidetes;Bacteroidia;Bacteroidales;Bacteroidaceae;Bacteroides;environmental samples <CFB group bacteria,genus Bacteroides>;	0	0	0	0	0	0	0	0	0	0	0	0	0	0	0	0	0	0	0	0	0	0	0	0	0	0	0	0	0	0	0	0	0	0	0	0	0	0	0	0	0	0	0	0	0	0	0	0	0
NCBI;cellular organisms;Bacteria;FCB group;Bacteroidetes/Chlorobi group;Bacteroidetes;Bacteroidia;Bacteroidales;Bacteroidaceae;Bacteroides;unclassified Bacteroides;	0	0	0	0	0	0	0	0	0	0	0	0	0	9.35829	0	0	0	0	0	0	0	0	0	0	0	0	0	0	0	0	0	0	0	0	0	0	0	0	0	11.6648	0	0	0	0	0	0	0	14.5509	0
NCBI;cellular organisms;Bacteria;FCB group;Bacteroidetes/Chlorobi group;Bacteroidetes;Bacteroidia;Bacteroidales;Bacteroidaceae;unclassified Bacteroidaceae;	0	0	0	0	0	0	0	0	0	0	0	0	0	0	0	0	0	0	0	0	0	0	0	0	0	0	0	0	0	0	0	0	0	0	0	0	0	0	0	0	0	0	0	0	0	0	0	0	0
NCBI;cellular organisms;Bacteria;FCB group;Bacteroidetes/Chlorobi group;Bacteroidetes;Bacteroidia;Bacteroidales;Bacteroidaceae;unclassified Bacteroidaceae;Bacteroidaceae bacterium;	0	0	0	0	0	0	0	0	0	0	0	0	0	0	0	0	0	0	0	0	0	0	0	0	0	0	0	0	0	0	0	0	0	0	0	0	0	0	0	0	0	0	0	0	0	0	0	0	0
NCBI;cellular organisms;Bacteria;FCB group;Bacteroidetes/Chlorobi group;Bacteroidetes;Bacteroidia;Bacteroidales;Bacteroidales incertae sedis;	0	0	0	0	0	0	0	0	0	0	0	0	0	0	0	0	0	0	0	0	0	0	0	0	0	0	0	0	0	0	0	0	0	0	0	0	0	0	0	0	0	0	0	0	0	0	0	0	0
NCBI;cellular organisms;Bacteria;FCB group;Bacteroidetes/Chlorobi group;Bacteroidetes;Bacteroidia;Bacteroidales;Bacteroidales incertae sedis;Phocaeicola;	0	0	0	0	0	0	0	11.6701	0	0	0	0	0	0	0	0	0	0	0	0	0	0	0	0	0	0	0	0	0	0	0	0	0	0	0	0	0	0	0	0	0	0	0	0	0	0	0	6.13422	0
NCBI;cellular organisms;Bacteria;FCB group;Bacteroidetes/Chlorobi group;Bacteroidetes;Bacteroidia;Bacteroidales;Bacteroidales incertae sedis;Phocaeicola;Phocaeicola vulgatus;	0	0	0	0	0	0	0	0	0	0	0	0	0	0	0	0	0	0	0	0	0	0	0	0	0	0	0	0	0	0	0	0	0	0	0	0	0	0	0	0	0	0	0	0	0	0	0	9.70063	0
NCBI;cellular organisms;Bacteria;FCB group;Bacteroidetes/Chlorobi group;Bacteroidetes;Bacteroidia;Bacteroidales;Barnesiellaceae;	0	0	0	0	0	0	0	0	0	0	0	0	0	0	0	0	0	0	0	0	0	0	0	0	0	0	0	0	0	0	0	0	0	0	0	0	0	0	0	0	0	0	0	0	0	0	0	0	0
NCBI;cellular organisms;Bacteria;FCB group;Bacteroidetes/Chlorobi group;Bacteroidetes;Bacteroidia;Bacteroidales;Barnesiellaceae;Barnesiella;	0	0	0	0	0	0	0	0	0	0	0	0	0	0	0	0	0	0	0	0	0	0	0	0	0	0	0	0	0	0	0	0	0	0	0	0	0	0	0	0	0	0	0	0	0	0	0	0	0
NCBI;cellular organisms;Bacteria;FCB group;Bacteroidetes/Chlorobi group;Bacteroidetes;Bacteroidia;Bacteroidales;Odoribacteraceae;	0	3.5539	0	0	0	6.56452	0	0	0	0	0	0	0	10.814	0	0	0	0	0	0	0	0	0	0	0	0	0	4.72843	0	0	0	0	0	0	0	0	0	0	0	0	0	0	0	0	0	0	0	7.98875	0
NCBI;cellular organisms;Bacteria;FCB group;Bacteroidetes/Chlorobi group;Bacteroidetes;Bacteroidia;Bacteroidales;Odoribacteraceae;Butyricimonas;	0	0	0	0	0	0	0	0	0	0	0	0	0	0	0	0	0	0	0	0	0	0	0	0	0	0	0	0	0	0	0	0	0	0	0	0	0	0	0	0	0	0	0	0	0	0	0	13.4097	0
NCBI;cellular organisms;Bacteria;FCB group;Bacteroidetes/Chlorobi group;Bacteroidetes;Bacteroidia;Bacteroidales;Odoribacteraceae;Odoribacter;	0	20.0311	0	0	0	18.9361	0	0	0	0	0	0	0	29.5306	0	0	0	0	0	0	0	0	0	0	0	0	0	11.682	0	0	0	0	0	0	0	0	0	0	0	0	0	0	0	0	0	11.2186	0	9.55797	0
NCBI;cellular organisms;Bacteria;FCB group;Bacteroidetes/Chlorobi group;Bacteroidetes;Bacteroidia;Bacteroidales;Odoribacteraceae;Odoribacter;Odoribacter splanchnicus;	0	18.0926	0	0	0	20.1985	0	0	0	0	0	0	0	37.0172	0	0	0	0	0	0	0	0	0	0	0	0	0	0	0	0	0	0	0	0	0	0	0	0	0	0	0	0	0	0	0	0	0	9.27266	0
NCBI;cellular organisms;Bacteria;FCB group;Bacteroidetes/Chlorobi group;Bacteroidetes;Bacteroidia;Bacteroidales;Porphyromonadaceae;	0	22.6158	0.9588	0	1.12025	2.52482	0	0	0	0	1.94497	0	0	1.6637	0	0.536823	0	0	0	0	0.239958	0	0.587361	0	0	0	0.261168	0	0	0	0	0	0.894394	0	0	0	0	0	0	0	0	4.07709	0.798965	0	4.88279	3.79453	0.878239	0.713281	0
NCBI;cellular organisms;Bacteria;FCB group;Bacteroidetes/Chlorobi group;Bacteroidetes;Bacteroidia;Bacteroidales;Porphyromonadaceae;Porphyromonas;	0	602.225	8.9488	0	215.928	202.743	0	0	0	6	0	0	0	120.41	0	14.7626	0	0	0	0	19.6766	0	7.34201	0	0	0	22.1993	0	0	0	0	0	7.15515	0	0	0	0	0	0	0	0	192.982	110.79	0	191.514	241.365	9.22151	35.3788	0
NCBI;cellular organisms;Bacteria;FCB group;Bacteroidetes/Chlorobi group;Bacteroidetes;Bacteroidia;Bacteroidales;Porphyromonadaceae;Porphyromonas;Porphyromonas asaccharolytica;	0	77.8628	0	0	0	15.6539	0	0	0	0	0	0	0	0	0	0	0	0	0	0	0	0	0	0	0	0	0	0	0	0	0	0	0	0	0	0	0	0	0	0	0	24.4625	0	0	25.2278	0	0	0	0
NCBI;cellular organisms;Bacteria;FCB group;Bacteroidetes/Chlorobi group;Bacteroidetes;Bacteroidia;Bacteroidales;Porphyromonadaceae;Porphyromonas;Porphyromonas cangingivalis;	0	0	0	0	0	0	0	0	0	0	0	0	0	0	0	0	0	0	0	0	0	0	0	0	0	0	0	0	0	0	0	0	0	0	0	0	0	0	0	0	0	0	0	0	0	10.8887	0	0	0
NCBI;cellular organisms;Bacteria;FCB group;Bacteroidetes/Chlorobi group;Bacteroidetes;Bacteroidia;Bacteroidales;Porphyromonadaceae;Porphyromonas;Porphyromonas crevioricanis;	0	0	0	0	0	0	0	0	0	0	0	0	0	10.3981	0	0	0	0	0	0	0	0	0	0	0	0	0	0	0	0	0	0	0	0	0	0	0	0	0	0	0	0	0	0	0	0	0	0	0
NCBI;cellular organisms;Bacteria;FCB group;Bacteroidetes/Chlorobi group;Bacteroidetes;Bacteroidia;Bacteroidales;Porphyromonadaceae;Porphyromonas;Porphyromonas endodontalis;	0	12.9233	0	0	0	242.887	0	0	0	12	0	0	0	910.042	0	0	0	0	0	0	88.3046	0	0	0	0	0	0	0	0	0	0	0	22.3598	0	0	0	0	0	0	0	0	0	52.199	0	0	1895.95	0	0	0
NCBI;cellular organisms;Bacteria;FCB group;Bacteroidetes/Chlorobi group;Bacteroidetes;Bacteroidia;Bacteroidales;Porphyromonadaceae;Porphyromonas;Porphyromonas endodontalis;Porphyromonas endodontalis ATCC 35406;	0	0	0	0	0	38.1247	0	0	0	0	0	0	0	145.573	0	0	0	0	0	0	13.1977	0	0	0	0	0	0	0	0	0	0	0	0	0	0	0	0	0	0	0	0	0	11.7181	0	0	341.013	0	0	0
NCBI;cellular organisms;Bacteria;FCB group;Bacteroidetes/Chlorobi group;Bacteroidetes;Bacteroidia;Bacteroidales;Porphyromonadaceae;Porphyromonas;Porphyromonas gingivalis;	0	10.9848	0	0	201.085	0	0	0	0	11	10.6973	0	0	11.6459	0	12.6153	0	0	0	0	0	0	9.98514	0	0	0	26.378	0	0	0	0	0	0	0	0	0	0	0	0	0	0	0	109.724	0	0	9.40384	0	0	0
NCBI;cellular organisms;Bacteria;FCB group;Bacteroidetes/Chlorobi group;Bacteroidetes;Bacteroidia;Bacteroidales;Porphyromonadaceae;Porphyromonas;Porphyromonas uenonis;	0	65.5857	0	0	0	21.4609	0	0	0	0	0	0	0	0	0	0	0	0	0	0	0	0	0	0	0	0	0	0	0	0	0	0	0	0	0	0	0	0	0	0	0	29.2191	0	0	17.9036	0	0	0	0
NCBI;cellular organisms;Bacteria;FCB group;Bacteroidetes/Chlorobi group;Bacteroidetes;Bacteroidia;Bacteroidales;Porphyromonadaceae;Porphyromonas;Porphyromonas uenonis;Porphyromonas uenonis 60-3;	0	17.1234	0	0	0	0	0	0	0	0	0	0	0	0	0	0	0	0	0	0	0	0	0	0	0	0	0	0	0	0	0	0	0	0	0	0	0	0	0	0	0	0	0	0	0	0	0	0	0
NCBI;cellular organisms;Bacteria;FCB group;Bacteroidetes/Chlorobi group;Bacteroidetes;Bacteroidia;Bacteroidales;Porphyromonadaceae;Sanguibacteroides;	0	0	0	0	0	0	0	0	0	0	0	0	0	0	0	0	0	0	0	0	0	0	0	0	0	0	0	0	0	0	0	0	0	0	0	0	0	0	0	0	0	0	0	0	0	0	0	0	0
NCBI;cellular organisms;Bacteria;FCB group;Bacteroidetes/Chlorobi group;Bacteroidetes;Bacteroidia;Bacteroidales;Porphyromonadaceae;Sanguibacteroides;Sanguibacteroides justesenii;	0	0	0	0	0	37.1148	0	0	0	0	0	0	0	0	0	0	0	0	0	0	0	0	0	0	0	0	0	0	0	0	0	0	0	0	0	0	0	0	0	0	0	0	0	0	0	0	0	0	0
NCBI;cellular organisms;Bacteria;FCB group;Bacteroidetes/Chlorobi group;Bacteroidetes;Bacteroidia;Bacteroidales;Porphyromonadaceae;unclassified Porphyromonadaceae;	0	0.323082	0	0	0	0	0	0	0	0	0	0	0	0	0	0	0	0	0	0	0	0	0	0	0	0	0	0	0	0	0	0	0	0	0	0	0	0	0	0	0	0	0	0	0	0	0	0	0
NCBI;cellular organisms;Bacteria;FCB group;Bacteroidetes/Chlorobi group;Bacteroidetes;Bacteroidia;Bacteroidales;Porphyromonadaceae;unclassified Porphyromonadaceae;Porphyromonadaceae bacterium FC4;	0	9.0463	0	0	0	0	0	0	0	0	0	0	0	0	0	0	0	0	0	0	0	0	0	0	0	0	0	0	0	0	0	0	0	0	0	0	0	0	0	0	0	0	0	0	0	0	0	0	0
NCBI;cellular organisms;Bacteria;FCB group;Bacteroidetes/Chlorobi group;Bacteroidetes;Bacteroidia;Bacteroidales;Prevotellaceae;	0	79.4782	0	0	0	29.5403	0	0	0	2	0	0	2.92385	97.7421	0	4.83141	4.15347	0	0	0	4.79916	0	0	0	0.293308	0	0	0	0.849755	0	0	0	1.49066	0	0	0	0	0	0	6.80445	0	14.7228	2.66322	0	0	97.9979	17.1257	67.4764	0
NCBI;cellular organisms;Bacteria;FCB group;Bacteroidetes/Chlorobi group;Bacteroidetes;Bacteroidia;Bacteroidales;Prevotellaceae;Alloprevotella;	0	9.0463	0	0	0	3.53474	0	0	0	0	0	0	0	25.1634	0	2.14729	0	0	0	0	0.479916	0	0	0	0	0	0	0	0	0	0	0	0.894394	0	0	0	0	0	0	0	0	0.906019	0	0	0	15.0131	0	8.84469	0
NCBI;cellular organisms;Bacteria;FCB group;Bacteroidetes/Chlorobi group;Bacteroidetes;Bacteroidia;Bacteroidales;Prevotellaceae;Alloprevotella;Alloprevotella tannerae;	0	307.251	0	0	0	150.227	0	0	0	0	0	0	9.09642	738.265	0	46.7036	14.2405	0	0	0	9.1184	0	0	0	0	0	0	0	0	0	0	0	11.9252	0	0	0	0	0	0	0	0	48.925	0	0	0	419.048	0	267.623	0
NCBI;cellular organisms;Bacteria;FCB group;Bacteroidetes/Chlorobi group;Bacteroidetes;Bacteroidia;Bacteroidales;Prevotellaceae;Alloprevotella;Alloprevotella tannerae;Alloprevotella tannerae ATCC 51259;	0	111.786	0	0	0	60.3431	0	0	0	0	0	0	9.74617	284.076	0	18.5204	0	0	0	0	0	0	0	0	0	0	0	0	0	0	0	0	0	0	0	0	0	0	0	0	0	15.1758	0	0	0	156.236	0	105.423	0
NCBI;cellular organisms;Bacteria;FCB group;Bacteroidetes/Chlorobi group;Bacteroidetes;Bacteroidia;Bacteroidales;Prevotellaceae;Alloprevotella;unclassified Alloprevotella;	0	0	0	0	0	0	0	0	0	0	0	0	0	0	0	0	0	0	0	0	0	0	0	0	0	0	0	0	0	0	0	0	0	0	0	0	0	0	0	9.47762	0	0	0	0	0	0	0	0	0
NCBI;cellular organisms;Bacteria;FCB group;Bacteroidetes/Chlorobi group;Bacteroidetes;Bacteroidia;Bacteroidales;Prevotellaceae;Prevotella;	0	756.658	0	0	0	93.6707	0	0	0	95	0	0	32.8121	66.1319	0	28.9885	0	0	0	0	86.3849	0	0	0	20.2383	0	0	0	32.8572	0	0	0	30.7075	0	0	0	0	0	0	123.938	0	125.71	31.9586	0	0	451.219	536.165	576.759	0
NCBI;cellular organisms;Bacteria;FCB group;Bacteroidetes/Chlorobi group;Bacteroidetes;Bacteroidia;Bacteroidales;Prevotellaceae;Prevotella;environmental samples <CFB group bacteria,genus Prevotella>;	0	0	0	0	0	0	0	0	0	0	0	0	0	0	0	0	0	0	0	0	0	0	0	0	0	0	0	0	0	0	0	0	0	0	0	0	0	0	0	0	0	0	0	0	0	0	0	11.2698	0
NCBI;cellular organisms;Bacteria;FCB group;Bacteroidetes/Chlorobi group;Bacteroidetes;Bacteroidia;Bacteroidales;Prevotellaceae;Prevotella;Prevotella baroniae;	0	0	0	0	0	0	0	0	0	0	0	0	0	0	0	0	0	0	0	0	0	0	0	0	0	0	0	0	0	0	0	0	0	0	0	0	0	0	0	0	0	0	0	0	0	186.592	0	0	0
NCBI;cellular organisms;Bacteria;FCB group;Bacteroidetes/Chlorobi group;Bacteroidetes;Bacteroidia;Bacteroidales;Prevotellaceae;Prevotella;Prevotella baroniae;Prevotella baroniae F0067;	0	0	0	0	0	0	0	0	0	0	0	0	0	0	0	0	0	0	0	0	0	0	0	0	0	0	0	0	0	0	0	0	0	0	0	0	0	0	0	0	0	0	0	0	0	77.7054	0	0	0
NCBI;cellular organisms;Bacteria;FCB group;Bacteroidetes/Chlorobi group;Bacteroidetes;Bacteroidia;Bacteroidales;Prevotellaceae;Prevotella;Prevotella buccalis;	0	46.8469	0	0	0	14.3915	0	0	0	0	0	0	0	0	0	0	0	0	0	0	0	0	0	0	0	0	0	0	0	0	0	0	0	0	0	0	0	0	0	0	0	0	0	0	0	0	0	0	0
NCBI;cellular organisms;Bacteria;FCB group;Bacteroidetes/Chlorobi group;Bacteroidetes;Bacteroidia;Bacteroidales;Prevotellaceae;Prevotella;Prevotella buccalis;Prevotella buccalis ATCC 35310;	0	10.9848	0	0	0	0	0	0	0	0	0	0	0	0	0	0	0	0	0	0	0	0	0	0	0	0	0	0	0	0	0	0	0	0	0	0	0	0	0	0	0	0	0	0	0	0	0	0	0
NCBI;cellular organisms;Bacteria;FCB group;Bacteroidetes/Chlorobi group;Bacteroidetes;Bacteroidia;Bacteroidales;Prevotellaceae;Prevotella;Prevotella copri;	0	0	0	0	0	0	0	0	0	0	0	0	0	0	0	0	0	0	0	0	0	0	0	0	0	0	0	0	0	0	0	0	0	0	0	0	0	0	0	0	0	0	0	0	0	0	0	348.081	0
NCBI;cellular organisms;Bacteria;FCB group;Bacteroidetes/Chlorobi group;Bacteroidetes;Bacteroidia;Bacteroidales;Prevotellaceae;Prevotella;Prevotella copri;Prevotella copri DSM 18205;	0	0	0	0	0	0	0	0	0	0	0	0	0	0	0	0	0	0	0	0	0	0	0	0	0	0	0	0	0	0	0	0	0	0	0	0	0	0	0	0	0	0	0	0	0	0	0	37.6613	0
NCBI;cellular organisms;Bacteria;FCB group;Bacteroidetes/Chlorobi group;Bacteroidetes;Bacteroidia;Bacteroidales;Prevotellaceae;Prevotella;Prevotella denticola;	0	0	0	0	0	0	0	0	0	0	0	0	0	0	0	0	0	0	0	0	24.9556	0	0	0	0	0	0	0	0	0	0	0	0	0	0	0	0	0	0	0	0	0	0	0	0	0	0	0	0
NCBI;cellular organisms;Bacteria;FCB group;Bacteroidetes/Chlorobi group;Bacteroidetes;Bacteroidia;Bacteroidales;Prevotellaceae;Prevotella;Prevotella intermedia;	0	186.418	0	0	0	0	0	0	0	37	0	0	0	12.4777	0	0	0	0	0	0	0	0	0	0	0	0	0	0	0	0	0	0	0	0	0	0	0	0	0	39.3686	0	0	0	0	0	0	155.448	0	0
NCBI;cellular organisms;Bacteria;FCB group;Bacteroidetes/Chlorobi group;Bacteroidetes;Bacteroidia;Bacteroidales;Prevotellaceae;Prevotella;Prevotella intermedia;Prevotella intermedia 17;	0	0	0	0	0	0	0	0	0	0	0	0	0	0	0	0	0	0	0	0	0	0	0	0	0	0	0	0	0	0	0	0	0	0	0	0	0	0	0	0	0	0	0	0	0	0	9.88018	0	0
NCBI;cellular organisms;Bacteria;FCB group;Bacteroidetes/Chlorobi group;Bacteroidetes;Bacteroidia;Bacteroidales;Prevotellaceae;Prevotella;Prevotella intermedia;Prevotella intermedia ZT;	0	28.1081	0	0	0	0	0	0	0	0	0	0	0	0	0	0	0	0	0	0	0	0	0	0	0	0	0	0	0	0	0	0	0	0	0	0	0	0	0	0	0	0	0	0	0	0	19.9799	0	0
NCBI;cellular organisms;Bacteria;FCB group;Bacteroidetes/Chlorobi group;Bacteroidetes;Bacteroidia;Bacteroidales;Prevotellaceae;Prevotella;Prevotella micans;	0	0	0	0	0	0	0	0	0	0	0	0	0	0	0	0	0	0	0	0	0	0	0	0	0	0	0	0	0	0	0	0	0	0	0	0	0	0	0	0	0	0	0	0	0	36.7905	0	0	0
NCBI;cellular organisms;Bacteria;FCB group;Bacteroidetes/Chlorobi group;Bacteroidetes;Bacteroidia;Bacteroidales;Prevotellaceae;Prevotella;Prevotella nigrescens;	0	0	0	0	0	0	0	0	0	0	0	0	0	0	0	0	0	0	0	0	0	0	0	0	0	0	0	0	0	0	0	0	0	0	0	0	0	0	0	0	0	0	0	0	0	10.3937	0	0	0
NCBI;cellular organisms;Bacteria;FCB group;Bacteroidetes/Chlorobi group;Bacteroidetes;Bacteroidia;Bacteroidales;Prevotellaceae;Prevotella;Prevotella oralis;	0	0	0	0	0	0	0	0	0	0	0	0	0	0	0	0	0	0	0	0	0	0	0	0	0	0	0	0	0	0	0	0	0	0	0	0	0	0	0	0	0	0	0	0	0	0	0	49.6444	0
NCBI;cellular organisms;Bacteria;FCB group;Bacteroidetes/Chlorobi group;Bacteroidetes;Bacteroidia;Bacteroidales;Prevotellaceae;Prevotella;Prevotella timonensis;	0	9.36938	0	0	0	0	0	0	0	0	0	0	0	0	0	0	0	0	0	0	0	0	0	0	0	0	0	0	0	0	0	0	0	0	0	0	0	0	0	0	0	0	0	0	0	0	0	0	0
NCBI;cellular organisms;Bacteria;FCB group;Bacteroidetes/Chlorobi group;Bacteroidetes;Bacteroidia;Bacteroidales;Prevotellaceae;Prevotella;unclassified Prevotella;	0	8.72322	0	0	0	4.03971	0	0	0	0	0	0	0	0	0	0	0	0	0	0	0	0	0	0	0	0	0	0	0	0	0	0	0	0	0	0	0	0	0	0	0	0	0	0	0	17.6528	0	9.55797	0
NCBI;cellular organisms;Bacteria;FCB group;Bacteroidetes/Chlorobi group;Bacteroidetes;Bacteroidia;Bacteroidales;Prevotellaceae;Prevotella;unclassified Prevotella;Prevotella sp. OH937_COT-195;	0	0	0	0	0	9.5943	0	0	0	0	0	0	0	0	0	0	0	0	0	0	0	0	0	0	0	0	0	0	0	0	0	0	0	0	0	0	0	0	0	0	0	0	0	0	0	0	0	0	0
NCBI;cellular organisms;Bacteria;FCB group;Bacteroidetes/Chlorobi group;Bacteroidetes;Bacteroidia;Bacteroidales;Prevotellaceae;Prevotella;unclassified Prevotella;Prevotella sp. oral taxon 376;	0	0	0	0	0	0	0	0	0	0	0	0	0	0	0	0	0	0	0	0	0	0	0	0	0	0	0	0	0	0	0	0	0	0	0	0	0	0	0	0	0	0	0	0	0	0	0	0	0
NCBI;cellular organisms;Bacteria;FCB group;Bacteroidetes/Chlorobi group;Bacteroidetes;Bacteroidia;Bacteroidales;Rikenellaceae;	0	8.40014	0	0	0	9.34182	0	28.3796	0	0	0	0	0	13.7255	0	0.805235	0	0	0	0	0	13.4101	0	0	0	0	0	6.67544	0	0	0	0	0	0	0	0	0	0	0	16.0391	0	1.81204	0	0	0	19.9625	0	17.2614	0
NCBI;cellular organisms;Bacteria;FCB group;Bacteroidetes/Chlorobi group;Bacteroidetes;Bacteroidia;Bacteroidales;Rikenellaceae;Alistipes;	0	16.4772	0	0	0	29.0354	0	78.2429	0	10	0	0	0	65.508	0	9.93123	0	0	0	0	0	73.6186	0	0	0	0	0	32.2646	0	0	0	0	0	0	0	0	0	0	0	58.5668	0	9.06019	0	0	0	106.082	0	105.423	0
NCBI;cellular organisms;Bacteria;FCB group;Bacteroidetes/Chlorobi group;Bacteroidetes;Bacteroidia;Bacteroidales;Rikenellaceae;Alistipes;Alistipes finegoldii;	0	0	0	0	0	0	0	0	0	0	0	0	0	0	0	0	0	0	0	0	0	0	0	0	0	0	0	0	0	0	0	0	0	0	0	0	0	0	0	0	0	0	0	0	0	0	0	0	0
NCBI;cellular organisms;Bacteria;FCB group;Bacteroidetes/Chlorobi group;Bacteroidetes;Bacteroidia;Bacteroidales;Rikenellaceae;Alistipes;Alistipes ihumii;	0	0	0	0	0	0	0	0	0	0	0	0	0	0	0	0	0	0	0	0	0	0	0	0	0	0	0	0	0	0	0	0	0	0	0	0	0	0	0	0	0	0	0	0	0	0	0	0	0
NCBI;cellular organisms;Bacteria;FCB group;Bacteroidetes/Chlorobi group;Bacteroidetes;Bacteroidia;Bacteroidales;Rikenellaceae;Alistipes;Alistipes onderdonkii;	0	0	0	0	0	0	0	0	0	0	0	0	0	0	0	0	0	0	0	0	0	0	0	0	0	0	0	0	0	0	0	0	0	0	0	0	0	0	0	10.6927	0	0	0	0	0	0	0	11.5552	0
NCBI;cellular organisms;Bacteria;FCB group;Bacteroidetes/Chlorobi group;Bacteroidetes;Bacteroidia;Bacteroidales;Rikenellaceae;Alistipes;Alistipes putredinis;	0	0	0	0	0	0	0	0	0	0	0	0	0	0	0	0	0	0	0	0	0	0	0	0	0	0	0	0	0	0	0	0	0	0	0	0	0	0	0	0	0	0	0	0	0	0	0	16.8334	0
NCBI;cellular organisms;Bacteria;FCB group;Bacteroidetes/Chlorobi group;Bacteroidetes;Bacteroidia;Bacteroidales;Rikenellaceae;Alistipes;Alistipes putredinis;Alistipes putredinis DSM 17216;	0	0	0	0	0	0	0	0	0	0	0	0	0	0	0	0	0	0	0	0	0	0	0	0	0	0	0	0	0	0	0	0	0	0	0	0	0	0	0	0	0	0	0	0	0	0	0	0	0
NCBI;cellular organisms;Bacteria;FCB group;Bacteroidetes/Chlorobi group;Bacteroidetes;Bacteroidia;Bacteroidales;Tannerellaceae;	0	0	0	0	0.280063	0.504963	0	0	0	0	0	0	0	8.11052	0	19.594	0	0	0	0	0	0	0	0	0	0	0.522336	0	0	0	0	0	0	0	0	0	0	0	0	0	0	0	1.59793	0	0	1.6498	16.2474	3.13844	0
NCBI;cellular organisms;Bacteria;FCB group;Bacteroidetes/Chlorobi group;Bacteroidetes;Bacteroidia;Bacteroidales;Tannerellaceae;Parabacteroides;	0	0	0	0	0	16.1588	0	0	0	0	0	0	0	0	0	0	0	0	0	0	0	0	0	0	0	0	0	0	0	0	0	0	0	0	0	0	0	0	0	21.6284	0	0	0	0	0	9.23886	0	53.3534	0
NCBI;cellular organisms;Bacteria;FCB group;Bacteroidetes/Chlorobi group;Bacteroidetes;Bacteroidia;Bacteroidales;Tannerellaceae;Parabacteroides;Parabacteroides distasonis;	0	0	0	0	0	0	0	0	0	0	0	0	0	0	0	0	0	0	0	0	0	0	0	0	0	0	0	0	0	0	0	0	0	0	0	0	0	0	0	0	0	0	0	0	0	0	0	0	0
NCBI;cellular organisms;Bacteria;FCB group;Bacteroidetes/Chlorobi group;Bacteroidetes;Bacteroidia;Bacteroidales;Tannerellaceae;Parabacteroides;Parabacteroides johnsonii;	0	0	0	0	0	0	0	0	0	0	0	0	0	0	0	0	0	0	0	0	0	0	0	0	0	0	0	0	0	0	0	0	0	0	0	0	0	0	0	0	0	0	0	0	0	0	0	0	0
NCBI;cellular organisms;Bacteria;FCB group;Bacteroidetes/Chlorobi group;Bacteroidetes;Bacteroidia;Bacteroidales;Tannerellaceae;Parabacteroides;unclassified Parabacteroides;	0	0	0	0	0	0	0	0	0	0	0	0	0	0	0	0	0	0	0	0	0	0	0	0	0	0	0	0	0	0	0	0	0	0	0	0	0	0	0	0	0	0	0	0	0	0	0	0	0
NCBI;cellular organisms;Bacteria;FCB group;Bacteroidetes/Chlorobi group;Bacteroidetes;Bacteroidia;Bacteroidales;Tannerellaceae;Tannerella;	0	0	0	0	1.68038	0	0	0	0	0	0	0	0	4.57516	0	30.3305	0	0	0	0	0	0	0	0	0	0	0.261168	0	0	0	0	0	0	0	0	0	0	0	0	0	0	0	1.06529	0	0	0	32.2753	11.6978	0
NCBI;cellular organisms;Bacteria;FCB group;Bacteroidetes/Chlorobi group;Bacteroidetes;Bacteroidia;Bacteroidales;Tannerellaceae;Tannerella;Tannerella forsythia;	0	0	0	0	35.0078	0	0	0	0	17	0	0	0	99.1979	0	490.925	0	0	0	0	0	0	0	0	0	0	10.1856	0	0	0	0	0	0	0	0	0	0	0	0	0	0	0	19.1752	0	0	0	492.692	116.122	0
NCBI;cellular organisms;Bacteria;FCB group;Bacteroidetes/Chlorobi group;Bacteroidetes;Bacteroidia;Bacteroidales;Tannerellaceae;Tannerella;Tannerella forsythia;Tannerella forsythia 3313;	0	0	0	0	0	0	0	0	0	0	0	0	0	0	0	16.9099	0	0	0	0	0	0	0	0	0	0	0	0	0	0	0	0	0	0	0	0	0	0	0	0	0	0	0	0	0	0	13.1736	0	0
NCBI;cellular organisms;Bacteria;FCB group;Bacteroidetes/Chlorobi group;Bacteroidetes;Bacteroidia;Bacteroidales;Tannerellaceae;Tannerella;Tannerella forsythia;Tannerella forsythia 92A2;	0	0	0	0	0	0	0	0	0	0	0	0	0	12.8936	0	63.0767	0	0	0	0	0	0	0	0	0	0	0	0	0	0	0	0	0	0	0	0	0	0	0	0	0	0	0	0	0	0	55.7681	14.9789	0
NCBI;cellular organisms;Bacteria;FCB group;Bacteroidetes/Chlorobi group;Bacteroidetes;Bacteroidia;Bacteroidales;Tannerellaceae;Tannerella;Tannerella forsythia;Tannerella forsythia KS16;	0	0	0	0	0	0	0	0	0	0	0	0	0	0	0	9.93123	0	0	0	0	0	0	0	0	0	0	0	0	0	0	0	0	0	0	0	0	0	0	0	0	0	0	0	0	0	0	15.3692	0	0
NCBI;cellular organisms;Bacteria;FCB group;Bacteroidetes/Chlorobi group;Bacteroidetes;Bacteroidia;Bacteroidales;unclassified Bacteroidales;	0	4.20007	0	0	0	0	0	0	0	0	0	0	0	0	0	0	0	0	0	0	0	0	0	0	0	0	0	0	0	0	0	0	0	0	0	0	0	0	0	0	0	0	0	0	0	0	0	0	0
NCBI;cellular organisms;Bacteria;FCB group;Bacteroidetes/Chlorobi group;Bacteroidetes;Bacteroidia;Bacteroidales;unclassified Bacteroidales;Bacteroidales bacterium KA00251;	0	22.9388	0	0	0	0	0	0	0	0	0	0	0	0	0	0	0	0	0	0	0	0	0	0	0	0	0	0	0	0	0	0	0	0	0	0	0	0	0	0	0	0	0	0	0	0	0	0	0
NCBI;cellular organisms;Bacteria;FCB group;Bacteroidetes/Chlorobi group;Bacteroidetes;Chitinophagia;	0	0	0	0	0	0	0	0	0	0	0	0	0	0	0	0	0	0	0	0	0	0	0	0	0	0	0	0	0	0	0	0	0	0	0	0	0	0	0	0	0	0	0	0	0	0	0	0	0
NCBI;cellular organisms;Bacteria;FCB group;Bacteroidetes/Chlorobi group;Bacteroidetes;Chitinophagia;Chitinophagales;	0	0	0	0	0	0	0	0	0	0	0	0	0	0	0	0	0	0	0	0	0	0	0	0	0	0	0	0	0	0	0	0	0	0	0	0	0	0	0	0	0	0	0	0	0	0	0	0	0
NCBI;cellular organisms;Bacteria;FCB group;Bacteroidetes/Chlorobi group;Bacteroidetes;Chitinophagia;Chitinophagales;Chitinophagaceae;	0	0	0	0	0	0	0	0	0	0	0	0	0	0	0	0	0	0	0	0	0	0	0	0	0	0	0	0	0	0	0	0	0	0	0	0	0	0	0	0	0	0	0	0	0	0	0	0	0
NCBI;cellular organisms;Bacteria;FCB group;Bacteroidetes/Chlorobi group;Bacteroidetes;Chitinophagia;Chitinophagales;Chitinophagaceae;Chitinophaga;	0	0	0	0	0	0	0	0	0	0	0	0	0	0	0	0	0	0	0	0	0	0	0	0	0	0	0	0	0	0	0	0	0	0	0	0	0	0	0	0	0	0	0	0	0	0	0	0	0
NCBI;cellular organisms;Bacteria;FCB group;Bacteroidetes/Chlorobi group;Bacteroidetes;Chitinophagia;Chitinophagales;Chitinophagaceae;Chitinophaga;Chitinophaga silvisoli;	0	0	0	0	0	0	0	0	0	0	0	0	0	0	0	0	0	0	0	0	0	0	0	0	0	0	0	0	0	0	0	0	0	0	0	0	0	0	0	0	0	0	0	0	0	0	0	0	0
NCBI;cellular organisms;Bacteria;FCB group;Bacteroidetes/Chlorobi group;Bacteroidetes;Flavobacteriia;	0	0	0	0	0	0	0	0	0	0	0	0	0	0	0	0	0	0	0	0	0	0	0	0	0	0	0	0	0	0	0	0	0	0	0	0	0	0	0	0	0	0	0	0	0	0	0	0	0
NCBI;cellular organisms;Bacteria;FCB group;Bacteroidetes/Chlorobi group;Bacteroidetes;Flavobacteriia;Flavobacteriales;	0	0	0	0	0	0	0	0	0	0	0	0	0	0	0	0	0	0	0	0	0	0	0	0	0	0	0	0	0	0	0	0	0	0	0	0	0	0	0	0	0	0	0	0	0	0	0	0	0
NCBI;cellular organisms;Bacteria;FCB group;Bacteroidetes/Chlorobi group;Bacteroidetes;Flavobacteriia;Flavobacteriales;unclassified Flavobacteriales;	0	0	0	0	0	0	0	0	0	0	0	0	0	0	0	0	0	0	0	0	0	0	0	0	0	0	0	0	0	0	0	0	0	0	0	0	0	0	0	0	0	0	0	0	0	0	0	0	0
NCBI;cellular organisms;Bacteria;FCB group;Bacteroidetes/Chlorobi group;Bacteroidetes;Flavobacteriia;Flavobacteriales;unclassified Flavobacteriales;Flavobacteriales bacterium;	0	0	0	0	0	0	0	0	0	0	0	0	0	0	0	0	0	0	0	0	0	0	0	0	0	0	0	0	0	0	0	0	0	0	0	0	0	0	0	0	0	0	0	0	0	0	0	0	0
NCBI;cellular organisms;Bacteria;FCB group;Bacteroidetes/Chlorobi group;Bacteroidetes;unclassified Bacteroidetes;	0	0	0	0	0	0	0	0	0	0	0	0	0	0	0	0	0	0	0	0	0	0	0	0	0	0	0	0	0	0	0	0	0	0	0	0	0	0	0	0	0	0	0	0	0	0	0	0	0
NCBI;cellular organisms;Bacteria;FCB group;Bacteroidetes/Chlorobi group;Bacteroidetes;unclassified Bacteroidetes;Bacteroidetes bacterium;	0	0	0	0	0	0	0	0	0	0	0	0	0	0	0	0	0	0	0	0	0	0	0	0	0	0	0	0	0	0	0	0	0	0	0	0	0	0	0	0	0	0	0	0	0	0	0	0	0
NCBI;cellular organisms;Bacteria;FCB group;Candidatus Kryptonia;	0	0	0	0	0	0	0	0	0	0	0	0	0	0	0	0	0	0	0	0	0	0	0	0	0	0	0	0	0	0	0	0	0	0	0	0	0	0	0	0	0	0	0	0	0	0	0	0	0
NCBI;cellular organisms;Bacteria;FCB group;Candidatus Kryptonia;Candidatus Kryptobacter;	0	0	0	0	0	0	0	0	0	0	0	0	0	0	0	0	0	0	0	0	0	0	0	0	0	0	0	0	0	0	0	0	0	0	0	0	0	0	0	0	0	0	0	0	0	0	0	0	0
NCBI;cellular organisms;Bacteria;FCB group;Candidatus Kryptonia;Candidatus Kryptobacter;Candidatus Kryptobacter tengchongensis;	0	0	0	0	0	0	0	0	0	0	0	0	0	0	0	13.689	0	0	0	0	0	0	0	0	0	0	0	0	0	0	0	0	0	0	0	0	0	0	0	0	0	0	0	0	0	0	0	0	0
NCBI;cellular organisms;Bacteria;Fusobacteria;	0	0	0	0	0	0	0	0	0	0	0	0	0	0	0	0	0	0	0	0	0	0	0	0	0	0	0	0	0	0	0	0	0	0	0	0	0	0	0	0	0	0.226505	0	0	0	0.16498	0.21956	0	0
NCBI;cellular organisms;Bacteria;Fusobacteria;Fusobacteriia;	0	0.323082	0	0	0	0	0	0	0	0	0	0	0	0.623886	0	0	0	0	0	0	0	0	0	0	0	0	0	0	0	0	0	0	0	0	0	0	0	0	0	0	0	0	0	0	0	0.494939	0	0	0
NCBI;cellular organisms;Bacteria;Fusobacteria;Fusobacteriia;Fusobacteriales;	0	11.631	0	0	1.12025	3.53474	0	0	0	0	0	0	0	11.2299	0	1.61047	0	0	0	0	1.67971	0	0	0	0	0	0.522336	0	0.566504	0	0	0	0.298131	0	0	0	0	0	0	1.21508	0	3.17107	1.06529	0	1.6276	11.0536	13.8323	4.565	0
NCBI;cellular organisms;Bacteria;Fusobacteria;Fusobacteriia;Fusobacteriales;Fusobacteriaceae;	0	2.58466	0	0	0.280063	0.252482	0	0	0	0	0	0	0	7.90255	0	0.805235	0	0	0	0	0.239958	0	0	0	0	0	0	0	0.283252	0	0	0	0	0	0	0	0	0	0	0	0	1.58553	0	0	0	2.80465	4.61075	0.427969	0
NCBI;cellular organisms;Bacteria;Fusobacteria;Fusobacteriia;Fusobacteriales;Fusobacteriaceae;Fusobacterium;	0	583.809	0	0	123.228	98.9728	0	0	0	23	0	0	12.67	276.589	0	116.759	0	0	0	0	78.2263	0	0	0	33.4372	0	21.9381	0	35.973	0	0	0	26.2355	0	0	0	0	0	0	44.4719	0	268.635	67.6457	0	88.704	626.263	794.806	310.42	0
NCBI;cellular organisms;Bacteria;Fusobacteria;Fusobacteriia;Fusobacteriales;Fusobacteriaceae;Fusobacterium;Fusobacterium necrophorum;	0	0	0	0	0	0	0	0	0	0	0	0	0	257.665	0	0	0	0	0	0	0	0	0	0	0	0	0	0	0	0	0	0	0	0	0	0	0	0	0	0	0	0	0	0	0	0	0	0	0
NCBI;cellular organisms;Bacteria;Fusobacteria;Fusobacteriia;Fusobacteriales;Fusobacteriaceae;Fusobacterium;Fusobacterium necrophorum;Fusobacterium necrophorum subsp. funduliforme;	0	0	0	0	0	0	0	0	0	0	0	0	0	67.7956	0	0	0	0	0	0	0	0	0	0	0	0	0	0	0	0	0	0	0	0	0	0	0	0	0	0	0	0	0	0	0	0	0	0	0
NCBI;cellular organisms;Bacteria;Fusobacteria;Fusobacteriia;Fusobacteriales;Fusobacteriaceae;Fusobacterium;Fusobacterium necrophorum;Fusobacterium necrophorum subsp. funduliforme;Fusobacterium necrophorum subsp. funduliforme 1_1_36S;	0	0	0	0	0	0	0	0	0	0	0	0	0	91.5033	0	0	0	0	0	0	0	0	0	0	0	0	0	0	0	0	0	0	0	0	0	0	0	0	0	0	0	0	0	0	0	0	0	0	0
[truncated: 465 more rows]
[truncated: 11 more columns]

## Sheet: Supplementary Table 6b
Supplementary Table 6b | Feature table obtained from metagenomic sequencing of appendix samples, displayed on functional level.
[truncated: 499 more rows]
[truncated: 11 more columns]
